# Supplementary material for: Large-Scale Bi-Level Strain Design Approaches and Mixed-Integer Programming Solution Techniques
Source: PLoS One. 2011 Sep 9;6(9):e24162. doi: 10.1371/journal.pone.0024162 (PMC3175644; doi:10.1371/journal.pone.0024162)
Supplement: Dataset S1 — iJR904 model in SBML format. The file contains details for the iJR904 model in SBML format. Most of the compound abbreviations used in this file differ from those in the original iJR904 publication [33] and instead match those abbreviations used in the universal database (Dataset S2). There are more compounds and reactions in this SBML file than originally published [33], since some compounds in iJR904 were matched to more than one compound in the universal database. (XML) [file pone.0024162.s006.xml]

<?xml version="1.0" encoding="UTF-8"?>
<sbml xmlns="http://www.sbml.org/sbml/level2" level="2" version="1" xmlns:html="http://www.w3.org/1999/xhtml">
<model id="iJR904" name="iJR904">
<listOfUnitDefinitions>
	<unitDefinition id="mmol_per_gDW_per_hr">
		<listOfUnits>
			<unit kind="mole" scale="-3"/>
			<unit kind="gram" exponent="-1"/>
			<unit kind="second" multiplier=".00027777" exponent="-1"/>
		</listOfUnits>
	</unitDefinition>
</listOfUnitDefinitions>
<listOfCompartments>
	<compartment id="Extracellular"/>
	<compartment id="Cytosol" outside="Extracellular"/>
</listOfCompartments>
<listOfSpecies>
	<species id="M_25drapp_c" name="M_2_5_Diamino_6__ribosylamino__4__3H__pyrimidinone_5__phosphate_C9H14N5O8P" compartment="Cytosol" charge="-2" boundaryCondition="false"/>
	<species id="M_2dhguln_c" name="M_2_Dehydro_L_gulonate_C6H9O7" compartment="Cytosol" charge="-1" boundaryCondition="false"/>
	<species id="M_2dmmql8_c" name="M_2_Demethylmenaquinol_8_C50H72O2" compartment="Cytosol" charge="0" boundaryCondition="false"/>
	<species id="M_2kmb_c" name="M_2_keto_4_methylthiobutyrate_C5H7O3S" compartment="Cytosol" charge="-1" boundaryCondition="false"/>
	<species id="M_2ombzl_c" name="M_2_Octaprenyl_6_methoxy_1_4_benzoquinol_C47H72O3" compartment="Cytosol" charge="0" boundaryCondition="false"/>
	<species id="M_2omhmbl_c" name="M_2_Octaprenyl_3_methyl_5_hydroxy_6_methoxy_1_4_benzoquinol_C48H74O4" compartment="Cytosol" charge="0" boundaryCondition="false"/>
	<species id="M_2ommbl_c" name="M_2_Octaprenyl3_methyl_6_methoxy__1_4_benzoquinol_C48H74O3" compartment="Cytosol" charge="0" boundaryCondition="false"/>
	<species id="M_2p4c2me_c" name="M_2_phospho_4__cytidine_5__diphospho__2_C_methyl_D_erythritol_C14H22N3O17P3" compartment="Cytosol" charge="-4" boundaryCondition="false"/>
	<species id="M_3dgulnp_c" name="M_3_keto_L_gulonate_6_phosphate_C6H8O10P" compartment="Cytosol" charge="-3" boundaryCondition="false"/>
	<species id="M_3hcinnm_c" name="M_3_hydroxycinnamic_acid_C9H7O3" compartment="Cytosol" charge="-1" boundaryCondition="false"/>
	<species id="M_3hcinnm_e" name="M_3_hydroxycinnamic_acid__Extracellular__C9H7O3" compartment="Extracellular" charge="-1" boundaryCondition="false"/>
	<species id="M_3hmrsacp_c" name="M_R_3_hydroxy_myristoyl_ACP_C25H47N2O9PRS" compartment="Cytosol" charge="-1" boundaryCondition="false"/>
	<species id="M_3hpppn_c" name="M_3__3_hydroxy_phenyl_propionate_C9H9O3" compartment="Cytosol" charge="-1" boundaryCondition="false"/>
	<species id="M_3hpppn_e" name="M_3__3_hydroxy_phenyl_propionate__Extracellular__C9H9O3" compartment="Extracellular" charge="-1" boundaryCondition="false"/>
	<species id="M_4hba_c" name="M_4_Hydroxy_benzyl_alcohol_C7H8O2" compartment="Cytosol" charge="0" boundaryCondition="false"/>
	<species id="M_5caiz_c" name="M_5_phosphoribosyl_5_carboxyaminoimidazole_C9H11N3O9P" compartment="Cytosol" charge="-3" boundaryCondition="false"/>
	<species id="M_6hmhpt_c" name="M_6_hydroxymethyl_dihydropterin_C7H10N5O2" compartment="Cytosol" charge="1" boundaryCondition="false"/>
	<species id="M_6hmhptpp_c" name="M_6_hydroxymethyl_dihydropterin_pyrophosphate_C7H9N5O8P2" compartment="Cytosol" charge="-2" boundaryCondition="false"/>
	<species id="M_acacp_c" name="M_Acetyl_ACP_C13H23N2O8PRS" compartment="Cytosol" charge="-1" boundaryCondition="false"/>
	<species id="M_aconm_c" name="M_E_3_carboxy_2_pentenedioate_6_methyl_ester_C7H6O6" compartment="Cytosol" charge="-2" boundaryCondition="false"/>
	<species id="M_adphep_dd_c" name="M_ADP_D_glycero_D_manno_heptose_C17H25N5O16P2" compartment="Cytosol" charge="-2" boundaryCondition="false"/>
	<species id="M_adphep_ld_c" name="M_ADP_L_glycero_D_manno_heptose_C17H25N5O16P2" compartment="Cytosol" charge="-2" boundaryCondition="false"/>
	<species id="M_agpe_ec_c" name="M_acyl_glycerophospoethanolamine___E_coli_____C1093H2224O350N50P50" compartment="Cytosol" charge="0" boundaryCondition="false"/>
	<species id="M_agpg_ec_c" name="M_acyl_glycerophosphoglycerol___E_coli_____C1143H2224O450P50" compartment="Cytosol" charge="-50" boundaryCondition="false"/>
	<species id="M_apg_ec_c" name="M_acyl_phosphatidylglycerol__E_coli_____C2829H5272O550P50" compartment="Cytosol" charge="-50" boundaryCondition="false"/>
	<species id="M_apoacp_c" name="M_apoprotein__acyl_carrier_protein__RHO" compartment="Cytosol" charge="0" boundaryCondition="false"/>
	<species id="M_bbtcoa_c" name="M_gamma_butyrobetainyl_CoA_C28H46N8O17P3S" compartment="Cytosol" charge="-3" boundaryCondition="false"/>
	<species id="M_btnso_c" name="M_d_biotin_d_sulfoxide_C10H15N2O4S" compartment="Cytosol" charge="-1" boundaryCondition="false"/>
	<species id="M_c00001_c" name="M_H2O_H2O" compartment="Cytosol" charge="0" boundaryCondition="false"/>
	<species id="M_c00001_e" name="M_H2O__Extracellular__H2O" compartment="Extracellular" charge="0" boundaryCondition="false"/>
	<species id="M_c00002_c" name="M_ATP_C10H12N5O13P3" compartment="Cytosol" charge="-4" boundaryCondition="false"/>
	<species id="M_c00003_c" name="M_Nicotinamide_adenine_dinucleotide_C21H26N7O14P2" compartment="Cytosol" charge="-1" boundaryCondition="false"/>
	<species id="M_c00003_e" name="M_Nicotinamide_adenine_dinucleotide__Extracellular__C21H26N7O14P2" compartment="Extracellular" charge="-1" boundaryCondition="false"/>
	<species id="M_c00004_c" name="M_Nicotinamide_adenine_dinucleotide___reduced_C21H27N7O14P2" compartment="Cytosol" charge="-2" boundaryCondition="false"/>
	<species id="M_c00005_c" name="M_Nicotinamide_adenine_dinucleotide_phosphate___reduced_C21H26N7O17P3" compartment="Cytosol" charge="-4" boundaryCondition="false"/>
	<species id="M_c00006_c" name="M_Nicotinamide_adenine_dinucleotide_phosphate_C21H25N7O17P3" compartment="Cytosol" charge="-3" boundaryCondition="false"/>
	<species id="M_c00007_c" name="M_O2_O2" compartment="Cytosol" charge="0" boundaryCondition="false"/>
	<species id="M_c00007_e" name="M_O2__Extracellular__O2" compartment="Extracellular" charge="0" boundaryCondition="false"/>
	<species id="M_c00008_c" name="M_ADP_C10H12N5O10P2" compartment="Cytosol" charge="-3" boundaryCondition="false"/>
	<species id="M_c00009_c" name="M_Phosphate_HO4P" compartment="Cytosol" charge="-2" boundaryCondition="false"/>
	<species id="M_c00009_e" name="M_Phosphate__Extracellular__HO4P" compartment="Extracellular" charge="-2" boundaryCondition="false"/>
	<species id="M_c00010_c" name="M_Coenzyme_A_C21H32N7O16P3S" compartment="Cytosol" charge="-4" boundaryCondition="false"/>
	<species id="M_c00011_c" name="M_CO2_CO2" compartment="Cytosol" charge="0" boundaryCondition="false"/>
	<species id="M_c00011_e" name="M_CO2__Extracellular__CO2" compartment="Extracellular" charge="0" boundaryCondition="false"/>
	<species id="M_c00013_c" name="M_Diphosphate_HO7P2" compartment="Cytosol" charge="-3" boundaryCondition="false"/>
	<species id="M_c00014_c" name="M_ammonium_H4N" compartment="Cytosol" charge="1" boundaryCondition="false"/>
	<species id="M_c00014_e" name="M_ammonium__Extracellular__H4N" compartment="Extracellular" charge="1" boundaryCondition="false"/>
	<species id="M_c00015_c" name="M_UDP_C9H11N2O12P2" compartment="Cytosol" charge="-3" boundaryCondition="false"/>
	<species id="M_c00016_c" name="M_FAD_C27H31N9O15P2" compartment="Cytosol" charge="-2" boundaryCondition="false"/>
	<species id="M_c00018_c" name="M_Pyridoxal_5__phosphate_C8H8NO6P" compartment="Cytosol" charge="-2" boundaryCondition="false"/>
	<species id="M_c00019_c" name="M_S_Adenosyl_L_methionine_C15H23N6O5S" compartment="Cytosol" charge="1" boundaryCondition="false"/>
	<species id="M_c00020_c" name="M_AMP_C10H12N5O7P" compartment="Cytosol" charge="-2" boundaryCondition="false"/>
	<species id="M_c00020_e" name="M_AMP__Extracellular__C10H12N5O7P" compartment="Extracellular" charge="-2" boundaryCondition="false"/>
	<species id="M_c00021_c" name="M_S_Adenosyl_L_homocysteine_C14H20N6O5S" compartment="Cytosol" charge="0" boundaryCondition="false"/>
	<species id="M_c00022_c" name="M_Pyruvate_C3H3O3" compartment="Cytosol" charge="-1" boundaryCondition="false"/>
	<species id="M_c00022_e" name="M_Pyruvate__Extracellular__C3H3O3" compartment="Extracellular" charge="-1" boundaryCondition="false"/>
	<species id="M_c00023_c" name="M_Fe2__Fe" compartment="Cytosol" charge="2" boundaryCondition="false"/>
	<species id="M_c00023_e" name="M_Fe2___Extracellular__Fe" compartment="Extracellular" charge="2" boundaryCondition="false"/>
	<species id="M_c00024_c" name="M_Acetyl_CoA_C23H34N7O17P3S" compartment="Cytosol" charge="-4" boundaryCondition="false"/>
	<species id="M_c00025_c" name="M_L_Glutamate_C5H8NO4" compartment="Cytosol" charge="-1" boundaryCondition="false"/>
	<species id="M_c00025_e" name="M_L_Glutamate__Extracellular__C5H8NO4" compartment="Extracellular" charge="-1" boundaryCondition="false"/>
	<species id="M_c00026_c" name="M_2_Oxoglutarate_C5H4O5" compartment="Cytosol" charge="-2" boundaryCondition="false"/>
	<species id="M_c00026_e" name="M_2_Oxoglutarate__Extracellular__C5H4O5" compartment="Extracellular" charge="-2" boundaryCondition="false"/>
	<species id="M_c00027_c" name="M_Hydrogen_peroxide_H2O2" compartment="Cytosol" charge="0" boundaryCondition="false"/>
	<species id="M_c00029_c" name="M_UDPglucose_C15H22N2O17P2" compartment="Cytosol" charge="-2" boundaryCondition="false"/>
	<species id="M_c00031_c" name="M_D_Glucose_C6H12O6" compartment="Cytosol" charge="0" boundaryCondition="false"/>
	<species id="M_c00031_e" name="M_D_Glucose__Extracellular__C6H12O6" compartment="Extracellular" charge="0" boundaryCondition="false"/>
	<species id="M_c00032_c" name="M_Protoheme_C34H30FeN4O4" compartment="Cytosol" charge="-2" boundaryCondition="false"/>
	<species id="M_c00033_c" name="M_Acetate_C2H3O2" compartment="Cytosol" charge="-1" boundaryCondition="false"/>
	<species id="M_c00033_e" name="M_Acetate__Extracellular__C2H3O2" compartment="Extracellular" charge="-1" boundaryCondition="false"/>
	<species id="M_c00035_c" name="M_GDP_C10H12N5O11P2" compartment="Cytosol" charge="-3" boundaryCondition="false"/>
	<species id="M_c00036_c" name="M_Oxaloacetate_C4H2O5" compartment="Cytosol" charge="-2" boundaryCondition="false"/>
	<species id="M_c00037_c" name="M_Glycine_C2H5NO2" compartment="Cytosol" charge="0" boundaryCondition="false"/>
	<species id="M_c00037_e" name="M_Glycine__Extracellular__C2H5NO2" compartment="Extracellular" charge="0" boundaryCondition="false"/>
	<species id="M_c00041_c" name="M_L_Alanine_C3H7NO2" compartment="Cytosol" charge="0" boundaryCondition="false"/>
	<species id="M_c00041_e" name="M_L_Alanine__Extracellular__C3H7NO2" compartment="Extracellular" charge="0" boundaryCondition="false"/>
	<species id="M_c00042_c" name="M_Succinate_C4H4O4" compartment="Cytosol" charge="-2" boundaryCondition="false"/>
	<species id="M_c00042_e" name="M_Succinate__Extracellular__C4H4O4" compartment="Extracellular" charge="-2" boundaryCondition="false"/>
	<species id="M_c00043_c" name="M_UDP_N_acetyl_D_glucosamine_C17H25N3O17P2" compartment="Cytosol" charge="-2" boundaryCondition="false"/>
	<species id="M_c00044_c" name="M_GTP_C10H12N5O14P3" compartment="Cytosol" charge="-4" boundaryCondition="false"/>
	<species id="M_c00047_c" name="M_L_Lysine_C6H15N2O2" compartment="Cytosol" charge="1" boundaryCondition="false"/>
	<species id="M_c00047_e" name="M_L_Lysine__Extracellular__C6H15N2O2" compartment="Extracellular" charge="1" boundaryCondition="false"/>
	<species id="M_c00048_c" name="M_Glyoxylate_C2H1O3" compartment="Cytosol" charge="-1" boundaryCondition="false"/>
	<species id="M_c00049_c" name="M_L_Aspartate_C4H6NO4" compartment="Cytosol" charge="-1" boundaryCondition="false"/>
	<species id="M_c00049_e" name="M_L_Aspartate__Extracellular__C4H6NO4" compartment="Extracellular" charge="-1" boundaryCondition="false"/>
	<species id="M_c00051_c" name="M_Reduced_glutathione_C10H16N3O6S" compartment="Cytosol" charge="-1" boundaryCondition="false"/>
	<species id="M_c00052_c" name="M_UDPgalactose_C15H22N2O17P2" compartment="Cytosol" charge="-2" boundaryCondition="false"/>
	<species id="M_c00053_c" name="M_3__Phosphoadenylyl_sulfate_C10H11N5O13P2S" compartment="Cytosol" charge="-4" boundaryCondition="false"/>
	<species id="M_c00054_c" name="M_Adenosine_3__5__bisphosphate_C10H11N5O10P2" compartment="Cytosol" charge="-4" boundaryCondition="false"/>
	<species id="M_c00055_c" name="M_CMP_C9H12N3O8P" compartment="Cytosol" charge="-2" boundaryCondition="false"/>
	<species id="M_c00058_c" name="M_Formate_CH1O2" compartment="Cytosol" charge="-1" boundaryCondition="false"/>
	<species id="M_c00058_e" name="M_Formate__Extracellular__CH1O2" compartment="Extracellular" charge="-1" boundaryCondition="false"/>
	<species id="M_c00059_c" name="M_Sulfate_O4S" compartment="Cytosol" charge="-2" boundaryCondition="false"/>
	<species id="M_c00059_e" name="M_Sulfate__Extracellular__O4S" compartment="Extracellular" charge="-2" boundaryCondition="false"/>
	<species id="M_c00061_c" name="M_FMN_C17H19N4O9P" compartment="Cytosol" charge="-2" boundaryCondition="false"/>
	<species id="M_c00062_c" name="M_L_Arginine_C6H15N4O2" compartment="Cytosol" charge="1" boundaryCondition="false"/>
	<species id="M_c00062_e" name="M_L_Arginine__Extracellular__C6H15N4O2" compartment="Extracellular" charge="1" boundaryCondition="false"/>
	<species id="M_c00063_c" name="M_CTP_C9H12N3O14P3" compartment="Cytosol" charge="-4" boundaryCondition="false"/>
	<species id="M_c00064_c" name="M_L_Glutamine_C5H10N2O3" compartment="Cytosol" charge="0" boundaryCondition="false"/>
	<species id="M_c00064_e" name="M_L_Glutamine__Extracellular__C5H10N2O3" compartment="Extracellular" charge="0" boundaryCondition="false"/>
	<species id="M_c00065_c" name="M_L_Serine_C3H7NO3" compartment="Cytosol" charge="0" boundaryCondition="false"/>
	<species id="M_c00065_e" name="M_L_Serine__Extracellular__C3H7NO3" compartment="Extracellular" charge="0" boundaryCondition="false"/>
	<species id="M_c00068_c" name="M_Thiamine_diphosphate_C12H16N4O7P2S" compartment="Cytosol" charge="-2" boundaryCondition="false"/>
	<species id="M_c00073_c" name="M_L_Methionine_C5H11NO2S" compartment="Cytosol" charge="0" boundaryCondition="false"/>
	<species id="M_c00073_e" name="M_L_Methionine__Extracellular__C5H11NO2S" compartment="Extracellular" charge="0" boundaryCondition="false"/>
	<species id="M_c00074_c" name="M_Phosphoenolpyruvate_C3H2O6P" compartment="Cytosol" charge="-3" boundaryCondition="false"/>
	<species id="M_c00075_c" name="M_UTP_C9H11N2O15P3" compartment="Cytosol" charge="-4" boundaryCondition="false"/>
	<species id="M_c00078_c" name="M_L_Tryptophan_C11H12N2O2" compartment="Cytosol" charge="0" boundaryCondition="false"/>
	<species id="M_c00078_e" name="M_L_Tryptophan__Extracellular__C11H12N2O2" compartment="Extracellular" charge="0" boundaryCondition="false"/>
	<species id="M_c00079_c" name="M_L_Phenylalanine_C9H11NO2" compartment="Cytosol" charge="0" boundaryCondition="false"/>
	<species id="M_c00079_e" name="M_L_Phenylalanine__Extracellular__C9H11NO2" compartment="Extracellular" charge="0" boundaryCondition="false"/>
	<species id="M_c00080_c" name="M_H__H" compartment="Cytosol" charge="1" boundaryCondition="false"/>
	<species id="M_c00080_e" name="M_H___Extracellular__H" compartment="Extracellular" charge="1" boundaryCondition="false"/>
	<species id="M_c00081_c" name="M_ITP_C10H11N4O14P3" compartment="Cytosol" charge="-4" boundaryCondition="false"/>
	<species id="M_c00082_c" name="M_L_Tyrosine_C9H11NO3" compartment="Cytosol" charge="0" boundaryCondition="false"/>
	<species id="M_c00082_e" name="M_L_Tyrosine__Extracellular__C9H11NO3" compartment="Extracellular" charge="0" boundaryCondition="false"/>
	<species id="M_c00083_c" name="M_Malonyl_CoA_C24H33N7O19P3S" compartment="Cytosol" charge="-5" boundaryCondition="false"/>
	<species id="M_c00084_c" name="M_Acetaldehyde_C2H4O" compartment="Cytosol" charge="0" boundaryCondition="false"/>
	<species id="M_c00084_e" name="M_Acetaldehyde__Extracellular__C2H4O" compartment="Extracellular" charge="0" boundaryCondition="false"/>
	<species id="M_c00085_c" name="M_D_Fructose_6_phosphate_C6H11O9P" compartment="Cytosol" charge="-2" boundaryCondition="false"/>
	<species id="M_c00086_c" name="M_Urea_CH4N2O" compartment="Cytosol" charge="0" boundaryCondition="false"/>
	<species id="M_c00086_e" name="M_Urea__Extracellular__CH4N2O" compartment="Extracellular" charge="0" boundaryCondition="false"/>
	<species id="M_c00088_c" name="M_Nitrite_NO2" compartment="Cytosol" charge="-1" boundaryCondition="false"/>
	<species id="M_c00088_e" name="M_Nitrite__Extracellular__NO2" compartment="Extracellular" charge="-1" boundaryCondition="false"/>
	<species id="M_c00089_e" name="M_Sucrose__Extracellular__C12H22O11" compartment="Extracellular" charge="0" boundaryCondition="false"/>
	<species id="M_c00091_c" name="M_Succinyl_CoA_C25H35N7O19P3S" compartment="Cytosol" charge="-5" boundaryCondition="false"/>
	<species id="M_c00092_c" name="M_D_Glucose_6_phosphate_C6H11O9P" compartment="Cytosol" charge="-2" boundaryCondition="false"/>
	<species id="M_c00092_e" name="M_D_Glucose_6_phosphate__Extracellular__C6H11O9P" compartment="Extracellular" charge="-2" boundaryCondition="false"/>
	<species id="M_c00093_c" name="M_Glycerol_3_phosphate_C3H7O6P" compartment="Cytosol" charge="-2" boundaryCondition="false"/>
	<species id="M_c00093_e" name="M_Glycerol_3_phosphate__Extracellular__C3H7O6P" compartment="Extracellular" charge="-2" boundaryCondition="false"/>
	<species id="M_c00094_c" name="M_Sulfite_O3S" compartment="Cytosol" charge="-2" boundaryCondition="false"/>
	<species id="M_c00095_c" name="M_D_Fructose_C6H12O6" compartment="Cytosol" charge="0" boundaryCondition="false"/>
	<species id="M_c00095_e" name="M_D_Fructose__Extracellular__C6H12O6" compartment="Extracellular" charge="0" boundaryCondition="false"/>
	<species id="M_c00096_c" name="M_GDP_D_mannose_C16H23N5O16P2" compartment="Cytosol" charge="-2" boundaryCondition="false"/>
	<species id="M_c00097_c" name="M_L_Cysteine_C3H7NO2S" compartment="Cytosol" charge="0" boundaryCondition="false"/>
	<species id="M_c00097_e" name="M_L_Cysteine__Extracellular__C3H7NO2S" compartment="Extracellular" charge="0" boundaryCondition="false"/>
	<species id="M_c00099_c" name="M_beta_Alanine_C3H7NO2" compartment="Cytosol" charge="0" boundaryCondition="false"/>
	<species id="M_c00100_c" name="M_Propanoyl_CoA_C24H36N7O17P3S" compartment="Cytosol" charge="-4" boundaryCondition="false"/>
	<species id="M_c00101_c" name="M_5_6_7_8_Tetrahydrofolate_C19H22N7O6" compartment="Cytosol" charge="-1" boundaryCondition="false"/>
	<species id="M_c00103_c" name="M_D_Glucose_1_phosphate_C6H11O9P" compartment="Cytosol" charge="-2" boundaryCondition="false"/>
	<species id="M_c00104_c" name="M_IDP_C10H11N4O11P2" compartment="Cytosol" charge="-3" boundaryCondition="false"/>
	<species id="M_c00105_c" name="M_UMP_C9H11N2O9P" compartment="Cytosol" charge="-2" boundaryCondition="false"/>
	<species id="M_c00106_c" name="M_Uracil_C4H4N2O2" compartment="Cytosol" charge="0" boundaryCondition="false"/>
	<species id="M_c00106_e" name="M_Uracil__Extracellular__C4H4N2O2" compartment="Extracellular" charge="0" boundaryCondition="false"/>
	<species id="M_c00108_c" name="M_Anthranilate_C7H6NO2" compartment="Cytosol" charge="-1" boundaryCondition="false"/>
	<species id="M_c00109_c" name="M_2_Oxobutanoate_C4H5O3" compartment="Cytosol" charge="-1" boundaryCondition="false"/>
	<species id="M_c00111_c" name="M_Dihydroxyacetone_phosphate_C3H5O6P" compartment="Cytosol" charge="-2" boundaryCondition="false"/>
	<species id="M_c00112_c" name="M_CDP_C9H12N3O11P2" compartment="Cytosol" charge="-3" boundaryCondition="false"/>
	<species id="M_c00114_c" name="M_Choline_C5H14NO" compartment="Cytosol" charge="1" boundaryCondition="false"/>
	<species id="M_c00114_e" name="M_Choline__Extracellular__C5H14NO" compartment="Extracellular" charge="1" boundaryCondition="false"/>
	<species id="M_c00116_c" name="M_Glycerol_C3H8O3" compartment="Cytosol" charge="0" boundaryCondition="false"/>
	<species id="M_c00116_e" name="M_Glycerol__Extracellular__C3H8O3" compartment="Extracellular" charge="0" boundaryCondition="false"/>
	<species id="M_c00117_c" name="M_alpha_D_Ribose_5_phosphate_C5H9O8P" compartment="Cytosol" charge="-2" boundaryCondition="false"/>
	<species id="M_c00119_c" name="M_5_Phospho_alpha_D_ribose_1_diphosphate_C5H8O14P3" compartment="Cytosol" charge="-5" boundaryCondition="false"/>
	<species id="M_c00120_c" name="M_Biotin_C10H15N2O3S" compartment="Cytosol" charge="-1" boundaryCondition="false"/>
	<species id="M_c00121_c" name="M_D_Ribose_C5H10O5" compartment="Cytosol" charge="0" boundaryCondition="false"/>
	<species id="M_c00121_e" name="M_D_Ribose__Extracellular__C5H10O5" compartment="Extracellular" charge="0" boundaryCondition="false"/>
	<species id="M_c00122_c" name="M_Fumarate_C4H2O4" compartment="Cytosol" charge="-2" boundaryCondition="false"/>
	<species id="M_c00122_e" name="M_Fumarate__Extracellular__C4H2O4" compartment="Extracellular" charge="-2" boundaryCondition="false"/>
	<species id="M_c00123_c" name="M_L_Leucine_C6H13NO2" compartment="Cytosol" charge="0" boundaryCondition="false"/>
	<species id="M_c00123_e" name="M_L_Leucine__Extracellular__C6H13NO2" compartment="Extracellular" charge="0" boundaryCondition="false"/>
	<species id="M_c00124_c" name="M_D_Galactose_C6H12O6" compartment="Cytosol" charge="0" boundaryCondition="false"/>
	<species id="M_c00124_e" name="M_D_Galactose__Extracellular__C6H12O6" compartment="Extracellular" charge="0" boundaryCondition="false"/>
	<species id="M_c00127_c" name="M_Oxidized_glutathione_C20H30N6O12S2" compartment="Cytosol" charge="-2" boundaryCondition="false"/>
	<species id="M_c00129_c" name="M_Isopentenyl_diphosphate_C5H9O7P2" compartment="Cytosol" charge="-3" boundaryCondition="false"/>
	<species id="M_c00130_c" name="M_IMP_C10H11N4O8P" compartment="Cytosol" charge="-2" boundaryCondition="false"/>
	<species id="M_c00131_c" name="M_dATP_C10H12N5O12P3" compartment="Cytosol" charge="-4" boundaryCondition="false"/>
	<species id="M_c00133_c" name="M_D_Alanine_C3H7NO2" compartment="Cytosol" charge="0" boundaryCondition="false"/>
	<species id="M_c00133_e" name="M_D_Alanine__Extracellular__C3H7NO2" compartment="Extracellular" charge="0" boundaryCondition="false"/>
	<species id="M_c00134_c" name="M_Putrescine_C4H14N2" compartment="Cytosol" charge="2" boundaryCondition="false"/>
	<species id="M_c00134_e" name="M_Putrescine__Extracellular__C4H14N2" compartment="Extracellular" charge="2" boundaryCondition="false"/>
	<species id="M_c00135_c" name="M_L_Histidine_C6H9N3O2" compartment="Cytosol" charge="0" boundaryCondition="false"/>
	<species id="M_c00135_e" name="M_L_Histidine__Extracellular__C6H9N3O2" compartment="Extracellular" charge="0" boundaryCondition="false"/>
	<species id="M_c00136_c" name="M_Butanoyl_CoA_C25H38N7O17P3S" compartment="Cytosol" charge="-4" boundaryCondition="false"/>
	<species id="M_c00137_c" name="M_myo_Inositol_C6H12O6" compartment="Cytosol" charge="0" boundaryCondition="false"/>
	<species id="M_c00140_e" name="M_N_Acetyl_D_glucosamine__Extracellular__C8H15NO6" compartment="Extracellular" charge="0" boundaryCondition="false"/>
	<species id="M_c00141_c" name="M_3_Methyl_2_oxobutanoate_C5H7O3" compartment="Cytosol" charge="-1" boundaryCondition="false"/>
	<species id="M_c00143_c" name="M_5_10_Methylenetetrahydrofolate_C20H22N7O6" compartment="Cytosol" charge="-1" boundaryCondition="false"/>
	<species id="M_c00144_c" name="M_GMP_C10H12N5O8P" compartment="Cytosol" charge="-2" boundaryCondition="false"/>
	<species id="M_c00147_c" name="M_Adenine_C5H5N5" compartment="Cytosol" charge="0" boundaryCondition="false"/>
	<species id="M_c00147_e" name="M_Adenine__Extracellular__C5H5N5" compartment="Extracellular" charge="0" boundaryCondition="false"/>
	<species id="M_c00148_c" name="M_L_Proline_C5H9NO2" compartment="Cytosol" charge="0" boundaryCondition="false"/>
	<species id="M_c00148_e" name="M_L_Proline__Extracellular__C5H9NO2" compartment="Extracellular" charge="0" boundaryCondition="false"/>
	<species id="M_c00149_c" name="M_L_Malate_C4H4O5" compartment="Cytosol" charge="-2" boundaryCondition="false"/>
	<species id="M_c00149_e" name="M_L_Malate__Extracellular__C4H4O5" compartment="Extracellular" charge="-2" boundaryCondition="false"/>
	<species id="M_c00152_c" name="M_L_Asparagine_C4H8N2O3" compartment="Cytosol" charge="0" boundaryCondition="false"/>
	<species id="M_c00152_e" name="M_L_Asparagine__Extracellular__C4H8N2O3" compartment="Extracellular" charge="0" boundaryCondition="false"/>
	<species id="M_c00153_c" name="M_Nicotinamide_C6H6N2O" compartment="Cytosol" charge="0" boundaryCondition="false"/>
	<species id="M_c00155_c" name="M_L_Homocysteine_C4H9NO2S" compartment="Cytosol" charge="0" boundaryCondition="false"/>
	<species id="M_c00156_c" name="M_4_Hydroxybenzoate_C7H5O3" compartment="Cytosol" charge="-1" boundaryCondition="false"/>
	<species id="M_c00157_c" name="M_Phosphatidylcholine__E_coli_____C2086H4048N50O400P50" compartment="Cytosol" charge="0" boundaryCondition="false"/>
	<species id="M_c00158_c" name="M_Citrate_C6H5O7" compartment="Cytosol" charge="-3" boundaryCondition="false"/>
	<species id="M_c00158_e" name="M_Citrate__Extracellular__C6H5O7" compartment="Extracellular" charge="-3" boundaryCondition="false"/>
	<species id="M_c00159_e" name="M_D_Mannose__Extracellular__C6H12O6" compartment="Extracellular" charge="0" boundaryCondition="false"/>
	<species id="M_c00160_c" name="M_Glycolate_C2H3O3" compartment="Cytosol" charge="-1" boundaryCondition="false"/>
	<species id="M_c00160_e" name="M_Glycolate__Extracellular__C2H3O3" compartment="Extracellular" charge="-1" boundaryCondition="false"/>
	<species id="M_c00163_c" name="M_Propionate_C3H5O2" compartment="Cytosol" charge="-1" boundaryCondition="false"/>
	<species id="M_c00164_c" name="M_Acetoacetate_C4H5O3" compartment="Cytosol" charge="-1" boundaryCondition="false"/>
	<species id="M_c00164_e" name="M_Acetoacetate__Extracellular__C4H5O3" compartment="Extracellular" charge="-1" boundaryCondition="false"/>
	<species id="M_c00165_c" name="M_Diacylglycerol_C1836H3448O250" compartment="Cytosol" charge="0" boundaryCondition="false"/>
	<species id="M_c00166_c" name="M_Phenylpyruvate_C9H7O3" compartment="Cytosol" charge="-1" boundaryCondition="false"/>
	<species id="M_c00167_c" name="M_UDP_D_glucuronate_C15H19N2O18P2" compartment="Cytosol" charge="-3" boundaryCondition="false"/>
	<species id="M_c00168_c" name="M_Hydroxypyruvate_C3H3O4" compartment="Cytosol" charge="-1" boundaryCondition="false"/>
	<species id="M_c00169_c" name="M_Carbamoyl_phosphate_CH2NO5P" compartment="Cytosol" charge="-2" boundaryCondition="false"/>
	<species id="M_c00170_c" name="M_5_Methylthioadenosine_C11H15N5O3S" compartment="Cytosol" charge="0" boundaryCondition="false"/>
	<species id="M_c00178_c" name="M_Thymine_C5H6N2O2" compartment="Cytosol" charge="0" boundaryCondition="false"/>
	<species id="M_c00179_c" name="M_Agmatine_C5H16N4" compartment="Cytosol" charge="2" boundaryCondition="false"/>
	<species id="M_c00181_c" name="M_D_Xylose_C5H10O5" compartment="Cytosol" charge="0" boundaryCondition="false"/>
	<species id="M_c00181_e" name="M_D_Xylose__Extracellular__C5H10O5" compartment="Extracellular" charge="0" boundaryCondition="false"/>
	<species id="M_c00182_c" name="M_glycogen_C6H10O5" compartment="Cytosol" charge="0" boundaryCondition="false"/>
	<species id="M_c00183_c" name="M_L_Valine_C5H11NO2" compartment="Cytosol" charge="0" boundaryCondition="false"/>
	<species id="M_c00183_e" name="M_L_Valine__Extracellular__C5H11NO2" compartment="Extracellular" charge="0" boundaryCondition="false"/>
	<species id="M_c00184_c" name="M_Dihydroxyacetone_C3H6O3" compartment="Cytosol" charge="0" boundaryCondition="false"/>
	<species id="M_c00184_e" name="M_Dihydroxyacetone__Extracellular__C3H6O3" compartment="Extracellular" charge="0" boundaryCondition="false"/>
	<species id="M_c00186_c" name="M_L_Lactate_C3H5O3" compartment="Cytosol" charge="-1" boundaryCondition="false"/>
	<species id="M_c00186_e" name="M_L_Lactate__Extracellular__C3H5O3" compartment="Extracellular" charge="-1" boundaryCondition="false"/>
	<species id="M_c00188_c" name="M_L_Threonine_C4H9NO3" compartment="Cytosol" charge="0" boundaryCondition="false"/>
	<species id="M_c00188_e" name="M_L_Threonine__Extracellular__C4H9NO3" compartment="Extracellular" charge="0" boundaryCondition="false"/>
	<species id="M_c00189_c" name="M_Ethanolamine_C2H8NO" compartment="Cytosol" charge="1" boundaryCondition="false"/>
	<species id="M_c00191_c" name="M_D_Glucuronate_C6H9O7" compartment="Cytosol" charge="-1" boundaryCondition="false"/>
	<species id="M_c00191_e" name="M_D_Glucuronate__Extracellular__C6H9O7" compartment="Extracellular" charge="-1" boundaryCondition="false"/>
	<species id="M_c00194_c" name="M_Adenosylcobalamin_C72H101CoN18O17P" compartment="Cytosol" charge="7" boundaryCondition="false"/>
	<species id="M_c00196_c" name="M_2_3_Dihydroxybenzoate_C7H5O4" compartment="Cytosol" charge="-1" boundaryCondition="false"/>
	<species id="M_c00197_c" name="M_3_Phospho_D_glycerate_C3H4O7P" compartment="Cytosol" charge="-3" boundaryCondition="false"/>
	<species id="M_c00199_c" name="M_D_Ribulose_5_phosphate_C5H9O8P" compartment="Cytosol" charge="-2" boundaryCondition="false"/>
	<species id="M_c00204_c" name="M_2_Dehydro_3_deoxy_D_gluconate_C6H9O6" compartment="Cytosol" charge="-1" boundaryCondition="false"/>
	<species id="M_c00204_e" name="M_2_Dehydro_3_deoxy_D_gluconate__Extracellular__C6H9O6" compartment="Extracellular" charge="-1" boundaryCondition="false"/>
	<species id="M_c00206_c" name="M_dADP_C10H12N5O9P2" compartment="Cytosol" charge="-3" boundaryCondition="false"/>
	<species id="M_c00208_c" name="M_Maltose_C12H22O11" compartment="Cytosol" charge="0" boundaryCondition="false"/>
	<species id="M_c00208_e" name="M_Maltose__Extracellular__C12H22O11" compartment="Extracellular" charge="0" boundaryCondition="false"/>
	<species id="M_c00212_c" name="M_Adenosine_C10H13N5O4" compartment="Cytosol" charge="0" boundaryCondition="false"/>
	<species id="M_c00212_e" name="M_Adenosine__Extracellular__C10H13N5O4" compartment="Extracellular" charge="0" boundaryCondition="false"/>
	<species id="M_c00214_c" name="M_Thymidine_C10H14N2O5" compartment="Cytosol" charge="0" boundaryCondition="false"/>
	<species id="M_c00214_e" name="M_Thymidine__Extracellular__C10H14N2O5" compartment="Extracellular" charge="0" boundaryCondition="false"/>
	<species id="M_c00217_c" name="M_D_Glutamate_C5H8NO4" compartment="Cytosol" charge="-1" boundaryCondition="false"/>
	<species id="M_c00224_c" name="M_Adenosine_5__phosphosulfate_C10H12N5O10PS" compartment="Cytosol" charge="-2" boundaryCondition="false"/>
	<species id="M_c00227_c" name="M_Acetyl_phosphate_C2H3O5P" compartment="Cytosol" charge="-2" boundaryCondition="false"/>
	<species id="M_c00229_c" name="M_acyl_carrier_protein_C11H21N2O7PRS" compartment="Cytosol" charge="-1" boundaryCondition="false"/>
	<species id="M_c00231_c" name="M_D_Xylulose_5_phosphate_C5H9O8P" compartment="Cytosol" charge="-2" boundaryCondition="false"/>
	<species id="M_c00232_c" name="M_Succinic_semialdehyde_C4H5O3" compartment="Cytosol" charge="-1" boundaryCondition="false"/>
	<species id="M_c00233_c" name="M_4_Methyl_2_oxopentanoate_C6H9O3" compartment="Cytosol" charge="-1" boundaryCondition="false"/>
	<species id="M_c00234_c" name="M_10_Formyltetrahydrofolate_C20H22N7O7" compartment="Cytosol" charge="-1" boundaryCondition="false"/>
	<species id="M_c00235_c" name="M_Dimethylallyl_diphosphate_C5H9O7P2" compartment="Cytosol" charge="-3" boundaryCondition="false"/>
	<species id="M_c00236_c" name="M_3_Phospho_D_glyceroyl_phosphate_C3H4O10P2" compartment="Cytosol" charge="-4" boundaryCondition="false"/>
	<species id="M_c00238_c" name="M_K__K" compartment="Cytosol" charge="1" boundaryCondition="false"/>
	<species id="M_c00238_e" name="M_K___Extracellular__K" compartment="Extracellular" charge="1" boundaryCondition="false"/>
	<species id="M_c00239_c" name="M_dCMP_C9H12N3O7P" compartment="Cytosol" charge="-2" boundaryCondition="false"/>
	<species id="M_c00242_c" name="M_Guanine_C5H5N5O" compartment="Cytosol" charge="0" boundaryCondition="false"/>
	<species id="M_c00242_e" name="M_Guanine__Extracellular__C5H5N5O" compartment="Extracellular" charge="0" boundaryCondition="false"/>
	<species id="M_c00243_c" name="M_Lactose_C12H22O11" compartment="Cytosol" charge="0" boundaryCondition="false"/>
	<species id="M_c00243_e" name="M_Lactose__Extracellular__C12H22O11" compartment="Extracellular" charge="0" boundaryCondition="false"/>
	<species id="M_c00244_c" name="M_Nitrate_NO3" compartment="Cytosol" charge="-1" boundaryCondition="false"/>
	<species id="M_c00244_e" name="M_Nitrate__Extracellular__NO3" compartment="Extracellular" charge="-1" boundaryCondition="false"/>
	<species id="M_c00245_c" name="M_Taurine_C2H7NO3S" compartment="Cytosol" charge="0" boundaryCondition="false"/>
	<species id="M_c00245_e" name="M_Taurine__Extracellular__C2H7NO3S" compartment="Extracellular" charge="0" boundaryCondition="false"/>
	<species id="M_c00246_c" name="M_Butyrate__n_C4_0__C4H7O2" compartment="Cytosol" charge="-1" boundaryCondition="false"/>
	<species id="M_c00246_e" name="M_Butyrate__n_C4_0___Extracellular__C4H7O2" compartment="Extracellular" charge="-1" boundaryCondition="false"/>
	<species id="M_c00249_c" name="M_Hexadecanoate__n_C16_0__C16H31O2" compartment="Cytosol" charge="-1" boundaryCondition="false"/>
	<species id="M_c00249_e" name="M_Hexadecanoate__n_C16_0___Extracellular__C16H31O2" compartment="Extracellular" charge="-1" boundaryCondition="false"/>
	<species id="M_c00250_c" name="M_Pyridoxal_C8H9NO3" compartment="Cytosol" charge="0" boundaryCondition="false"/>
	<species id="M_c00251_c" name="M_chorismate_C10H8O6" compartment="Cytosol" charge="-2" boundaryCondition="false"/>
	<species id="M_c00253_c" name="M_Nicotinate_C6H4NO2" compartment="Cytosol" charge="-1" boundaryCondition="false"/>
	<species id="M_c00253_e" name="M_Nicotinate__Extracellular__C6H4NO2" compartment="Extracellular" charge="-1" boundaryCondition="false"/>
	<species id="M_c00254_c" name="M_Prephenate_C10H8O6" compartment="Cytosol" charge="-2" boundaryCondition="false"/>
	<species id="M_c00255_c" name="M_Riboflavin_C17H20N4O6" compartment="Cytosol" charge="0" boundaryCondition="false"/>
	<species id="M_c00256_c" name="M_D_Lactate_C3H5O3" compartment="Cytosol" charge="-1" boundaryCondition="false"/>
	<species id="M_c00256_e" name="M_D_Lactate__Extracellular__C3H5O3" compartment="Extracellular" charge="-1" boundaryCondition="false"/>
	<species id="M_c00257_c" name="M_D_Gluconate_C6H11O7" compartment="Cytosol" charge="-1" boundaryCondition="false"/>
	<species id="M_c00257_e" name="M_D_Gluconate__Extracellular__C6H11O7" compartment="Extracellular" charge="-1" boundaryCondition="false"/>
	<species id="M_c00258_c" name="M__R__Glycerate_C3H5O4" compartment="Cytosol" charge="-1" boundaryCondition="false"/>
	<species id="M_c00259_c" name="M_L_Arabinose_C5H10O5" compartment="Cytosol" charge="0" boundaryCondition="false"/>
	<species id="M_c00259_e" name="M_L_Arabinose__Extracellular__C5H10O5" compartment="Extracellular" charge="0" boundaryCondition="false"/>
	<species id="M_c00262_c" name="M_Hypoxanthine_C5H4N4O" compartment="Cytosol" charge="0" boundaryCondition="false"/>
	<species id="M_c00262_e" name="M_Hypoxanthine__Extracellular__C5H4N4O" compartment="Extracellular" charge="0" boundaryCondition="false"/>
	<species id="M_c00263_c" name="M_L_Homoserine_C4H9NO3" compartment="Cytosol" charge="0" boundaryCondition="false"/>
	<species id="M_c00266_c" name="M_Glycolaldehyde_C2H4O2" compartment="Cytosol" charge="0" boundaryCondition="false"/>
	<species id="M_c00269_c" name="M_CDPdiacylglycerol__E_coli_____C2286H3998N150O750P100" compartment="Cytosol" charge="-100" boundaryCondition="false"/>
	<species id="M_c00270_c" name="M_N_Acetylneuraminate_C11H18NO9" compartment="Cytosol" charge="-1" boundaryCondition="false"/>
	<species id="M_c00270_e" name="M_N_Acetylneuraminate__Extracellular__C11H18NO9" compartment="Extracellular" charge="-1" boundaryCondition="false"/>
	<species id="M_c00275_c" name="M_D_Mannose_6_phosphate_C6H11O9P" compartment="Cytosol" charge="-2" boundaryCondition="false"/>
	<species id="M_c00275_e" name="M_D_Mannose_6_phosphate__Extracellular__C6H11O9P" compartment="Extracellular" charge="-2" boundaryCondition="false"/>
	<species id="M_c00279_c" name="M_D_Erythrose_4_phosphate_C4H7O7P" compartment="Cytosol" charge="-2" boundaryCondition="false"/>
	<species id="M_c00281_c" name="M_Sedoheptulose_7_phosphate_C7H13O10P" compartment="Cytosol" charge="-2" boundaryCondition="false"/>
	<species id="M_c00282_c" name="M_H2_H2" compartment="Cytosol" charge="0" boundaryCondition="false"/>
	<species id="M_c00283_c" name="M_Hydrogen_sulfide_H2S" compartment="Cytosol" charge="0" boundaryCondition="false"/>
	<species id="M_c00286_c" name="M_dGTP_C10H12N5O13P3" compartment="Cytosol" charge="-4" boundaryCondition="false"/>
	<species id="M_c00288_c" name="M_Bicarbonate_CHO3" compartment="Cytosol" charge="-1" boundaryCondition="false"/>
	<species id="M_c00294_c" name="M_Inosine_C10H12N4O5" compartment="Cytosol" charge="0" boundaryCondition="false"/>
	<species id="M_c00294_e" name="M_Inosine__Extracellular__C10H12N4O5" compartment="Extracellular" charge="0" boundaryCondition="false"/>
	<species id="M_c00295_c" name="M_Orotate_C5H3N2O4" compartment="Cytosol" charge="-1" boundaryCondition="false"/>
	<species id="M_c00299_c" name="M_Uridine_C9H12N2O6" compartment="Cytosol" charge="0" boundaryCondition="false"/>
	<species id="M_c00299_e" name="M_Uridine__Extracellular__C9H12N2O6" compartment="Extracellular" charge="0" boundaryCondition="false"/>
	<species id="M_c00310_c" name="M_D_Xylulose_C5H10O5" compartment="Cytosol" charge="0" boundaryCondition="false"/>
	<species id="M_c00311_c" name="M_Isocitrate_C6H5O7" compartment="Cytosol" charge="-3" boundaryCondition="false"/>
	<species id="M_c00314_c" name="M_Pyridoxine_C8H11NO3" compartment="Cytosol" charge="0" boundaryCondition="false"/>
	<species id="M_c00315_c" name="M_Spermidine_C7H22N3" compartment="Cytosol" charge="3" boundaryCondition="false"/>
	<species id="M_c00315_e" name="M_Spermidine__Extracellular__C7H22N3" compartment="Extracellular" charge="3" boundaryCondition="false"/>
	<species id="M_c00318_c" name="M_L_Carnitine_C7H15NO3" compartment="Cytosol" charge="0" boundaryCondition="false"/>
	<species id="M_c00318_e" name="M_L_Carnitine__Extracellular__C7H15NO3" compartment="Extracellular" charge="0" boundaryCondition="false"/>
	<species id="M_c00320_c" name="M_Thiosulfate_O3S2" compartment="Cytosol" charge="-2" boundaryCondition="false"/>
	<species id="M_c00320_e" name="M_Thiosulfate__Extracellular__O3S2" compartment="Extracellular" charge="-2" boundaryCondition="false"/>
	<species id="M_c00325_c" name="M_GDP_L_fucose_C16H23N5O15P2" compartment="Cytosol" charge="-2" boundaryCondition="false"/>
	<species id="M_c00327_c" name="M_L_Citrulline_C6H13N3O3" compartment="Cytosol" charge="0" boundaryCondition="false"/>
	<species id="M_c00329_e" name="M_D_Glucosamine__Extracellular__C6H14NO5" compartment="Extracellular" charge="1" boundaryCondition="false"/>
	<species id="M_c00330_c" name="M_Deoxyguanosine_C10H13N5O4" compartment="Cytosol" charge="0" boundaryCondition="false"/>
	<species id="M_c00330_e" name="M_Deoxyguanosine__Extracellular__C10H13N5O4" compartment="Extracellular" charge="0" boundaryCondition="false"/>
	<species id="M_c00332_c" name="M_Acetoacetyl_CoA_C25H36N7O18P3S" compartment="Cytosol" charge="-4" boundaryCondition="false"/>
	<species id="M_c00333_c" name="M_D_Galacturonate_C6H9O7" compartment="Cytosol" charge="-1" boundaryCondition="false"/>
	<species id="M_c00333_e" name="M_D_Galacturonate__Extracellular__C6H9O7" compartment="Extracellular" charge="-1" boundaryCondition="false"/>
	<species id="M_c00334_c" name="M_4_Aminobutanoate_C4H9NO2" compartment="Cytosol" charge="0" boundaryCondition="false"/>
	<species id="M_c00334_e" name="M_4_Aminobutanoate__Extracellular__C4H9NO2" compartment="Extracellular" charge="0" boundaryCondition="false"/>
	<species id="M_c00337_c" name="M__S__Dihydroorotate_C5H5N2O4" compartment="Cytosol" charge="-1" boundaryCondition="false"/>
	<species id="M_c00338_c" name="M_lipopolysaccharide__Ecoli__C171H297N4O88P2" compartment="Cytosol" charge="-7" boundaryCondition="false"/>
	<species id="M_c00341_c" name="M_Geranyl_diphosphate_C10H17O7P2" compartment="Cytosol" charge="-3" boundaryCondition="false"/>
	<species id="M_c00342_c" name="M_Reduced_thioredoxin_XH2" compartment="Cytosol" charge="0" boundaryCondition="false"/>
	<species id="M_c00343_c" name="M_Oxidized_thioredoxin_X" compartment="Cytosol" charge="0" boundaryCondition="false"/>
	<species id="M_c00344_c" name="M_Phospatidylglycerol__Ecoli_____C1986H3748O500P50" compartment="Cytosol" charge="-50" boundaryCondition="false"/>
	<species id="M_c00345_c" name="M_6_Phospho_D_gluconate_C6H10O10P" compartment="Cytosol" charge="-3" boundaryCondition="false"/>
	<species id="M_c00348_c" name="M_Undecaprenyl_phosphate_C55H89O4P" compartment="Cytosol" charge="-2" boundaryCondition="false"/>
	<species id="M_c00350_c" name="M_Phosphatidylethanolamine__Ecoli_____C1936H3748N50O400P50" compartment="Cytosol" charge="0" boundaryCondition="false"/>
	<species id="M_c00352_c" name="M_D_Glucosamine_6_phosphate_C6H13NO8P" compartment="Cytosol" charge="-1" boundaryCondition="false"/>
	<species id="M_c00354_c" name="M_D_Fructose_1_6_bisphosphate_C6H10O12P2" compartment="Cytosol" charge="-4" boundaryCondition="false"/>
	<species id="M_c00357_c" name="M_N_Acetyl_D_glucosamine_6_phosphate_C8H14NO9P" compartment="Cytosol" charge="-2" boundaryCondition="false"/>
	<species id="M_c00360_c" name="M_dAMP_C10H12N5O6P" compartment="Cytosol" charge="-2" boundaryCondition="false"/>
	<species id="M_c00361_c" name="M_dGDP_C10H12N5O10P2" compartment="Cytosol" charge="-3" boundaryCondition="false"/>
	<species id="M_c00362_c" name="M_dGMP_C10H12N5O7P" compartment="Cytosol" charge="-2" boundaryCondition="false"/>
	<species id="M_c00363_c" name="M_dTDP_C10H13N2O11P2" compartment="Cytosol" charge="-3" boundaryCondition="false"/>
	<species id="M_c00364_c" name="M_dTMP_C10H13N2O8P" compartment="Cytosol" charge="-2" boundaryCondition="false"/>
	<species id="M_c00365_c" name="M_dUMP_C9H11N2O8P" compartment="Cytosol" charge="-2" boundaryCondition="false"/>
	<species id="M_c00378_c" name="M_Thiamin_C12H17N4OS" compartment="Cytosol" charge="1" boundaryCondition="false"/>
	<species id="M_c00378_e" name="M_Thiamin__Extracellular__C12H17N4OS" compartment="Extracellular" charge="1" boundaryCondition="false"/>
	<species id="M_c00380_c" name="M_Cytosine_C4H5N3O" compartment="Cytosol" charge="0" boundaryCondition="false"/>
	<species id="M_c00380_e" name="M_Cytosine__Extracellular__C4H5N3O" compartment="Extracellular" charge="0" boundaryCondition="false"/>
	<species id="M_c00385_c" name="M_Xanthine_C5H4N4O2" compartment="Cytosol" charge="0" boundaryCondition="false"/>
	<species id="M_c00385_e" name="M_Xanthine__Extracellular__C5H4N4O2" compartment="Extracellular" charge="0" boundaryCondition="false"/>
	<species id="M_c00387_c" name="M_Guanosine_C10H13N5O5" compartment="Cytosol" charge="0" boundaryCondition="false"/>
	<species id="M_c00387_e" name="M_Guanosine__Extracellular__C10H13N5O5" compartment="Extracellular" charge="0" boundaryCondition="false"/>
	<species id="M_c00390_c" name="M_Ubiquinol_8_C49H76O4" compartment="Cytosol" charge="0" boundaryCondition="false"/>
	<species id="M_c00392_e" name="M_D_Mannitol__Extracellular__C6H14O6" compartment="Extracellular" charge="0" boundaryCondition="false"/>
	<species id="M_c00399_c" name="M_Ubiquinone_8_C49H74O4" compartment="Cytosol" charge="0" boundaryCondition="false"/>
	<species id="M_c00407_c" name="M_L_Isoleucine_C6H13NO2" compartment="Cytosol" charge="0" boundaryCondition="false"/>
	<species id="M_c00407_e" name="M_L_Isoleucine__Extracellular__C6H13NO2" compartment="Extracellular" charge="0" boundaryCondition="false"/>
	<species id="M_c00415_c" name="M_7_8_Dihydrofolate_C19H20N7O6" compartment="Cytosol" charge="-1" boundaryCondition="false"/>
	<species id="M_c00416_c" name="M_phosphatidate___E_coli_____C1836H3398O400P50" compartment="Cytosol" charge="-100" boundaryCondition="false"/>
	<species id="M_c00423_c" name="M_trans_Cinnamate_C9H7O2" compartment="Cytosol" charge="-1" boundaryCondition="false"/>
	<species id="M_c00424_c" name="M_L_Lactaldehyde_C3H6O2" compartment="Cytosol" charge="0" boundaryCondition="false"/>
	<species id="M_c00430_c" name="M_5_Amino_4_oxopentanoate_C5H9NO3" compartment="Cytosol" charge="0" boundaryCondition="false"/>
	<species id="M_c00437_c" name="M_N2_Acetyl_L_ornithine_C7H14N2O3" compartment="Cytosol" charge="0" boundaryCondition="false"/>
	<species id="M_c00438_c" name="M_N_Carbamoyl_L_aspartate_C5H6N2O5" compartment="Cytosol" charge="-2" boundaryCondition="false"/>
	<species id="M_c00440_c" name="M_5_Methyltetrahydrofolate_C20H24N7O6" compartment="Cytosol" charge="-1" boundaryCondition="false"/>
	<species id="M_c00441_c" name="M_L_Aspartate_4_semialdehyde_C4H7NO3" compartment="Cytosol" charge="0" boundaryCondition="false"/>
	<species id="M_c00442_c" name="M_alpha_D_Ribose_1_phosphate_C5H9O8P" compartment="Cytosol" charge="-2" boundaryCondition="false"/>
	<species id="M_c00445_c" name="M_5_10_Methenyltetrahydrofolate_C20H20N7O6" compartment="Cytosol" charge="-1" boundaryCondition="false"/>
	<species id="M_c00446_c" name="M_alpha_D_Galactose_1_phosphate_C6H11O9P" compartment="Cytosol" charge="-2" boundaryCondition="false"/>
	<species id="M_c00448_c" name="M_Farnesyl_diphosphate_C15H25O7P2" compartment="Cytosol" charge="-3" boundaryCondition="false"/>
	<species id="M_c00455_c" name="M_NMN_C11H14N2O8P" compartment="Cytosol" charge="-1" boundaryCondition="false"/>
	<species id="M_c00455_e" name="M_NMN__Extracellular__C11H14N2O8P" compartment="Extracellular" charge="-1" boundaryCondition="false"/>
	<species id="M_c00458_c" name="M_dCTP_C9H12N3O13P3" compartment="Cytosol" charge="-4" boundaryCondition="false"/>
	<species id="M_c00459_c" name="M_dTTP_C10H13N2O14P3" compartment="Cytosol" charge="-4" boundaryCondition="false"/>
	<species id="M_c00460_c" name="M_dUTP_C9H11N2O14P3" compartment="Cytosol" charge="-4" boundaryCondition="false"/>
	<species id="M_c00463_c" name="M_Indole_C8H7N" compartment="Cytosol" charge="0" boundaryCondition="false"/>
	<species id="M_c00463_e" name="M_Indole__Extracellular__C8H7N" compartment="Extracellular" charge="0" boundaryCondition="false"/>
	<species id="M_c00469_c" name="M_Ethanol_C2H6O" compartment="Cytosol" charge="0" boundaryCondition="false"/>
	<species id="M_c00469_e" name="M_Ethanol__Extracellular__C2H6O" compartment="Extracellular" charge="0" boundaryCondition="false"/>
	<species id="M_c00475_c" name="M_Cytidine_C9H13N3O5" compartment="Cytosol" charge="0" boundaryCondition="false"/>
	<species id="M_c00475_e" name="M_Cytidine__Extracellular__C9H13N3O5" compartment="Extracellular" charge="0" boundaryCondition="false"/>
	<species id="M_c00493_c" name="M_Shikimate_C7H9O5" compartment="Cytosol" charge="-1" boundaryCondition="false"/>
	<species id="M_c00498_c" name="M_ADPglucose_C16H23N5O15P2" compartment="Cytosol" charge="-2" boundaryCondition="false"/>
	<species id="M_c00499_c" name="M_Allantoate_C4H7N4O4" compartment="Cytosol" charge="-1" boundaryCondition="false"/>
	<species id="M_c00507_c" name="M_L_Rhamnose_C6H12O5" compartment="Cytosol" charge="0" boundaryCondition="false"/>
	<species id="M_c00507_e" name="M_L_Rhamnose__Extracellular__C6H12O5" compartment="Extracellular" charge="0" boundaryCondition="false"/>
	<species id="M_c00508_c" name="M_L_Ribulose_C5H10O5" compartment="Cytosol" charge="0" boundaryCondition="false"/>
	<species id="M_c00514_c" name="M_D_Mannonate_C6H11O7" compartment="Cytosol" charge="-1" boundaryCondition="false"/>
	<species id="M_c00522_c" name="M__R__Pantoate_C6H11O4" compartment="Cytosol" charge="-1" boundaryCondition="false"/>
	<species id="M_c00526_c" name="M_Deoxyuridine_C9H12N2O5" compartment="Cytosol" charge="0" boundaryCondition="false"/>
	<species id="M_c00526_e" name="M_Deoxyuridine__Extracellular__C9H12N2O5" compartment="Extracellular" charge="0" boundaryCondition="false"/>
	<species id="M_c00530_c" name="M_Hydroquinone_C6H6O2" compartment="Cytosol" charge="0" boundaryCondition="false"/>
	<species id="M_c00534_c" name="M_Pyridoxamine_C8H13N2O2" compartment="Cytosol" charge="1" boundaryCondition="false"/>
	<species id="M_c00546_c" name="M_Methylglyoxal_C3H4O2" compartment="Cytosol" charge="0" boundaryCondition="false"/>
	<species id="M_c00555_c" name="M_4_Aminobutanal_C4H10NO" compartment="Cytosol" charge="1" boundaryCondition="false"/>
	<species id="M_c00558_c" name="M_D_Tagaturonate_C6H9O7" compartment="Cytosol" charge="-1" boundaryCondition="false"/>
	<species id="M_c00559_c" name="M_Deoxyadenosine_C10H13N5O3" compartment="Cytosol" charge="0" boundaryCondition="false"/>
	<species id="M_c00559_e" name="M_Deoxyadenosine__Extracellular__C10H13N5O3" compartment="Extracellular" charge="0" boundaryCondition="false"/>
	<species id="M_c00565_c" name="M_trimethylamine_C3H10N" compartment="Cytosol" charge="1" boundaryCondition="false"/>
	<species id="M_c00565_e" name="M_Trimethylamine__Extracellular__C3H10N" compartment="Extracellular" charge="1" boundaryCondition="false"/>
	<species id="M_c00568_c" name="M_4_Aminobenzoate_C7H6NO2" compartment="Cytosol" charge="-1" boundaryCondition="false"/>
	<species id="M_c00570_c" name="M_CDPethanolamine_C11H19N4O11P2" compartment="Cytosol" charge="-1" boundaryCondition="false"/>
	<species id="M_c00575_c" name="M_cAMP_C10H11N5O6P" compartment="Cytosol" charge="-1" boundaryCondition="false"/>
	<species id="M_c00576_c" name="M_Betaine_aldehyde_C5H12NO" compartment="Cytosol" charge="1" boundaryCondition="false"/>
	<species id="M_c00577_c" name="M_D_Glyceraldehyde_C3H6O3" compartment="Cytosol" charge="0" boundaryCondition="false"/>
	<species id="M_c00577_e" name="M_D_Glyceraldehyde__Extracellular__C3H6O3" compartment="Extracellular" charge="0" boundaryCondition="false"/>
	<species id="M_c00580_c" name="M_Dimethyl_sulfide_C2H6S" compartment="Cytosol" charge="0" boundaryCondition="false"/>
	<species id="M_c00580_e" name="M_Dimethyl_sulfide__Extracellular__C2H6S" compartment="Extracellular" charge="0" boundaryCondition="false"/>
	<species id="M_c00582_c" name="M_Phenylacetyl_CoA_C29H38N7O17P3S" compartment="Cytosol" charge="-4" boundaryCondition="false"/>
	<species id="M_c00596_c" name="M_2_Oxopent_4_enoate_C5H5O3" compartment="Cytosol" charge="-1" boundaryCondition="false"/>
	<species id="M_c00601_c" name="M_Phenylacetaldehyde_C8H8O" compartment="Cytosol" charge="0" boundaryCondition="false"/>
	<species id="M_c00603_c" name="M_____Ureidoglycolate_C3H5N2O4" compartment="Cytosol" charge="-1" boundaryCondition="false"/>
	<species id="M_c00612_c" name="M_N1_Acetylspermidine_C9H23N3O" compartment="Cytosol" charge="2" boundaryCondition="false"/>
	<species id="M_c00618_c" name="M_3_Dehydro_L_gulonate_C6H9O7" compartment="Cytosol" charge="-1" boundaryCondition="false"/>
	<species id="M_c00624_c" name="M_N_Acetyl_L_glutamate_C7H9NO5" compartment="Cytosol" charge="-2" boundaryCondition="false"/>
	<species id="M_c00627_c" name="M_Pyridoxine_5__phosphate_C8H10NO6P" compartment="Cytosol" charge="-2" boundaryCondition="false"/>
	<species id="M_c00629_c" name="M_2_Dehydro_D_gluconate_C6H9O7" compartment="Cytosol" charge="-1" boundaryCondition="false"/>
	<species id="M_c00631_c" name="M_D_Glycerate_2_phosphate_C3H4O7P" compartment="Cytosol" charge="-3" boundaryCondition="false"/>
	<species id="M_c00641_c" name="M_1_2_Diacylglycerol___E_coli_____C1836H3448O250" compartment="Cytosol" charge="0" boundaryCondition="false"/>
	<species id="M_c00644_c" name="M_D_Mannitol_1_phosphate_C6H13O9P" compartment="Cytosol" charge="-2" boundaryCondition="false"/>
	<species id="M_c00645_c" name="M_N_Acetyl_D_mannosamine_C8H15NO6" compartment="Cytosol" charge="0" boundaryCondition="false"/>
	<species id="M_c00645_e" name="M_N_Acetyl_D_mannosamine__Extracellular__C8H15NO6" compartment="Extracellular" charge="0" boundaryCondition="false"/>
	<species id="M_c00647_c" name="M_Pyridoxamine_5__phosphate_C8H12N2O5P" compartment="Cytosol" charge="-1" boundaryCondition="false"/>
	<species id="M_c00655_c" name="M_Xanthosine_5__phosphate_C10H11N4O9P" compartment="Cytosol" charge="-2" boundaryCondition="false"/>
	<species id="M_c00661_c" name="M_Glyceraldehyde_3_phosphate_C3H5O6P" compartment="Cytosol" charge="-2" boundaryCondition="false"/>
	<species id="M_c00666_c" name="M_LL_2_6_Diaminoheptanedioate_C7H14N2O4" compartment="Cytosol" charge="0" boundaryCondition="false"/>
	<species id="M_c00669_c" name="M_gamma_L_Glutamyl_L_cysteine_C8H13N2O5S" compartment="Cytosol" charge="-1" boundaryCondition="false"/>
	<species id="M_c00670_c" name="M_sn_Glycero_3_phosphocholine_C8H20NO6P" compartment="Cytosol" charge="0" boundaryCondition="false"/>
	<species id="M_c00671_c" name="M__S__3_Methyl_2_oxopentanoate_C6H9O3" compartment="Cytosol" charge="-1" boundaryCondition="false"/>
	<species id="M_c00672_c" name="M_2_Deoxy_D_ribose_1_phosphate_C5H9O7P" compartment="Cytosol" charge="-2" boundaryCondition="false"/>
	<species id="M_c00673_c" name="M_2_Deoxy_D_ribose_5_phosphate_C5H9O7P" compartment="Cytosol" charge="-2" boundaryCondition="false"/>
	<species id="M_c00679_c" name="M_5_Dehydro_4_deoxy_D_glucarate_C6H6O7" compartment="Cytosol" charge="-2" boundaryCondition="false"/>
	<species id="M_c00680_c" name="M_meso_2_6_Diaminoheptanedioate_C7H14N2O4" compartment="Cytosol" charge="0" boundaryCondition="false"/>
	<species id="M_c00680_e" name="M_meso_2_6_Diaminoheptanedioate__Extracellular__C7H14N2O4" compartment="Extracellular" charge="0" boundaryCondition="false"/>
	<species id="M_c00683_c" name="M__S__Methylmalonyl_CoA_C25H35N7O19P3S" compartment="Cytosol" charge="-5" boundaryCondition="false"/>
	<species id="M_c00687_c" name="M_dTDP_4_dehydro_6_deoxy_D_glucose_C16H22N2O15P2" compartment="Cytosol" charge="-2" boundaryCondition="false"/>
	<species id="M_c00688_c" name="M_dTDP_4_dehydro_6_deoxy_L_mannose_C16H22N2O15P2" compartment="Cytosol" charge="-2" boundaryCondition="false"/>
	<species id="M_c00689_c" name="M_alpha_alpha__Trehalose_6_phosphate_C12H21O14P" compartment="Cytosol" charge="-2" boundaryCondition="false"/>
	<species id="M_c00692_c" name="M_UDP_N_acetylmuramoyl_L_alanyl_D_glutamate_C28H39N5O23P2" compartment="Cytosol" charge="-4" boundaryCondition="false"/>
	<species id="M_c00704_c" name="M_Superoxide_anion_O2" compartment="Cytosol" charge="-1" boundaryCondition="false"/>
	<species id="M_c00705_c" name="M_dCDP_C9H12N3O10P2" compartment="Cytosol" charge="-3" boundaryCondition="false"/>
	<species id="M_c00712_c" name="M_octadecenoate__n_C18_1__C18H33O2" compartment="Cytosol" charge="-1" boundaryCondition="false"/>
	<species id="M_c00719_c" name="M_Glycine_betaine_C5H11NO2" compartment="Cytosol" charge="0" boundaryCondition="false"/>
	<species id="M_c00719_e" name="M_Glycine_betaine__Extracellular__C5H11NO2" compartment="Extracellular" charge="0" boundaryCondition="false"/>
	<species id="M_c00740_c" name="M_D_Serine_C3H7NO3" compartment="Cytosol" charge="0" boundaryCondition="false"/>
	<species id="M_c00740_e" name="M_D_Serine__Extracellular__C3H7NO3" compartment="Extracellular" charge="0" boundaryCondition="false"/>
	<species id="M_c00748_c" name="M_Siroheme_C42H36FeN4O16" compartment="Cytosol" charge="-8" boundaryCondition="false"/>
	<species id="M_c00770_c" name="M_L_Idonate_C6H11O7" compartment="Cytosol" charge="-1" boundaryCondition="false"/>
	<species id="M_c00770_e" name="M_L_Idonate__Extracellular__C6H11O7" compartment="Extracellular" charge="-1" boundaryCondition="false"/>
	<species id="M_c00794_e" name="M_D_Sorbitol__Extracellular__C6H14O6" compartment="Extracellular" charge="0" boundaryCondition="false"/>
	<species id="M_c00817_c" name="M_D_Altronate_C6H11O7" compartment="Cytosol" charge="-1" boundaryCondition="false"/>
	<species id="M_c00818_c" name="M_D_Glucarate_C6H8O8" compartment="Cytosol" charge="-2" boundaryCondition="false"/>
	<species id="M_c00818_e" name="M_D_Glucarate__Extracellular__C6H8O8" compartment="Extracellular" charge="-2" boundaryCondition="false"/>
	<species id="M_c00828_c" name="M_Menaquinone_8_C51H72O2" compartment="Cytosol" charge="0" boundaryCondition="false"/>
	<species id="M_c00842_c" name="M_dTDPglucose_C16H24N2O16P2" compartment="Cytosol" charge="-2" boundaryCondition="false"/>
	<species id="M_c00853_c" name="M_Cob_I_alamin_C62H89CoN13O14P" compartment="Cytosol" charge="6" boundaryCondition="false"/>
	<species id="M_c00853_e" name="M_Cob_I_alamin__Extracellular__C62H89CoN13O14P" compartment="Extracellular" charge="6" boundaryCondition="false"/>
	<species id="M_c00855_c" name="M_D_Methionine_C5H10NO2S" compartment="Cytosol" charge="0" boundaryCondition="false"/>
	<species id="M_c00855_e" name="M_D_Methionine__Extracellular__C5H10NO2S" compartment="Extracellular" charge="0" boundaryCondition="false"/>
	<species id="M_c00857_c" name="M_Deamino_NAD__C21H24N6O15P2" compartment="Cytosol" charge="-2" boundaryCondition="false"/>
	<species id="M_c00860_c" name="M_L_Histidinol_C6H12N3O" compartment="Cytosol" charge="1" boundaryCondition="false"/>
	<species id="M_c00861_c" name="M_L_Rhamnulose_C6H12O5" compartment="Cytosol" charge="0" boundaryCondition="false"/>
	<species id="M_c00864_c" name="M__R__Pantothenate_C9H16NO5" compartment="Cytosol" charge="-1" boundaryCondition="false"/>
	<species id="M_c00864_e" name="M__R__Pantothenate__Extracellular__C9H16NO5" compartment="Extracellular" charge="-1" boundaryCondition="false"/>
	<species id="M_c00879_c" name="M_D_Galactarate_C6H8O8" compartment="Cytosol" charge="-2" boundaryCondition="false"/>
	<species id="M_c00879_e" name="M_D_Galactarate__Extracellular__C6H8O8" compartment="Extracellular" charge="-2" boundaryCondition="false"/>
	<species id="M_c00880_c" name="M_D_Galactonate_C6H11O7" compartment="Cytosol" charge="-1" boundaryCondition="false"/>
	<species id="M_c00880_e" name="M_D_Galactonate__Extracellular__C6H11O7" compartment="Extracellular" charge="-1" boundaryCondition="false"/>
	<species id="M_c00881_c" name="M_Deoxycytidine_C9H13N3O4" compartment="Cytosol" charge="0" boundaryCondition="false"/>
	<species id="M_c00881_e" name="M_Deoxycytidine__Extracellular__C9H13N3O4" compartment="Extracellular" charge="0" boundaryCondition="false"/>
	<species id="M_c00882_c" name="M_Dephospho_CoA_C21H33N7O13P2S" compartment="Cytosol" charge="-2" boundaryCondition="false"/>
	<species id="M_c00885_c" name="M_Isochorismate_C10H8O6" compartment="Cytosol" charge="-2" boundaryCondition="false"/>
	<species id="M_c00898_c" name="M_L_tartrate_C4H4O6" compartment="Cytosol" charge="-2" boundaryCondition="false"/>
	<species id="M_c00898_e" name="M_L_tartrate__Extracellular__C4H4O6" compartment="Extracellular" charge="-2" boundaryCondition="false"/>
	<species id="M_c00905_c" name="M_D_Fructuronate_C6H9O7" compartment="Cytosol" charge="-1" boundaryCondition="false"/>
	<species id="M_c00921_c" name="M_Dihydropteroate_C14H13N6O3" compartment="Cytosol" charge="-1" boundaryCondition="false"/>
	<species id="M_c00931_c" name="M_Porphobilinogen_C10H13N2O4" compartment="Cytosol" charge="-1" boundaryCondition="false"/>
	<species id="M_c00944_c" name="M_3_Dehydroquinate_C7H9O6" compartment="Cytosol" charge="-1" boundaryCondition="false"/>
	<species id="M_c00966_c" name="M_2_Dehydropantoate_C6H9O4" compartment="Cytosol" charge="-1" boundaryCondition="false"/>
	<species id="M_c00979_c" name="M_O_Acetyl_L_serine_C5H9NO4" compartment="Cytosol" charge="0" boundaryCondition="false"/>
	<species id="M_c00988_c" name="M_2_Phosphoglycolate_C2H2O6P" compartment="Cytosol" charge="-3" boundaryCondition="false"/>
	<species id="M_c00993_c" name="M_D_Alanyl_D_alanine_C6H12N2O3" compartment="Cytosol" charge="0" boundaryCondition="false"/>
	<species id="M_c01005_c" name="M_O_Phospho_L_serine_C3H6NO6P" compartment="Cytosol" charge="-2" boundaryCondition="false"/>
	<species id="M_c01019_c" name="M_L_Fucose_C6H12O5" compartment="Cytosol" charge="0" boundaryCondition="false"/>
	<species id="M_c01019_e" name="M_L_Fucose__Extracellular__C6H12O5" compartment="Extracellular" charge="0" boundaryCondition="false"/>
	<species id="M_c01024_c" name="M_Hydroxymethylbilane_C40H38N4O17" compartment="Cytosol" charge="-8" boundaryCondition="false"/>
	<species id="M_c01029_c" name="M_N8_Acetylspermidine_C9H23N3O" compartment="Cytosol" charge="2" boundaryCondition="false"/>
	<species id="M_c01037_c" name="M_7_8_Diaminononanoate_C9H21N2O2" compartment="Cytosol" charge="1" boundaryCondition="false"/>
	<species id="M_c01050_c" name="M_UDP_N_acetylmuramate_C20H28N3O19P2" compartment="Cytosol" charge="-3" boundaryCondition="false"/>
	<species id="M_c01051_c" name="M_Uroporphyrinogen_III_C40H36N4O16" compartment="Cytosol" charge="-8" boundaryCondition="false"/>
	<species id="M_c01062_c" name="M_5_Dehydro_D_gluconate_C6H9O7" compartment="Cytosol" charge="-1" boundaryCondition="false"/>
	<species id="M_c01063_c" name="M_Pimeloyl_CoA_C28H41N7O19P3S" compartment="Cytosol" charge="-5" boundaryCondition="false"/>
	<species id="M_c01079_c" name="M_Protoporphyrinogen_IX_C34H38N4O4" compartment="Cytosol" charge="-2" boundaryCondition="false"/>
	<species id="M_c01081_c" name="M_Thiamin_monophosphate_C12H16N4O4PS" compartment="Cytosol" charge="-1" boundaryCondition="false"/>
	<species id="M_c01083_c" name="M_Trehalose_C12H22O11" compartment="Cytosol" charge="0" boundaryCondition="false"/>
	<species id="M_c01083_e" name="M_Trehalose__Extracellular__C12H22O11" compartment="Extracellular" charge="0" boundaryCondition="false"/>
	<species id="M_c01092_c" name="M_8_Amino_7_oxononanoate_C9H17NO3" compartment="Cytosol" charge="0" boundaryCondition="false"/>
	<species id="M_c01096_c" name="M_D_Sorbitol_6_phosphate_C6H13O9P" compartment="Cytosol" charge="-2" boundaryCondition="false"/>
	<species id="M_c01097_c" name="M_D_Tagatose_6_phosphate_C6H11O9P" compartment="Cytosol" charge="-2" boundaryCondition="false"/>
	<species id="M_c01099_c" name="M_L_Fuculose_1_phosphate_C6H11O8P" compartment="Cytosol" charge="-2" boundaryCondition="false"/>
	<species id="M_c01100_c" name="M_L_Histidinol_phosphate_C6H11N3O4P" compartment="Cytosol" charge="-1" boundaryCondition="false"/>
	<species id="M_c01101_c" name="M_L_Ribulose_5_phosphate_C5H9O8P" compartment="Cytosol" charge="-2" boundaryCondition="false"/>
	<species id="M_c01102_c" name="M_O_Phospho_L_homoserine_C4H8NO6P" compartment="Cytosol" charge="-2" boundaryCondition="false"/>
	<species id="M_c01103_c" name="M_Orotidine_5__phosphate_C10H10N2O11P" compartment="Cytosol" charge="-3" boundaryCondition="false"/>
	<species id="M_c01104_c" name="M_Trimethylamine_N_oxide_C3H9NO" compartment="Cytosol" charge="0" boundaryCondition="false"/>
	<species id="M_c01104_e" name="M_Trimethylamine_N_oxide__Extracellular__C3H9NO" compartment="Extracellular" charge="0" boundaryCondition="false"/>
	<species id="M_c01112_c" name="M_D_Arabinose_5_phosphate_C5H9O8P" compartment="Cytosol" charge="-2" boundaryCondition="false"/>
	<species id="M_c01118_c" name="M_O_Succinyl_L_homoserine_C8H12NO6" compartment="Cytosol" charge="-1" boundaryCondition="false"/>
	<species id="M_c01131_c" name="M_L_Rhamnulose_1_phosphate_C6H11O8P" compartment="Cytosol" charge="-2" boundaryCondition="false"/>
	<species id="M_c01134_c" name="M_Pantetheine_4__phosphate_C11H21N2O7PS" compartment="Cytosol" charge="-2" boundaryCondition="false"/>
	<species id="M_c01137_c" name="M_S_Adenosylmethioninamine_C14H24N6O3S" compartment="Cytosol" charge="2" boundaryCondition="false"/>
	<species id="M_c01146_c" name="M_2_Hydroxy_3_oxopropanoate_C3H3O4" compartment="Cytosol" charge="-1" boundaryCondition="false"/>
	<species id="M_c01165_c" name="M_L_Glutamate_5_semialdehyde_C5H9NO3" compartment="Cytosol" charge="0" boundaryCondition="false"/>
	<species id="M_c01170_c" name="M_UDP_N_acetyl_D_mannosamine_C17H25N3O17P2" compartment="Cytosol" charge="-2" boundaryCondition="false"/>
	<species id="M_c01174_c" name="M_acyl_glycerophosphocholine__E_coli_____C1243H2524N50O350P50" compartment="Cytosol" charge="0" boundaryCondition="false"/>
	<species id="M_c01177_c" name="M_1D_myo_Inositol_1_phosphate_C6H11O9P" compartment="Cytosol" charge="-2" boundaryCondition="false"/>
	<species id="M_c01178_c" name="M_acyl_glycerophosphocholine__E_coli_____C1243H2524N50O350P50" compartment="Cytosol" charge="0" boundaryCondition="false"/>
	<species id="M_c01179_c" name="M_3__4_Hydroxyphenyl_pyruvate_C9H7O4" compartment="Cytosol" charge="-1" boundaryCondition="false"/>
	<species id="M_c01185_c" name="M_Nicotinate_D_ribonucleotide_C11H12NO9P" compartment="Cytosol" charge="-2" boundaryCondition="false"/>
	<species id="M_c01187_c" name="M_3_Deoxy_D_manno_2_octulosonate_C8H13O8" compartment="Cytosol" charge="-1" boundaryCondition="false"/>
	<species id="M_c01209_c" name="M_Malonyl__acyl_carrier_protein__C14H22N2O10PRS" compartment="Cytosol" charge="-2" boundaryCondition="false"/>
	<species id="M_c01212_c" name="M_UDP_N_acetylmuramoyl_L_alanine_C23H33N4O20P2" compartment="Cytosol" charge="-3" boundaryCondition="false"/>
	<species id="M_c01213_c" name="M__R__Methylmalonyl_CoA_C25H35N7O19P3S" compartment="Cytosol" charge="-5" boundaryCondition="false"/>
	<species id="M_c01216_c" name="M_2_Dehydro_3_deoxy_D_galactonate_C6H9O6" compartment="Cytosol" charge="-1" boundaryCondition="false"/>
	<species id="M_c01222_c" name="M_GDP_4_dehydro_6_deoxy_D_mannose_C16H21N5O15P2" compartment="Cytosol" charge="-2" boundaryCondition="false"/>
	<species id="M_c01225_c" name="M_sn_Glycero_3_phospho_1_inositol_C9H18O11P" compartment="Cytosol" charge="-1" boundaryCondition="false"/>
	<species id="M_c01233_c" name="M_sn_Glycero_3_phosphoethanolamine_C5H14NO6P" compartment="Cytosol" charge="0" boundaryCondition="false"/>
	<species id="M_c01236_c" name="M_6_phospho_D_glucono_1_5_lactone_C6H9O9P" compartment="Cytosol" charge="-2" boundaryCondition="false"/>
	<species id="M_c01250_c" name="M_N_Acetyl_L_glutamate_5_semialdehyde_C7H10NO4" compartment="Cytosol" charge="-1" boundaryCondition="false"/>
	<species id="M_c01260_c" name="M_P1_P4_Bis_5__adenosyl__tetraphosphate_C20H24N10O19P4" compartment="Cytosol" charge="-4" boundaryCondition="false"/>
	<species id="M_c01261_c" name="M_P1_P4_Bis_5__guanosyl__tetraphosphate_C20H24N10O21P4" compartment="Cytosol" charge="-4" boundaryCondition="false"/>
	<species id="M_c01267_c" name="M_3__Imidazol_4_yl__2_oxopropyl_phosphate_C6H7N2O5P" compartment="Cytosol" charge="-2" boundaryCondition="false"/>
	<species id="M_c01268_c" name="M_5_Amino_6__5__phosphoribosylamino_uracil_C9H13N4O9P" compartment="Cytosol" charge="-2" boundaryCondition="false"/>
	<species id="M_c01269_c" name="M_5_O__1_Carboxyvinyl__3_phosphoshikimate_C10H9O10P" compartment="Cytosol" charge="-4" boundaryCondition="false"/>
	<species id="M_c01279_c" name="M_4_Amino_5_hydroxymethyl_2_methylpyrimidine_C6H9N3O" compartment="Cytosol" charge="0" boundaryCondition="false"/>
	<species id="M_c01286_c" name="M_2_Dehydro_3_deoxy_D_galactonate_6_phosphate_C6H8O9P" compartment="Cytosol" charge="-3" boundaryCondition="false"/>
	<species id="M_c01302_c" name="M_1__2_Carboxyphenylamino__1_deoxy_D_ribulose_5_phosphate_C12H13NO9P" compartment="Cytosol" charge="-3" boundaryCondition="false"/>
	<species id="M_c01326_c" name="M_Cyanide_CHN" compartment="Cytosol" charge="0" boundaryCondition="false"/>
	<species id="M_c01330_c" name="M_Sodium_Na" compartment="Cytosol" charge="1" boundaryCondition="false"/>
	<species id="M_c01330_e" name="M_Sodium__Extracellular__Na" compartment="Extracellular" charge="1" boundaryCondition="false"/>
	<species id="M_c01346_c" name="M_dUDP_C9H11N2O11P2" compartment="Cytosol" charge="-3" boundaryCondition="false"/>
	<species id="M_c01352_c" name="M_FADH2_C27H33N9O15P2" compartment="Cytosol" charge="-2" boundaryCondition="false"/>
	<species id="M_c01417_c" name="M_Cyanate_CNO" compartment="Cytosol" charge="-1" boundaryCondition="false"/>
	<species id="M_c01417_e" name="M_Cyanate__Extracellular__CNO" compartment="Extracellular" charge="-1" boundaryCondition="false"/>
	<species id="M_c01528_c" name="M_Selenide_HSe" compartment="Cytosol" charge="-1" boundaryCondition="false"/>
	<species id="M_c01530_c" name="M_octadecanoate__n_C18_0__C18H35O2" compartment="Cytosol" charge="-1" boundaryCondition="false"/>
	<species id="M_c01530_e" name="M_octadecanoate__n_C18_0___Extracellular__C18H35O2" compartment="Extracellular" charge="-1" boundaryCondition="false"/>
	<species id="M_c01551_c" name="M_Allantoin_C4H6N4O3" compartment="Cytosol" charge="0" boundaryCondition="false"/>
	<species id="M_c01551_e" name="M_Allantoin__Extracellular__C4H6N4O3" compartment="Extracellular" charge="0" boundaryCondition="false"/>
	<species id="M_c01602_c" name="M_Ornithine_C5H13N2O2" compartment="Cytosol" charge="1" boundaryCondition="false"/>
	<species id="M_c01602_e" name="M_Ornithine__Extracellular__C5H13N2O2" compartment="Extracellular" charge="1" boundaryCondition="false"/>
	<species id="M_c01641_c" name="M_tRNA__Glu__R" compartment="Cytosol" charge="0" boundaryCondition="false"/>
	<species id="M_c01672_c" name="M_1_5_Diaminopentane_C5H16N2" compartment="Cytosol" charge="2" boundaryCondition="false"/>
	<species id="M_c01672_e" name="M_1_5_Diaminopentane__Extracellular__C5H16N2" compartment="Extracellular" charge="2" boundaryCondition="false"/>
	<species id="M_c01697_e" name="M_Galactitol__Extracellular__C6H14O6" compartment="Extracellular" charge="0" boundaryCondition="false"/>
	<species id="M_c01712_c" name="M_octadecenoate__n_C18_1__C18H33O2" compartment="Cytosol" charge="-1" boundaryCondition="false"/>
	<species id="M_c01721_c" name="M_L_fuculose_C6H12O5" compartment="Cytosol" charge="0" boundaryCondition="false"/>
	<species id="M_c01755_c" name="M_Thiocyanate_CNS" compartment="Cytosol" charge="-1" boundaryCondition="false"/>
	<species id="M_c01762_c" name="M_Xanthosine_C10H12N4O6" compartment="Cytosol" charge="0" boundaryCondition="false"/>
	<species id="M_c01762_e" name="M_Xanthosine__Extracellular__C10H12N4O6" compartment="Extracellular" charge="0" boundaryCondition="false"/>
	<species id="M_c01835_c" name="M_Maltotriose_C18H32O16" compartment="Cytosol" charge="0" boundaryCondition="false"/>
	<species id="M_c01835_e" name="M_Maltotriose__Extracellular__C18H32O16" compartment="Extracellular" charge="0" boundaryCondition="false"/>
	<species id="M_c01909_c" name="M_Dethiobiotin_C10H17N2O3" compartment="Cytosol" charge="-1" boundaryCondition="false"/>
	<species id="M_c01936_c" name="M_Maltohexaose_C36H62O31" compartment="Cytosol" charge="0" boundaryCondition="false"/>
	<species id="M_c01936_e" name="M_Maltohexaose__Extracellular__C36H62O31" compartment="Extracellular" charge="0" boundaryCondition="false"/>
	<species id="M_c02052_c" name="M_Maltotetraose_C24H42O21" compartment="Cytosol" charge="0" boundaryCondition="false"/>
	<species id="M_c02052_e" name="M_Maltotetraose__Extracellular__C24H42O21" compartment="Extracellular" charge="0" boundaryCondition="false"/>
	<species id="M_c02191_c" name="M_Protoporphyrin_C34H32N4O4" compartment="Cytosol" charge="-2" boundaryCondition="false"/>
	<species id="M_c02225_c" name="M_2_Methylcitrate_C7H7O7" compartment="Cytosol" charge="-3" boundaryCondition="false"/>
	<species id="M_c02291_c" name="M_L_Cystathionine_C7H14N2O4S" compartment="Cytosol" charge="0" boundaryCondition="false"/>
	<species id="M_c02341_c" name="M_trans_Aconitate_C6H3O6" compartment="Cytosol" charge="-3" boundaryCondition="false"/>
	<species id="M_c02504_c" name="M_3_Carboxy_3_hydroxy_4_methylpentanoate_C7H10O5" compartment="Cytosol" charge="-2" boundaryCondition="false"/>
	<species id="M_c02591_c" name="M_Sucrose_6_phosphate_C12H21O14P" compartment="Cytosol" charge="-2" boundaryCondition="false"/>
	<species id="M_c02631_c" name="M_2_Isopropylmaleate_C7H8O4" compartment="Cytosol" charge="-2" boundaryCondition="false"/>
	<species id="M_c02637_c" name="M_3_Dehydroshikimate_C7H7O5" compartment="Cytosol" charge="-1" boundaryCondition="false"/>
	<species id="M_c02730_c" name="M_o_Succinylbenzoate_C11H8O5" compartment="Cytosol" charge="-2" boundaryCondition="false"/>
	<species id="M_c02737_c" name="M_phosphatidylserine__Ecoli_____C1986H3698N50O500P50" compartment="Cytosol" charge="-50" boundaryCondition="false"/>
	<species id="M_c02739_c" name="M_1__5_Phosphoribosyl__ATP_C15H19N5O20P4" compartment="Cytosol" charge="-6" boundaryCondition="false"/>
	<species id="M_c02741_c" name="M_1__5_Phosphoribosyl__AMP_C15H19N5O14P2" compartment="Cytosol" charge="-4" boundaryCondition="false"/>
	<species id="M_c02780_c" name="M_2_5_diketo_D_gluconate_C6H7O7" compartment="Cytosol" charge="-1" boundaryCondition="false"/>
	<species id="M_c02876_c" name="M_Propanoyl_phosphate_C3H5O5P" compartment="Cytosol" charge="-2" boundaryCondition="false"/>
	<species id="M_c02917_c" name="M__S__Propane_1_2_diol_C3H8O2" compartment="Cytosol" charge="0" boundaryCondition="false"/>
	<species id="M_c02917_e" name="M__S__Propane_1_2_diol__Extracellular__C3H8O2" compartment="Extracellular" charge="0" boundaryCondition="false"/>
	<species id="M_c02976_c" name="M_D_Fructose_1_phosphate_C6H11O9P" compartment="Cytosol" charge="-2" boundaryCondition="false"/>
	<species id="M_c02985_c" name="M_L_Fucose_1_phosphate_C6H11O8P" compartment="Cytosol" charge="-2" boundaryCondition="false"/>
	<species id="M_c02985_e" name="M_L_Fucose_1_phosphate__Extracellular__C6H11O8P" compartment="Extracellular" charge="-2" boundaryCondition="false"/>
	<species id="M_c02987_c" name="M_L_Glutamyl_tRNA_Glu__C5H7NO3R" compartment="Cytosol" charge="0" boundaryCondition="false"/>
	<species id="M_c02995_c" name="M_Maltose_6__phosphate_C12H21O14P" compartment="Cytosol" charge="-2" boundaryCondition="false"/>
	<species id="M_c03082_c" name="M_4_Phospho_L_aspartate_C4H6NO7P" compartment="Cytosol" charge="-2" boundaryCondition="false"/>
	<species id="M_c03089_c" name="M_5_Methylthio_D_ribose_C6H12O4S" compartment="Cytosol" charge="0" boundaryCondition="false"/>
	<species id="M_c03090_c" name="M_5_Phospho_beta_D_ribosylamine_C5H11NO7P" compartment="Cytosol" charge="-1" boundaryCondition="false"/>
	<species id="M_c03114_c" name="M_5_6_Dimethylbenzimidazole_C9H10N2" compartment="Cytosol" charge="0" boundaryCondition="false"/>
	<species id="M_c03160_c" name="M_O_Succinylbenzoyl_CoA_C32H39N7O20P3S" compartment="Cytosol" charge="-5" boundaryCondition="false"/>
	<species id="M_c03175_c" name="M_Shikimate_5_phosphate_C7H8O8P" compartment="Cytosol" charge="-3" boundaryCondition="false"/>
	<species id="M_c03232_c" name="M_3_Phosphohydroxypyruvate_C3H2O7P" compartment="Cytosol" charge="-3" boundaryCondition="false"/>
	<species id="M_c03263_c" name="M_Coproporphyrinogen_III_C36H40N4O8" compartment="Cytosol" charge="-4" boundaryCondition="false"/>
	<species id="M_c03274_c" name="M_Glycerophosphoglycerol_C6H14O8P" compartment="Cytosol" charge="-1" boundaryCondition="false"/>
	<species id="M_c03279_c" name="M_Inorganic_triphosphate_HO10P3" compartment="Cytosol" charge="-4" boundaryCondition="false"/>
	<species id="M_c03287_c" name="M_L_Glutamate_5_phosphate_C5H8NO7P" compartment="Cytosol" charge="-2" boundaryCondition="false"/>
	<species id="M_c03291_c" name="M_L_Xylulose_5_phosphate_C5H9O8P" compartment="Cytosol" charge="-2" boundaryCondition="false"/>
	<species id="M_c03296_c" name="M_N2_Succinyl_L_arginine_C10H17N4O5" compartment="Cytosol" charge="-1" boundaryCondition="false"/>
	<species id="M_c03319_c" name="M_dTDP_L_rhamnose_C16H24N2O15P2" compartment="Cytosol" charge="-2" boundaryCondition="false"/>
	<species id="M_c03340_c" name="M_2_3_Dihydrodipicolinate_C7H5NO4" compartment="Cytosol" charge="-2" boundaryCondition="false"/>
	<species id="M_c03373_c" name="M_5_amino_1__5_phospho_D_ribosyl_imidazole_C8H12N3O7P" compartment="Cytosol" charge="-2" boundaryCondition="false"/>
	<species id="M_c03393_c" name="M_4_Phospho_D_erythronate_C4H6O8P" compartment="Cytosol" charge="-3" boundaryCondition="false"/>
	<species id="M_c03406_c" name="M_N_omega___L_Arginino_succinate_C10H17N4O6" compartment="Cytosol" charge="-1" boundaryCondition="false"/>
	<species id="M_c03415_c" name="M_N2_Succinyl_L_ornithine_C9H15N2O5" compartment="Cytosol" charge="-1" boundaryCondition="false"/>
	<species id="M_c03451_c" name="M__R__S_Lactoylglutathione_C13H20N3O8S" compartment="Cytosol" charge="-1" boundaryCondition="false"/>
	<species id="M_c03492_c" name="M_D_4__Phosphopantothenate_C9H15NO8P" compartment="Cytosol" charge="-3" boundaryCondition="false"/>
	<species id="M_c03506_c" name="M_C___3_Indolyl__glycerol_3_phosphate_C11H12NO6P" compartment="Cytosol" charge="-2" boundaryCondition="false"/>
	<species id="M_c03508_c" name="M_L_2_Amino_3_oxobutanoate_C4H7NO3" compartment="Cytosol" charge="0" boundaryCondition="false"/>
	<species id="M_c03539_c" name="M_S_Ribosyl_L_homocysteine_C9H17NO6S" compartment="Cytosol" charge="0" boundaryCondition="false"/>
	<species id="M_c03543_c" name="M_Undecaprenyl_diphosphate_C55H89O7P2" compartment="Cytosol" charge="-3" boundaryCondition="false"/>
	<species id="M_c03589_c" name="M_4_Hydroxy_2_oxopentanoate_C5H7O4" compartment="Cytosol" charge="-1" boundaryCondition="false"/>
	<species id="M_c03657_c" name="M_1_4_Dihydroxy_2_naphthoate_C11H7O4" compartment="Cytosol" charge="-1" boundaryCondition="false"/>
	<species id="M_c03722_c" name="M_Quinolinate_C7H3NO4" compartment="Cytosol" charge="-2" boundaryCondition="false"/>
	<species id="M_c03733_c" name="M_UDP_D_galacto_1_4_furanose_C15H22N2O17P2" compartment="Cytosol" charge="-2" boundaryCondition="false"/>
	<species id="M_c03741_c" name="M_L_Glutamate_1_semialdehyde_C5H9NO3" compartment="Cytosol" charge="0" boundaryCondition="false"/>
	<species id="M_c03785_c" name="M_D_Tagatose_1_6_biphosphate_C6H10O12P2" compartment="Cytosol" charge="-4" boundaryCondition="false"/>
	<species id="M_c03794_c" name="M_N6__1_2_Dicarboxyethyl__AMP_C14H14N5O11P" compartment="Cytosol" charge="-4" boundaryCondition="false"/>
	<species id="M_c03812_c" name="M_D_Mannose_1_phosphate_C6H11O9P" compartment="Cytosol" charge="-2" boundaryCondition="false"/>
	<species id="M_c03838_c" name="M_N1__5_Phospho_D_ribosyl_glycinamide_C7H14N2O8P" compartment="Cytosol" charge="-1" boundaryCondition="false"/>
	<species id="M_c03892_c" name="M_Phosphatidylglycerophosphate__Ecoli_____C1986H3698O650P100" compartment="Cytosol" charge="-150" boundaryCondition="false"/>
	<species id="M_c03912_c" name="M_1_Pyrroline_5_carboxylate_C5H6NO2" compartment="Cytosol" charge="-1" boundaryCondition="false"/>
	<species id="M_c03972_c" name="M_2_3_4_5_Tetrahydrodipicolinate_C7H7NO4" compartment="Cytosol" charge="-2" boundaryCondition="false"/>
	<species id="M_c04030_c" name="M__2_3_Dihydroxybenzoyl_adenylate_C17H16N5O10P" compartment="Cytosol" charge="-2" boundaryCondition="false"/>
	<species id="M_c04044_c" name="M_3__2_3_Dihydroxyphenyl_propanoate_C9H9O4" compartment="Cytosol" charge="-1" boundaryCondition="false"/>
	<species id="M_c04058_c" name="M_P1_P5_Bis_5__adenosyl__pentaphosphate_C20H24N10O22P5" compartment="Cytosol" charge="-5" boundaryCondition="false"/>
	<species id="M_c04114_c" name="M_crotonobetaine_C7H13NO2" compartment="Cytosol" charge="0" boundaryCondition="false"/>
	<species id="M_c04121_c" name="M_CMP_3_deoxy_D_manno_octulosonate_C17H24N3O15P" compartment="Cytosol" charge="-2" boundaryCondition="false"/>
	<species id="M_c04133_c" name="M_N_Acetyl_L_glutamyl_5_phosphate_C7H9NO8P" compartment="Cytosol" charge="-3" boundaryCondition="false"/>
	<species id="M_c04146_c" name="M_all_trans_Octaprenyl_diphosphate_C40H65O7P2" compartment="Cytosol" charge="-3" boundaryCondition="false"/>
	<species id="M_c04171_c" name="M_2_3_Dihydro_2_3_dihydroxybenzoate_C7H7O4" compartment="Cytosol" charge="-1" boundaryCondition="false"/>
	<species id="M_c04188_c" name="M_5_Methylthio_5_deoxy_D_ribose_1_phosphate_C6H11O7PS" compartment="Cytosol" charge="-2" boundaryCondition="false"/>
	<species id="M_c04225_c" name="M_cis_2_Methylaconitate_C7H5O6" compartment="Cytosol" charge="-3" boundaryCondition="false"/>
	<species id="M_c04236_c" name="M_3_Carboxy_4_methyl_2_oxopentanoate_C7H8O5" compartment="Cytosol" charge="-2" boundaryCondition="false"/>
	<species id="M_c04256_c" name="M_N_Acetyl_D_glucosamine_1_phosphate_C8H14NO9P" compartment="Cytosol" charge="-2" boundaryCondition="false"/>
	<species id="M_c04257_c" name="M_N_Acetyl_D_mannosamine_6_phosphate_C8H14NO9P" compartment="Cytosol" charge="-2" boundaryCondition="false"/>
	<species id="M_c04268_c" name="M_dTDP_4_amino_4_6_dideoxy_D_glucose_C16H26N3O14P2" compartment="Cytosol" charge="-1" boundaryCondition="false"/>
	<species id="M_c04272_c" name="M__R__2_3_Dihydroxy_3_methylbutanoate_C5H9O4" compartment="Cytosol" charge="-1" boundaryCondition="false"/>
	<species id="M_c04294_c" name="M_4_Methyl_5__2_hydroxyethyl__thiazole_C6H9NOS" compartment="Cytosol" charge="0" boundaryCondition="false"/>
	<species id="M_c04302_c" name="M_N__5_Phospho_D_ribosyl_anthranilate_C12H13NO9P" compartment="Cytosol" charge="-3" boundaryCondition="false"/>
	<species id="M_c04327_c" name="M_4_Methyl_5__2_phosphoethyl__thiazole_C6H8NO4PS" compartment="Cytosol" charge="-2" boundaryCondition="false"/>
	<species id="M_c04332_c" name="M_6_7_Dimethyl_8__1_D_ribityl_lumazine_C13H18N4O6" compartment="Cytosol" charge="0" boundaryCondition="false"/>
	<species id="M_c04352_c" name="M_N___R__4_Phosphopantothenoyl__L_cysteine_C12H20N2O9PS" compartment="Cytosol" charge="-3" boundaryCondition="false"/>
	<species id="M_c04364_c" name="M_Hexadecenoyl_ACP__n_C16_1ACP__C27H49N2O8PRS" compartment="Cytosol" charge="-1" boundaryCondition="false"/>
	<species id="M_c04376_c" name="M_N2_Formyl_N1__5_phospho_D_ribosyl_glycinamide_C8H13N2O9P" compartment="Cytosol" charge="-2" boundaryCondition="false"/>
	<species id="M_c04411_c" name="M_3_Carboxy_2_hydroxy_4_methylpentanoate_C7H10O5" compartment="Cytosol" charge="-2" boundaryCondition="false"/>
	<species id="M_c04421_c" name="M_N_Succinyl_LL_2_6_diaminoheptanedioate_C11H16N2O7" compartment="Cytosol" charge="-2" boundaryCondition="false"/>
	<species id="M_c04425_c" name="M_S_Adenosyl_4_methylthio_2_oxobutanoate_C15H19N5O6S" compartment="Cytosol" charge="0" boundaryCondition="false"/>
	<species id="M_c04442_c" name="M_2_Dehydro_3_deoxy_D_gluconate_6_phosphate_C6H8O9P" compartment="Cytosol" charge="-3" boundaryCondition="false"/>
	<species id="M_c04454_c" name="M_5_Amino_6__5__phosphoribitylamino_uracil_C9H15N4O9P" compartment="Cytosol" charge="-2" boundaryCondition="false"/>
	<species id="M_c04462_c" name="M_N_Succinyl_2_L_amino_6_oxoheptanedioate_C11H12NO8" compartment="Cytosol" charge="-3" boundaryCondition="false"/>
	<species id="M_c04478_c" name="M_3_Deoxy_D_manno_octulosonate_8_phosphate_C8H12O11P" compartment="Cytosol" charge="-3" boundaryCondition="false"/>
	<species id="M_c04479_c" name="M_2_Hydroxy_6_oxonona_2_4_diene_1_9_dioate_C9H9O6" compartment="Cytosol" charge="-1" boundaryCondition="false"/>
	<species id="M_c04556_c" name="M_4_Amino_2_methyl_5_phosphomethylpyrimidine_C6H8N3O4P" compartment="Cytosol" charge="-2" boundaryCondition="false"/>
	<species id="M_c04582_c" name="M_5_Methylthio_5_deoxy_D_ribulose_1_phosphate_C6H11O7PS" compartment="Cytosol" charge="-2" boundaryCondition="false"/>
	<species id="M_c04593_c" name="M_methylisocitrate_C7H7O7" compartment="Cytosol" charge="-3" boundaryCondition="false"/>
	<species id="M_c04631_c" name="M_UDP_N_acetyl_3_O__1_carboxyvinyl__D_glucosamine_C20H26N3O19P2" compartment="Cytosol" charge="-3" boundaryCondition="false"/>
	<species id="M_c04640_c" name="M_2__Formamido__N1__5_phospho_D_ribosyl_acetamidine_C8H15N3O8P" compartment="Cytosol" charge="-1" boundaryCondition="false"/>
	<species id="M_c04652_c" name="M_UDP_2_3_bis_3_hydroxytetradecanoyl_glucosamine_C43H75N3O20P2" compartment="Cytosol" charge="-2" boundaryCondition="false"/>
	<species id="M_c04666_c" name="M_D_erythro_1__Imidazol_4_yl_glycerol_3_phosphate_C6H9N2O6P" compartment="Cytosol" charge="-2" boundaryCondition="false"/>
	<species id="M_c04677_c" name="M_5_Amino_1__5_Phospho_D_ribosyl_imidazole_4_carboxamide_C9H13N4O8P" compartment="Cytosol" charge="-2" boundaryCondition="false"/>
	<species id="M_c04691_c" name="M_2_Dehydro_3_deoxy_D_arabino_heptonate_7_phosphate_C7H10O10P" compartment="Cytosol" charge="-3" boundaryCondition="false"/>
	<species id="M_c04732_c" name="M_4__1_D_Ribitylamino__5_aminouracil_C9H16N4O6" compartment="Cytosol" charge="0" boundaryCondition="false"/>
	<species id="M_c04734_c" name="M_5_Formamido_1__5_phospho_D_ribosyl_imidazole_4_carboxamide_C10H13N4O9P" compartment="Cytosol" charge="-2" boundaryCondition="false"/>
	<species id="M_c04738_c" name="M_UDP_3_O__3_hydroxytetradecanoyl__N_acetylglucosamine_C31H51N3O19P2" compartment="Cytosol" charge="-2" boundaryCondition="false"/>
	<species id="M_c04751_c" name="M_5_amino_1__5_phospho_D_ribosyl_imidazole_4_carboxylate_C9H11N3O9P" compartment="Cytosol" charge="-3" boundaryCondition="false"/>
	<species id="M_c04752_c" name="M_2_Methyl_4_amino_5_hydroxymethylpyrimidine_diphosphate_C6H8N3O7P2" compartment="Cytosol" charge="-3" boundaryCondition="false"/>
	<species id="M_c04778_c" name="M_N1__5_Phospho_alpha_D_ribosyl__5_6_dimethylbenzimidazole_C14H17N2O7P" compartment="Cytosol" charge="-2" boundaryCondition="false"/>
	<species id="M_c04823_c" name="M__S__2__5_Amino_1__5_phospho_D_ribosyl_imidazole_4_carboxamido_succinate_C13H15N4O12P" compartment="Cytosol" charge="-4" boundaryCondition="false"/>
	<species id="M_c04824_c" name="M_2_3_Bis_3_hydroxytetradecanoyl__beta_D_glucosaminyl_1_phosphate_C34H64NO12P" compartment="Cytosol" charge="-2" boundaryCondition="false"/>
	<species id="M_c04874_c" name="M_2_Amino_4_hydroxy_6__D_erythro_1_2_3_trihydroxypropyl__7_8_dihydropteridine_C9H14N5O4" compartment="Cytosol" charge="1" boundaryCondition="false"/>
	<species id="M_c04877_c" name="M_UDP_N_acetylmuramoyl_L_alanyl_D_gamma_glutamyl_meso_2_6_diaminopimelate_C35H51N7O26P2" compartment="Cytosol" charge="-4" boundaryCondition="false"/>
	<species id="M_c04882_c" name="M_UDP_N_acetylmuramoyl_L_alanyl_D_glutamyl_meso_2_6_diaminopimeloyl_D_alanyl_D_alanine_C41H61N9O28P2" compartment="Cytosol" charge="-4" boundaryCondition="false"/>
	<species id="M_c04895_c" name="M_2_Amino_4_hydroxy_6__erythro_1_2_3_trihydroxypropyl_dihydropteridine_triphosphate_C9H13N5O13P3" compartment="Cytosol" charge="-3" boundaryCondition="false"/>
	<species id="M_c04896_c" name="M_1__5_Phosphoribosyl__5___5_phosphoribosylamino_methylideneamino_imidazole_4_carboxamide_C15H21N5O15P2" compartment="Cytosol" charge="-4" boundaryCondition="false"/>
	<species id="M_c04916_c" name="M_5___5_phospho_1_deoxyribulos_1_ylamino_methylideneamino__1__5_phosphoribosyl_imidazole_4_carboxamide_C15H21N5O15P2" compartment="Cytosol" charge="-4" boundaryCondition="false"/>
	<species id="M_c04932_c" name="M_Lipid_A_Disaccharide_C68H127N2O20P" compartment="Cytosol" charge="-2" boundaryCondition="false"/>
	<species id="M_c05172_c" name="M_Selenophosphate_H2O3PSe" compartment="Cytosol" charge="-1" boundaryCondition="false"/>
	<species id="M_c05223_c" name="M_Dodecanoyl_ACP__n_C12_0ACP__C23H43N2O8PRS" compartment="Cytosol" charge="-1" boundaryCondition="false"/>
	<species id="M_c05332_c" name="M_Phenethylamine_C8H12N" compartment="Cytosol" charge="1" boundaryCondition="false"/>
	<species id="M_c05389_c" name="M_GDP_4_oxo_L_fucose_C16H21N5O15P2" compartment="Cytosol" charge="-2" boundaryCondition="false"/>
	<species id="M_c05402_c" name="M_Melibiose_C12H22O11" compartment="Cytosol" charge="0" boundaryCondition="false"/>
	<species id="M_c05402_e" name="M_Melibiose__Extracellular__C12H22O11" compartment="Extracellular" charge="0" boundaryCondition="false"/>
	<species id="M_c05409_c" name="M_2_3_Dioxo_L_gulonate_C6H7O7" compartment="Cytosol" charge="-1" boundaryCondition="false"/>
	<species id="M_c05512_c" name="M_Deoxyinosine_C10H12N4O4" compartment="Cytosol" charge="0" boundaryCondition="false"/>
	<species id="M_c05512_e" name="M_Deoxyinosine__Extracellular__C10H12N4O4" compartment="Extracellular" charge="0" boundaryCondition="false"/>
	<species id="M_c05629_c" name="M_Phenylpropanoate_C9H9O2" compartment="Cytosol" charge="-1" boundaryCondition="false"/>
	<species id="M_c05629_e" name="M_Phenylpropanoate__Extracellular__C9H9O2" compartment="Extracellular" charge="-1" boundaryCondition="false"/>
	<species id="M_c05730_c" name="M_Glutathionylspermidine_C17H36N6O5S" compartment="Cytosol" charge="2" boundaryCondition="false"/>
	<species id="M_c05744_c" name="M_Acetoacetyl_ACP_C15H25N2O9PRS" compartment="Cytosol" charge="-1" boundaryCondition="false"/>
	<species id="M_c05761_c" name="M_Myristoyl_ACP__n_C14_0ACP__C25H47N2O8PRS" compartment="Cytosol" charge="-1" boundaryCondition="false"/>
	<species id="M_c05774_c" name="M_Cobinamide_C48H73CoN11O8" compartment="Cytosol" charge="5" boundaryCondition="false"/>
	<species id="M_c05775_c" name="M_N1__alpha_D_ribosyl__5_6_dimethylbenzimidazole_C14H18N2O4" compartment="Cytosol" charge="0" boundaryCondition="false"/>
	<species id="M_c05809_c" name="M_3_Octaprenyl_4_hydroxybenzoate_C47H69O3" compartment="Cytosol" charge="-1" boundaryCondition="false"/>
	<species id="M_c05810_c" name="M_2_Octaprenylphenol_C46H70O" compartment="Cytosol" charge="0" boundaryCondition="false"/>
	<species id="M_c05811_c" name="M_2_Octaprenyl_6_hydroxyphenol_C46H70O2" compartment="Cytosol" charge="0" boundaryCondition="false"/>
	<species id="M_c05812_c" name="M_2_Octaprenyl_6_methoxyphenol_C47H72O2" compartment="Cytosol" charge="0" boundaryCondition="false"/>
	<species id="M_c05816_c" name="M_Succinate_semialdehyde_thiamin_diphosphate_anion_C16H21N4O10P2S" compartment="Cytosol" charge="-3" boundaryCondition="false"/>
	<species id="M_c05817_c" name="M_2_Succinyl_6_hydroxy_2_4_cyclohexadiene_1_carboxylate_C11H10O6" compartment="Cytosol" charge="-2" boundaryCondition="false"/>
	<species id="M_c05818_c" name="M_2_Demethylmenaquinone_8_C50H70O2" compartment="Cytosol" charge="0" boundaryCondition="false"/>
	<species id="M_c05819_c" name="M_Menaquinol_8_C51H74O2" compartment="Cytosol" charge="0" boundaryCondition="false"/>
	<species id="M_c05821_c" name="M_Enterochelin_C30H27N3O15" compartment="Cytosol" charge="0" boundaryCondition="false"/>
	<species id="M_c05840_c" name="M_Iminoaspartate_C4H4NO4" compartment="Cytosol" charge="-1" boundaryCondition="false"/>
	<species id="M_c05897_c" name="M_Undecaprenyl_diphospho_N_acetylmuramoyl_L_alanyl_D_glutamyl_meso_2_6_diaminopimeloyl_D_alanyl_D_alanine_C87H139N7O23P2" compartment="Cytosol" charge="-4" boundaryCondition="false"/>
	<species id="M_c05898_c" name="M_Undecaprenyl_diphospho_N_acetylmuramoyl__N_acetylglucosamine__L_ala_D_glu_meso_2_6_diaminopimeloyl_D_ala_D_ala_C95H152N8O28P2" compartment="Cytosol" charge="-4" boundaryCondition="false"/>
	<species id="M_c05925_c" name="M_Dihydroneopterin_monophosphate_C9H13N5O7P" compartment="Cytosol" charge="-1" boundaryCondition="false"/>
	<species id="M_c05931_c" name="M_N2_Succinyl_L_glutamate_C9H10NO7" compartment="Cytosol" charge="-3" boundaryCondition="false"/>
	<species id="M_c05932_c" name="M_N2_Succinyl_L_glutamate_5_semialdehyde_C9H11NO6" compartment="Cytosol" charge="-2" boundaryCondition="false"/>
	<species id="M_c05980_c" name="M_Cardiolipin__Ecoli_____C3822H7096O850P100" compartment="Cytosol" charge="-100" boundaryCondition="false"/>
	<species id="M_c06006_c" name="M__S__2_Aceto_2_hydroxybutanoate_C6H9O4" compartment="Cytosol" charge="-1" boundaryCondition="false"/>
	<species id="M_c06007_c" name="M__R__2_3_Dihydroxy_3_methylpentanoate_C6H11O4" compartment="Cytosol" charge="-1" boundaryCondition="false"/>
	<species id="M_c06010_c" name="M__S__2_Acetolactate_C5H7O4" compartment="Cytosol" charge="-1" boundaryCondition="false"/>
	<species id="M_c06022_c" name="M_UDP_3_O__3_hydroxytetradecanoyl__D_glucosamine_C29H50N3O18P2" compartment="Cytosol" charge="-1" boundaryCondition="false"/>
	<species id="M_c06024_c" name="M_KDO_lipid_IV_A__C76H137N2O30P2" compartment="Cytosol" charge="-5" boundaryCondition="false"/>
	<species id="M_c06025_c" name="M_KDO_2__lipid_IV_A__C84H148N2O37P2" compartment="Cytosol" charge="-6" boundaryCondition="false"/>
	<species id="M_c06026_c" name="M_KDO_2__lipid__A__C110H196N2O39P2" compartment="Cytosol" charge="-6" boundaryCondition="false"/>
	<species id="M_c06054_c" name="M_2_Oxo_3_hydroxy_4_phosphobutanoate_C4H4O8P" compartment="Cytosol" charge="-3" boundaryCondition="false"/>
	<species id="M_c06055_c" name="M_O_Phospho_4_hydroxy_L_threonine_C4H8NO7P" compartment="Cytosol" charge="-2" boundaryCondition="false"/>
	<species id="M_c06056_c" name="M_4_Hydroxy_L_threonine_C4H9NO4" compartment="Cytosol" charge="0" boundaryCondition="false"/>
	<species id="M_c06156_c" name="M_D_Glucosamine_1_phosphate_C6H13NO8P" compartment="Cytosol" charge="-1" boundaryCondition="false"/>
	<species id="M_c06187_c" name="M_Arbutin_6_phosphate_C12H15O10P" compartment="Cytosol" charge="-2" boundaryCondition="false"/>
	<species id="M_c06240_c" name="M_UDP_N_acetyl_D_mannosaminouronate_C17H22N3O18P2" compartment="Cytosol" charge="-3" boundaryCondition="false"/>
	<species id="M_c06251_c" name="M_KDO_2__lipid_IV_A__with_laurate_C96H170N2O38P2" compartment="Cytosol" charge="-6" boundaryCondition="false"/>
	<species id="M_c06257_c" name="M_1_deoxy_D_xylulose_C5H10O4" compartment="Cytosol" charge="0" boundaryCondition="false"/>
	<species id="M_c06311_c" name="M_Galactitol_1_phosphate_C6H13O9P" compartment="Cytosol" charge="-2" boundaryCondition="false"/>
	<species id="M_c06424_c" name="M_tetradecanoate__n_C14_0__C14H27O2" compartment="Cytosol" charge="-1" boundaryCondition="false"/>
	<species id="M_c06424_e" name="M_tetradecanoate__n_C14_0___Extracellular__C14H27O2" compartment="Extracellular" charge="-1" boundaryCondition="false"/>
	<species id="M_c06508_c" name="M_Adenosyl_cobinamide_C58H85CoN16O11" compartment="Cytosol" charge="6" boundaryCondition="false"/>
	<species id="M_c06509_c" name="M_Adenosyl_cobinamide_phosphate_C58H84CoN16O14P" compartment="Cytosol" charge="4" boundaryCondition="false"/>
	<species id="M_c06510_c" name="M_Adenosine_GDP_cobinamide_C68H96CoN21O21P2" compartment="Cytosol" charge="4" boundaryCondition="false"/>
	<species id="M_c06735_c" name="M_Aminoacetaldehyde_C2H6NO" compartment="Cytosol" charge="1" boundaryCondition="false"/>
	<species id="M_c07086_c" name="M_Phenylacetic_acid_C8H7O2" compartment="Cytosol" charge="-1" boundaryCondition="false"/>
	<species id="M_c07836_c" name="M_D_Glycero_D_manno_heptose_7_phosphate_C7H13O10P" compartment="Cytosol" charge="-2" boundaryCondition="false"/>
	<species id="M_c07838_c" name="M_D_Glycero_D_manno_heptose_1_phosphate_C7H13O10P" compartment="Cytosol" charge="-2" boundaryCondition="false"/>
	<species id="M_c08322_c" name="M_tetradecenoate__n_C14_1__C14H25O2" compartment="Cytosol" charge="-1" boundaryCondition="false"/>
	<species id="M_c08362_c" name="M_hexadecenoate__n_C16_1__C16H29O2" compartment="Cytosol" charge="-1" boundaryCondition="false"/>
	<species id="M_c08363_c" name="M_octadecenoate__n_C18_1__C18H33O2" compartment="Cytosol" charge="-1" boundaryCondition="false"/>
	<species id="M_c08367_c" name="M_octadecenoate__n_C18_1__C18H33O2" compartment="Cytosol" charge="-1" boundaryCondition="false"/>
	<species id="M_c11143_c" name="M_Dimethyl_sulfoxide_C2H6OS" compartment="Cytosol" charge="0" boundaryCondition="false"/>
	<species id="M_c11143_e" name="M_Dimethyl_sulfoxide__Extracellular__C2H6OS" compartment="Extracellular" charge="0" boundaryCondition="false"/>
	<species id="M_c11355_c" name="M_4_amino_4_deoxychorismate_C10H10NO5" compartment="Cytosol" charge="-1" boundaryCondition="false"/>
	<species id="M_c11434_c" name="M_2_C_methyl_D_erythritol_4_phosphate_C5H11O7P" compartment="Cytosol" charge="-2" boundaryCondition="false"/>
	<species id="M_c11435_c" name="M_4__cytidine_5__diphospho__2_C_methyl_D_erythritol_C14H23N3O14P2" compartment="Cytosol" charge="-2" boundaryCondition="false"/>
	<species id="M_c11437_c" name="M_1_deoxy_D_xylulose_5_phosphate_C5H9O7P" compartment="Cytosol" charge="-2" boundaryCondition="false"/>
	<species id="M_c11453_c" name="M_2_C_methyl_D_erythritol_2_4_cyclodiphosphate_C5H10O9P2" compartment="Cytosol" charge="-2" boundaryCondition="false"/>
	<species id="M_c11472_c" name="M_D_Glycero_D_manno_heptose_1_7_bisphosphate_C7H12O13P2" compartment="Cytosol" charge="-4" boundaryCondition="false"/>
	<species id="M_c11811_c" name="M_1_hydroxy_2_methyl_2__E__butenyl_4_diphosphate_C5H9O8P2" compartment="Cytosol" charge="-3" boundaryCondition="false"/>
	<species id="M_c11838_c" name="M_4_5_dihydroxy_2_3_pentanedione_C5H8O4" compartment="Cytosol" charge="0" boundaryCondition="false"/>
	<species id="M_cechddd_c" name="M_cis_3__3_carboxyethyl__3_5_cyclohexadiene_1_2_diol_C9H11O4" compartment="Cytosol" charge="-1" boundaryCondition="false"/>
	<species id="M_cenchddd_c" name="M_cis_3__3_carboxyethenyl__3_5_cyclohexadiene_1_2_diol_C9H9O4" compartment="Cytosol" charge="-1" boundaryCondition="false"/>
	<species id="M_crncoa_c" name="M_Carnitinyl_CoA_C28H46N8O18P3S" compartment="Cytosol" charge="-3" boundaryCondition="false"/>
	<species id="M_ctbtcoa_c" name="M_crotonobetainyl_CoA_C28H44N8O17P3S" compartment="Cytosol" charge="-3" boundaryCondition="false"/>
	<species id="M_db4p_c" name="M_3_4_dihydroxy_2_butanone_4_phosphate_C4H7O6P" compartment="Cytosol" charge="-2" boundaryCondition="false"/>
	<species id="M_dhcinnm_c" name="M_2_3_dihydroxicinnamic_acid_C9H7O4" compartment="Cytosol" charge="-1" boundaryCondition="false"/>
	<species id="M_dkmpp_c" name="M_2_3_diketo5_methylthio_1_phosphopentane_C6H9O6PS" compartment="Cytosol" charge="-2" boundaryCondition="false"/>
	<species id="M_dtdp4aaddg_c" name="M_dTDP_4_acetamido_4_6_dideoxy_D_galactose_C18H27N3O15P2" compartment="Cytosol" charge="-2" boundaryCondition="false"/>
	<species id="M_eca_ec_c" name="M_Enterobacterial_common_antigen_polysaccharide__Ecoli__C24H36N3O15" compartment="Cytosol" charge="-1" boundaryCondition="false"/>
	<species id="M_g3ps_c" name="M_Glycerophosphoserine_C6H13NO8P" compartment="Cytosol" charge="-1" boundaryCondition="false"/>
	<species id="M_gbbtn_c" name="M_gamma_butyrobetaine_C7H15NO2" compartment="Cytosol" charge="0" boundaryCondition="false"/>
	<species id="M_gbbtn_e" name="M_gamma_butyrobetaine__Extracellular__C7H15NO2" compartment="Extracellular" charge="0" boundaryCondition="false"/>
	<species id="M_hemeo_c" name="M_Heme_O_C49H56FeN4O5" compartment="Cytosol" charge="-2" boundaryCondition="false"/>
	<species id="M_hkntd_c" name="M_2_hydroxy_6_ketononatrienedioate_C9H7O6" compartment="Cytosol" charge="-1" boundaryCondition="false"/>
	<species id="M_hmfurn_c" name="M_4_hydroxy_5_methyl_3_2H__furanone_C5H6O3" compartment="Cytosol" charge="0" boundaryCondition="false"/>
	<species id="M_kdo2lipid4p_c" name="M_KDO_2__lipid_IV_A__with_palmitoleoyl_C100H176N2O38P2" compartment="Cytosol" charge="-6" boundaryCondition="false"/>
	<species id="M_lipa_cold_c" name="M_cold_adapted_KDO_2__lipid__A__C114H202N2O39P2" compartment="Cytosol" charge="-6" boundaryCondition="false"/>
	<species id="M_lipida_c" name="M_2_3_Bis_3_hydroxytetradecanoyl__D_glucosaminyl_1_6_beta_D_2_3_bis_3_hydroxytetradecanoyl__beta_D_glucosaminyl_1_phosphate_C68H126N2O23P2" compartment="Cytosol" charge="-4" boundaryCondition="false"/>
	<species id="M_malthp_c" name="M_Maltoheptaose_C42H72O36" compartment="Cytosol" charge="0" boundaryCondition="false"/>
	<species id="M_maltpt_c" name="M_Maltopentaose_C30H52O26" compartment="Cytosol" charge="0" boundaryCondition="false"/>
	<species id="M_maltpt_e" name="M_Maltopentaose__Extracellular__C30H52O26" compartment="Extracellular" charge="0" boundaryCondition="false"/>
	<species id="M_octeacp_c" name="M_Octadecenoyl_ACP__n_C18_1ACP__C29H53N2O8PRS" compartment="Cytosol" charge="-1" boundaryCondition="false"/>
	<species id="M_palmacp_c" name="M_Palmitoyl_ACP__n_C16_0ACP__C27H51N2O8PRS" compartment="Cytosol" charge="-1" boundaryCondition="false"/>
	<species id="M_peptido_ec_c" name="M_Peptidoglycan_subunit_of_Escherichia_coli_C40H62N8O21" compartment="Cytosol" charge="-2" boundaryCondition="false"/>
	<species id="M_seramp_c" name="M_L_seryl_AMP_C13H19N6O9P" compartment="Cytosol" charge="0" boundaryCondition="false"/>
	<species id="M_shcl_c" name="M_Sirohydrochlorin_C42H41N4O16" compartment="Cytosol" charge="-7" boundaryCondition="false"/>
	<species id="M_srch_c" name="M_Sirochlorin_C42H39N4O16" compartment="Cytosol" charge="-7" boundaryCondition="false"/>
	<species id="M_tdeacp_c" name="M_Tetradecenoyl_ACP__n_C14_1ACP__C25H45N2O8PRS" compartment="Cytosol" charge="-1" boundaryCondition="false"/>
	<species id="M_unaga_c" name="M_Undecaprenyl_diphospho_N_acetyl_glucosamine_C63H103NO12P2" compartment="Cytosol" charge="-2" boundaryCondition="false"/>
	<species id="M_unagamu_c" name="M_Undecaprenyl_diphospho_N_acetylglucosamine_N_acetylmannosaminuronate_C71H113N2O18P2" compartment="Cytosol" charge="-3" boundaryCondition="false"/>
	<species id="M_unagamuf_c" name="M_Undecaprenyl_diphospho_N_acetylglucosamine_N_acetylmannosaminuronate_N_acetamido_4_6_dideoxy_D_galactose_C79H126N3O22P2" compartment="Cytosol" charge="-3" boundaryCondition="false"/>
	<species id="M_c02917_b" name="M__S__Propane_1_2_diol__Extracellular__C3H8O2" compartment="Extracellular" charge="0" boundaryCondition="true"/>
	<species id="M_c01672_b" name="M_1_5_Diaminopentane__Extracellular__C5H16N2" compartment="Extracellular" charge="2" boundaryCondition="true"/>
	<species id="M_c00680_b" name="M_meso_2_6_Diaminoheptanedioate__Extracellular__C7H14N2O4" compartment="Extracellular" charge="0" boundaryCondition="true"/>
	<species id="M_c00204_b" name="M_2_Dehydro_3_deoxy_D_gluconate__Extracellular__C6H9O6" compartment="Extracellular" charge="-1" boundaryCondition="true"/>
	<species id="M_3hcinnm_b" name="M_3_hydroxycinnamic_acid__Extracellular__C9H7O3" compartment="Extracellular" charge="-1" boundaryCondition="true"/>
	<species id="M_3hpppn_b" name="M_3__3_hydroxy_phenyl_propionate__Extracellular__C9H9O3" compartment="Extracellular" charge="-1" boundaryCondition="true"/>
	<species id="M_c00334_b" name="M_4_Aminobutanoate__Extracellular__C4H9NO2" compartment="Extracellular" charge="0" boundaryCondition="true"/>
	<species id="M_c00164_b" name="M_Acetoacetate__Extracellular__C4H5O3" compartment="Extracellular" charge="-1" boundaryCondition="true"/>
	<species id="M_c00084_b" name="M_Acetaldehyde__Extracellular__C2H4O" compartment="Extracellular" charge="0" boundaryCondition="true"/>
	<species id="M_c00140_b" name="M_N_Acetyl_D_glucosamine__Extracellular__C8H15NO6" compartment="Extracellular" charge="0" boundaryCondition="true"/>
	<species id="M_c00645_b" name="M_N_Acetyl_D_mannosamine__Extracellular__C8H15NO6" compartment="Extracellular" charge="0" boundaryCondition="true"/>
	<species id="M_c00270_b" name="M_N_Acetylneuraminate__Extracellular__C11H18NO9" compartment="Extracellular" charge="-1" boundaryCondition="true"/>
	<species id="M_c00033_b" name="M_Acetate__Extracellular__C2H3O2" compartment="Extracellular" charge="-1" boundaryCondition="true"/>
	<species id="M_c00147_b" name="M_Adenine__Extracellular__C5H5N5" compartment="Extracellular" charge="0" boundaryCondition="true"/>
	<species id="M_c00212_b" name="M_Adenosine__Extracellular__C10H13N5O4" compartment="Extracellular" charge="0" boundaryCondition="true"/>
	<species id="M_c00026_b" name="M_2_Oxoglutarate__Extracellular__C5H4O5" compartment="Extracellular" charge="-2" boundaryCondition="true"/>
	<species id="M_c00133_b" name="M_D_Alanine__Extracellular__C3H7NO2" compartment="Extracellular" charge="0" boundaryCondition="true"/>
	<species id="M_c00041_b" name="M_L_Alanine__Extracellular__C3H7NO2" compartment="Extracellular" charge="0" boundaryCondition="true"/>
	<species id="M_c01551_b" name="M_Allantoin__Extracellular__C4H6N4O3" compartment="Extracellular" charge="0" boundaryCondition="true"/>
	<species id="M_c00020_b" name="M_AMP__Extracellular__C10H12N5O7P" compartment="Extracellular" charge="-2" boundaryCondition="true"/>
	<species id="M_c00259_b" name="M_L_Arabinose__Extracellular__C5H10O5" compartment="Extracellular" charge="0" boundaryCondition="true"/>
	<species id="M_c00062_b" name="M_L_Arginine__Extracellular__C6H15N4O2" compartment="Extracellular" charge="1" boundaryCondition="true"/>
	<species id="M_c00152_b" name="M_L_Asparagine__Extracellular__C4H8N2O3" compartment="Extracellular" charge="0" boundaryCondition="true"/>
	<species id="M_c00049_b" name="M_L_Aspartate__Extracellular__C4H6NO4" compartment="Extracellular" charge="-1" boundaryCondition="true"/>
	<species id="M_c00246_b" name="M_Butyrate__n_C4_0___Extracellular__C4H7O2" compartment="Extracellular" charge="-1" boundaryCondition="true"/>
	<species id="M_c00853_b" name="M_Cob_I_alamin__Extracellular__C62H89CoN13O14P" compartment="Extracellular" charge="6" boundaryCondition="true"/>
	<species id="M_c00114_b" name="M_Choline__Extracellular__C5H14NO" compartment="Extracellular" charge="1" boundaryCondition="true"/>
	<species id="M_c00158_b" name="M_Citrate__Extracellular__C6H5O7" compartment="Extracellular" charge="-3" boundaryCondition="true"/>
	<species id="M_c00011_b" name="M_CO2__Extracellular__CO2" compartment="Extracellular" charge="0" boundaryCondition="true"/>
	<species id="M_c00318_b" name="M_L_Carnitine__Extracellular__C7H15NO3" compartment="Extracellular" charge="0" boundaryCondition="true"/>
	<species id="M_c00380_b" name="M_Cytosine__Extracellular__C4H5N3O" compartment="Extracellular" charge="0" boundaryCondition="true"/>
	<species id="M_c01417_b" name="M_Cyanate__Extracellular__CNO" compartment="Extracellular" charge="-1" boundaryCondition="true"/>
	<species id="M_c00097_b" name="M_L_Cysteine__Extracellular__C3H7NO2S" compartment="Extracellular" charge="0" boundaryCondition="true"/>
	<species id="M_c00475_b" name="M_Cytidine__Extracellular__C9H13N3O5" compartment="Extracellular" charge="0" boundaryCondition="true"/>
	<species id="M_c00559_b" name="M_Deoxyadenosine__Extracellular__C10H13N5O3" compartment="Extracellular" charge="0" boundaryCondition="true"/>
	<species id="M_c00881_b" name="M_Deoxycytidine__Extracellular__C9H13N3O4" compartment="Extracellular" charge="0" boundaryCondition="true"/>
	<species id="M_c00330_b" name="M_Deoxyguanosine__Extracellular__C10H13N5O4" compartment="Extracellular" charge="0" boundaryCondition="true"/>
	<species id="M_c00184_b" name="M_Dihydroxyacetone__Extracellular__C3H6O3" compartment="Extracellular" charge="0" boundaryCondition="true"/>
	<species id="M_c05512_b" name="M_Deoxyinosine__Extracellular__C10H12N4O4" compartment="Extracellular" charge="0" boundaryCondition="true"/>
	<species id="M_c11143_b" name="M_Dimethyl_sulfoxide__Extracellular__C2H6OS" compartment="Extracellular" charge="0" boundaryCondition="true"/>
	<species id="M_c00580_b" name="M_Dimethyl_sulfide__Extracellular__C2H6S" compartment="Extracellular" charge="0" boundaryCondition="true"/>
	<species id="M_c00526_b" name="M_Deoxyuridine__Extracellular__C9H12N2O5" compartment="Extracellular" charge="0" boundaryCondition="true"/>
	<species id="M_c00469_b" name="M_Ethanol__Extracellular__C2H6O" compartment="Extracellular" charge="0" boundaryCondition="true"/>
	<species id="M_c00023_b" name="M_Fe2___Extracellular__Fe" compartment="Extracellular" charge="2" boundaryCondition="true"/>
	<species id="M_c00058_b" name="M_Formate__Extracellular__CH1O2" compartment="Extracellular" charge="-1" boundaryCondition="true"/>
	<species id="M_c00095_b" name="M_D_Fructose__Extracellular__C6H12O6" compartment="Extracellular" charge="0" boundaryCondition="true"/>
	<species id="M_c01019_b" name="M_L_Fucose__Extracellular__C6H12O5" compartment="Extracellular" charge="0" boundaryCondition="true"/>
	<species id="M_c02985_b" name="M_L_Fucose_1_phosphate__Extracellular__C6H11O8P" compartment="Extracellular" charge="-2" boundaryCondition="true"/>
	<species id="M_c00122_b" name="M_Fumarate__Extracellular__C4H2O4" compartment="Extracellular" charge="-2" boundaryCondition="true"/>
	<species id="M_c00092_b" name="M_D_Glucose_6_phosphate__Extracellular__C6H11O9P" compartment="Extracellular" charge="-2" boundaryCondition="true"/>
	<species id="M_c00879_b" name="M_D_Galactarate__Extracellular__C6H8O8" compartment="Extracellular" charge="-2" boundaryCondition="true"/>
	<species id="M_c00880_b" name="M_D_Galactonate__Extracellular__C6H11O7" compartment="Extracellular" charge="-1" boundaryCondition="true"/>
	<species id="M_c01697_b" name="M_Galactitol__Extracellular__C6H14O6" compartment="Extracellular" charge="0" boundaryCondition="true"/>
	<species id="M_c00333_b" name="M_D_Galacturonate__Extracellular__C6H9O7" compartment="Extracellular" charge="-1" boundaryCondition="true"/>
	<species id="M_c00124_b" name="M_D_Galactose__Extracellular__C6H12O6" compartment="Extracellular" charge="0" boundaryCondition="true"/>
	<species id="M_c00329_b" name="M_D_Glucosamine__Extracellular__C6H14NO5" compartment="Extracellular" charge="1" boundaryCondition="true"/>
	<species id="M_gbbtn_b" name="M_gamma_butyrobetaine__Extracellular__C7H15NO2" compartment="Extracellular" charge="0" boundaryCondition="true"/>
	<species id="M_c00257_b" name="M_D_Gluconate__Extracellular__C6H11O7" compartment="Extracellular" charge="-1" boundaryCondition="true"/>
	<species id="M_c00818_b" name="M_D_Glucarate__Extracellular__C6H8O8" compartment="Extracellular" charge="-2" boundaryCondition="true"/>
	<species id="M_c00191_b" name="M_D_Glucuronate__Extracellular__C6H9O7" compartment="Extracellular" charge="-1" boundaryCondition="true"/>
	<species id="M_c00031_b" name="M_D_Glucose__Extracellular__C6H12O6" compartment="Extracellular" charge="0" boundaryCondition="true"/>
	<species id="M_c00064_b" name="M_L_Glutamine__Extracellular__C5H10N2O3" compartment="Extracellular" charge="0" boundaryCondition="true"/>
	<species id="M_c00025_b" name="M_L_Glutamate__Extracellular__C5H8NO4" compartment="Extracellular" charge="-1" boundaryCondition="true"/>
	<species id="M_c00577_b" name="M_D_Glyceraldehyde__Extracellular__C3H6O3" compartment="Extracellular" charge="0" boundaryCondition="true"/>
	<species id="M_c00719_b" name="M_Glycine_betaine__Extracellular__C5H11NO2" compartment="Extracellular" charge="0" boundaryCondition="true"/>
	<species id="M_c00093_b" name="M_Glycerol_3_phosphate__Extracellular__C3H7O6P" compartment="Extracellular" charge="-2" boundaryCondition="true"/>
	<species id="M_c00160_b" name="M_Glycolate__Extracellular__C2H3O3" compartment="Extracellular" charge="-1" boundaryCondition="true"/>
	<species id="M_c00116_b" name="M_Glycerol__Extracellular__C3H8O3" compartment="Extracellular" charge="0" boundaryCondition="true"/>
	<species id="M_c00037_b" name="M_Glycine__Extracellular__C2H5NO2" compartment="Extracellular" charge="0" boundaryCondition="true"/>
	<species id="M_c00387_b" name="M_Guanosine__Extracellular__C10H13N5O5" compartment="Extracellular" charge="0" boundaryCondition="true"/>
	<species id="M_c00242_b" name="M_Guanine__Extracellular__C5H5N5O" compartment="Extracellular" charge="0" boundaryCondition="true"/>
	<species id="M_c00001_b" name="M_H2O__Extracellular__H2O" compartment="Extracellular" charge="0" boundaryCondition="true"/>
	<species id="M_c00249_b" name="M_Hexadecanoate__n_C16_0___Extracellular__C16H31O2" compartment="Extracellular" charge="-1" boundaryCondition="true"/>
	<species id="M_c00135_b" name="M_L_Histidine__Extracellular__C6H9N3O2" compartment="Extracellular" charge="0" boundaryCondition="true"/>
	<species id="M_c00262_b" name="M_Hypoxanthine__Extracellular__C5H4N4O" compartment="Extracellular" charge="0" boundaryCondition="true"/>
	<species id="M_c00080_b" name="M_H___Extracellular__H" compartment="Extracellular" charge="1" boundaryCondition="true"/>
	<species id="M_c00770_b" name="M_L_Idonate__Extracellular__C6H11O7" compartment="Extracellular" charge="-1" boundaryCondition="true"/>
	<species id="M_c00407_b" name="M_L_Isoleucine__Extracellular__C6H13NO2" compartment="Extracellular" charge="0" boundaryCondition="true"/>
	<species id="M_c00463_b" name="M_Indole__Extracellular__C8H7N" compartment="Extracellular" charge="0" boundaryCondition="true"/>
	<species id="M_c00294_b" name="M_Inosine__Extracellular__C10H12N4O5" compartment="Extracellular" charge="0" boundaryCondition="true"/>
	<species id="M_c00238_b" name="M_K___Extracellular__K" compartment="Extracellular" charge="1" boundaryCondition="true"/>
	<species id="M_c00256_b" name="M_D_Lactate__Extracellular__C3H5O3" compartment="Extracellular" charge="-1" boundaryCondition="true"/>
	<species id="M_c00186_b" name="M_L_Lactate__Extracellular__C3H5O3" compartment="Extracellular" charge="-1" boundaryCondition="true"/>
	<species id="M_c00243_b" name="M_Lactose__Extracellular__C12H22O11" compartment="Extracellular" charge="0" boundaryCondition="true"/>
	<species id="M_c00123_b" name="M_L_Leucine__Extracellular__C6H13NO2" compartment="Extracellular" charge="0" boundaryCondition="true"/>
	<species id="M_c00047_b" name="M_L_Lysine__Extracellular__C6H15N2O2" compartment="Extracellular" charge="1" boundaryCondition="true"/>
	<species id="M_c00149_b" name="M_L_Malate__Extracellular__C4H4O5" compartment="Extracellular" charge="-2" boundaryCondition="true"/>
	<species id="M_c01936_b" name="M_Maltohexaose__Extracellular__C36H62O31" compartment="Extracellular" charge="0" boundaryCondition="true"/>
	<species id="M_maltpt_b" name="M_Maltopentaose__Extracellular__C30H52O26" compartment="Extracellular" charge="0" boundaryCondition="true"/>
	<species id="M_c01835_b" name="M_Maltotriose__Extracellular__C18H32O16" compartment="Extracellular" charge="0" boundaryCondition="true"/>
	<species id="M_c02052_b" name="M_Maltotetraose__Extracellular__C24H42O21" compartment="Extracellular" charge="0" boundaryCondition="true"/>
	<species id="M_c00208_b" name="M_Maltose__Extracellular__C12H22O11" compartment="Extracellular" charge="0" boundaryCondition="true"/>
	<species id="M_c00275_b" name="M_D_Mannose_6_phosphate__Extracellular__C6H11O9P" compartment="Extracellular" charge="-2" boundaryCondition="true"/>
	<species id="M_c00159_b" name="M_D_Mannose__Extracellular__C6H12O6" compartment="Extracellular" charge="0" boundaryCondition="true"/>
	<species id="M_c05402_b" name="M_Melibiose__Extracellular__C12H22O11" compartment="Extracellular" charge="0" boundaryCondition="true"/>
	<species id="M_c00855_b" name="M_D_Methionine__Extracellular__C5H10NO2S" compartment="Extracellular" charge="0" boundaryCondition="true"/>
	<species id="M_c00073_b" name="M_L_Methionine__Extracellular__C5H11NO2S" compartment="Extracellular" charge="0" boundaryCondition="true"/>
	<species id="M_c00392_b" name="M_D_Mannitol__Extracellular__C6H14O6" compartment="Extracellular" charge="0" boundaryCondition="true"/>
	<species id="M_c01330_b" name="M_Sodium__Extracellular__Na" compartment="Extracellular" charge="1" boundaryCondition="true"/>
	<species id="M_c00253_b" name="M_Nicotinate__Extracellular__C6H4NO2" compartment="Extracellular" charge="-1" boundaryCondition="true"/>
	<species id="M_c00003_b" name="M_Nicotinamide_adenine_dinucleotide__Extracellular__C21H26N7O14P2" compartment="Extracellular" charge="-1" boundaryCondition="true"/>
	<species id="M_c00014_b" name="M_ammonium__Extracellular__H4N" compartment="Extracellular" charge="1" boundaryCondition="true"/>
	<species id="M_c00455_b" name="M_NMN__Extracellular__C11H14N2O8P" compartment="Extracellular" charge="-1" boundaryCondition="true"/>
	<species id="M_c00088_b" name="M_Nitrite__Extracellular__NO2" compartment="Extracellular" charge="-1" boundaryCondition="true"/>
	<species id="M_c00244_b" name="M_Nitrate__Extracellular__NO3" compartment="Extracellular" charge="-1" boundaryCondition="true"/>
	<species id="M_c00007_b" name="M_O2__Extracellular__O2" compartment="Extracellular" charge="0" boundaryCondition="true"/>
	<species id="M_c01530_b" name="M_octadecanoate__n_C18_0___Extracellular__C18H35O2" compartment="Extracellular" charge="-1" boundaryCondition="true"/>
	<species id="M_c01602_b" name="M_Ornithine__Extracellular__C5H13N2O2" compartment="Extracellular" charge="1" boundaryCondition="true"/>
	<species id="M_c00079_b" name="M_L_Phenylalanine__Extracellular__C9H11NO2" compartment="Extracellular" charge="0" boundaryCondition="true"/>
	<species id="M_c00009_b" name="M_Phosphate__Extracellular__HO4P" compartment="Extracellular" charge="-2" boundaryCondition="true"/>
	<species id="M_c00864_b" name="M__R__Pantothenate__Extracellular__C9H16NO5" compartment="Extracellular" charge="-1" boundaryCondition="true"/>
	<species id="M_c05629_b" name="M_Phenylpropanoate__Extracellular__C9H9O2" compartment="Extracellular" charge="-1" boundaryCondition="true"/>
	<species id="M_c00148_b" name="M_L_Proline__Extracellular__C5H9NO2" compartment="Extracellular" charge="0" boundaryCondition="true"/>
	<species id="M_c00134_b" name="M_Putrescine__Extracellular__C4H14N2" compartment="Extracellular" charge="2" boundaryCondition="true"/>
	<species id="M_c00022_b" name="M_Pyruvate__Extracellular__C3H3O3" compartment="Extracellular" charge="-1" boundaryCondition="true"/>
	<species id="M_c00121_b" name="M_D_Ribose__Extracellular__C5H10O5" compartment="Extracellular" charge="0" boundaryCondition="true"/>
	<species id="M_c00507_b" name="M_L_Rhamnose__Extracellular__C6H12O5" compartment="Extracellular" charge="0" boundaryCondition="true"/>
	<species id="M_c00794_b" name="M_D_Sorbitol__Extracellular__C6H14O6" compartment="Extracellular" charge="0" boundaryCondition="true"/>
	<species id="M_c00740_b" name="M_D_Serine__Extracellular__C3H7NO3" compartment="Extracellular" charge="0" boundaryCondition="true"/>
	<species id="M_c00065_b" name="M_L_Serine__Extracellular__C3H7NO3" compartment="Extracellular" charge="0" boundaryCondition="true"/>
	<species id="M_c00059_b" name="M_Sulfate__Extracellular__O4S" compartment="Extracellular" charge="-2" boundaryCondition="true"/>
	<species id="M_c00315_b" name="M_Spermidine__Extracellular__C7H22N3" compartment="Extracellular" charge="3" boundaryCondition="true"/>
	<species id="M_c00042_b" name="M_Succinate__Extracellular__C4H4O4" compartment="Extracellular" charge="-2" boundaryCondition="true"/>
	<species id="M_c00089_b" name="M_Sucrose__Extracellular__C12H22O11" compartment="Extracellular" charge="0" boundaryCondition="true"/>
	<species id="M_c00898_b" name="M_L_tartrate__Extracellular__C4H4O6" compartment="Extracellular" charge="-2" boundaryCondition="true"/>
	<species id="M_c00245_b" name="M_Taurine__Extracellular__C2H7NO3S" compartment="Extracellular" charge="0" boundaryCondition="true"/>
	<species id="M_c00378_b" name="M_Thiamin__Extracellular__C12H17N4OS" compartment="Extracellular" charge="1" boundaryCondition="true"/>
	<species id="M_c00188_b" name="M_L_Threonine__Extracellular__C4H9NO3" compartment="Extracellular" charge="0" boundaryCondition="true"/>
	<species id="M_c00214_b" name="M_Thymidine__Extracellular__C10H14N2O5" compartment="Extracellular" charge="0" boundaryCondition="true"/>
	<species id="M_c01104_b" name="M_Trimethylamine_N_oxide__Extracellular__C3H9NO" compartment="Extracellular" charge="0" boundaryCondition="true"/>
	<species id="M_c00565_b" name="M_Trimethylamine__Extracellular__C3H10N" compartment="Extracellular" charge="1" boundaryCondition="true"/>
	<species id="M_c01083_b" name="M_Trehalose__Extracellular__C12H22O11" compartment="Extracellular" charge="0" boundaryCondition="true"/>
	<species id="M_c00078_b" name="M_L_Tryptophan__Extracellular__C11H12N2O2" compartment="Extracellular" charge="0" boundaryCondition="true"/>
	<species id="M_c00320_b" name="M_Thiosulfate__Extracellular__O3S2" compartment="Extracellular" charge="-2" boundaryCondition="true"/>
	<species id="M_c06424_b" name="M_tetradecanoate__n_C14_0___Extracellular__C14H27O2" compartment="Extracellular" charge="-1" boundaryCondition="true"/>
	<species id="M_c00082_b" name="M_L_Tyrosine__Extracellular__C9H11NO3" compartment="Extracellular" charge="0" boundaryCondition="true"/>
	<species id="M_c00106_b" name="M_Uracil__Extracellular__C4H4N2O2" compartment="Extracellular" charge="0" boundaryCondition="true"/>
	<species id="M_c00086_b" name="M_Urea__Extracellular__CH4N2O" compartment="Extracellular" charge="0" boundaryCondition="true"/>
	<species id="M_c00299_b" name="M_Uridine__Extracellular__C9H12N2O6" compartment="Extracellular" charge="0" boundaryCondition="true"/>
	<species id="M_c00183_b" name="M_L_Valine__Extracellular__C5H11NO2" compartment="Extracellular" charge="0" boundaryCondition="true"/>
	<species id="M_c00385_b" name="M_Xanthine__Extracellular__C5H4N4O2" compartment="Extracellular" charge="0" boundaryCondition="true"/>
	<species id="M_c01762_b" name="M_Xanthosine__Extracellular__C10H12N4O6" compartment="Extracellular" charge="0" boundaryCondition="true"/>
	<species id="M_c00181_b" name="M_D_Xylose__Extracellular__C5H10O5" compartment="Extracellular" charge="0" boundaryCondition="true"/>
</listOfSpecies>
<listOfReactions>
<reaction id="R_12PPDT" name="R_S_Propane_1_2_diol_facilitated_transport" reversible="true">
<notes>
<html:p>GENE_ASSOCIATION:</html:p>
<html:p>PROTEIN_ASSOCIATION:</html:p>
<html:p>SUBSYSTEM: Transport__Extracellular</html:p>
<html:p>PROTEIN_CLASS: None</html:p>
</notes>
<listOfReactants>
	<speciesReference species="M_c02917_e" stoichiometry="1.000000"/>
</listOfReactants>
<listOfProducts>
	<speciesReference species="M_c02917_c" stoichiometry="1.000000"/>
</listOfProducts>
<kineticLaw>
	<math xmlns="http://www.w3.org/1998/Math/MathML">
			<ci> FLUX_VALUE </ci>
	</math>
	<listOfParameters>
		<parameter id="LOWER_BOUND" value="-1000" units="mmol_per_gDW_per_hr"/>
		<parameter id="UPPER_BOUND" value="1000" units="mmol_per_gDW_per_hr"/>
		<parameter id="OBJECTIVE_COEFFICIENT" value="0.0"/>
		<parameter id="FLUX_VALUE" value="0.0" units="mmol_per_gDW_per_hr"/>
	</listOfParameters>
</kineticLaw>
</reaction>
<reaction id="R_2DGLCNRX" name="R_2_dehydro_D_gluconate_reductase__NADH_" reversible="false">
<notes>
<html:p>GENE_ASSOCIATION: ( b3553 ) </html:p>
<html:p>PROTEIN_ASSOCIATION: ( b3553 ) </html:p>
<html:p>SUBSYSTEM: Alternate_Carbon_Metabolism</html:p>
<html:p>PROTEIN_CLASS: None</html:p>
</notes>
<listOfReactants>
	<speciesReference species="M_c00004_c" stoichiometry="1.000000"/>
	<speciesReference species="M_c00080_c" stoichiometry="1.000000"/>
	<speciesReference species="M_c00629_c" stoichiometry="1.000000"/>
</listOfReactants>
<listOfProducts>
	<speciesReference species="M_c00003_c" stoichiometry="1.000000"/>
	<speciesReference species="M_c00257_c" stoichiometry="1.000000"/>
</listOfProducts>
<kineticLaw>
	<math xmlns="http://www.w3.org/1998/Math/MathML">
			<ci> FLUX_VALUE </ci>
	</math>
	<listOfParameters>
		<parameter id="LOWER_BOUND" value="0" units="mmol_per_gDW_per_hr"/>
		<parameter id="UPPER_BOUND" value="1000" units="mmol_per_gDW_per_hr"/>
		<parameter id="OBJECTIVE_COEFFICIENT" value="0.0"/>
		<parameter id="FLUX_VALUE" value="0.0" units="mmol_per_gDW_per_hr"/>
	</listOfParameters>
</kineticLaw>
</reaction>
<reaction id="R_2DGLCNRY" name="R_2_dehydro_D_gluconate_reductase__NADPH_" reversible="false">
<notes>
<html:p>GENE_ASSOCIATION: ( b3553 ) </html:p>
<html:p>PROTEIN_ASSOCIATION: ( b3553 ) </html:p>
<html:p>SUBSYSTEM: Alternate_Carbon_Metabolism</html:p>
<html:p>PROTEIN_CLASS: 1.1.1.215</html:p>
</notes>
<listOfReactants>
	<speciesReference species="M_c00005_c" stoichiometry="1.000000"/>
	<speciesReference species="M_c00080_c" stoichiometry="1.000000"/>
	<speciesReference species="M_c00629_c" stoichiometry="1.000000"/>
</listOfReactants>
<listOfProducts>
	<speciesReference species="M_c00006_c" stoichiometry="1.000000"/>
	<speciesReference species="M_c00257_c" stoichiometry="1.000000"/>
</listOfProducts>
<kineticLaw>
	<math xmlns="http://www.w3.org/1998/Math/MathML">
			<ci> FLUX_VALUE </ci>
	</math>
	<listOfParameters>
		<parameter id="LOWER_BOUND" value="0" units="mmol_per_gDW_per_hr"/>
		<parameter id="UPPER_BOUND" value="1000" units="mmol_per_gDW_per_hr"/>
		<parameter id="OBJECTIVE_COEFFICIENT" value="0.0"/>
		<parameter id="FLUX_VALUE" value="0.0" units="mmol_per_gDW_per_hr"/>
	</listOfParameters>
</kineticLaw>
</reaction>
<reaction id="R_2DGULRX" name="R_2_dehydro_L_gulonate_reductase__NADH_" reversible="false">
<notes>
<html:p>GENE_ASSOCIATION: ( b3553 ) </html:p>
<html:p>PROTEIN_ASSOCIATION: ( b3553 ) </html:p>
<html:p>SUBSYSTEM: Alternate_Carbon_Metabolism</html:p>
<html:p>PROTEIN_CLASS: None</html:p>
</notes>
<listOfReactants>
	<speciesReference species="M_2dhguln_c" stoichiometry="1.000000"/>
	<speciesReference species="M_c00004_c" stoichiometry="1.000000"/>
	<speciesReference species="M_c00080_c" stoichiometry="1.000000"/>
</listOfReactants>
<listOfProducts>
	<speciesReference species="M_c00003_c" stoichiometry="1.000000"/>
	<speciesReference species="M_c00770_c" stoichiometry="1.000000"/>
</listOfProducts>
<kineticLaw>
	<math xmlns="http://www.w3.org/1998/Math/MathML">
			<ci> FLUX_VALUE </ci>
	</math>
	<listOfParameters>
		<parameter id="LOWER_BOUND" value="0" units="mmol_per_gDW_per_hr"/>
		<parameter id="UPPER_BOUND" value="1000" units="mmol_per_gDW_per_hr"/>
		<parameter id="OBJECTIVE_COEFFICIENT" value="0.0"/>
		<parameter id="FLUX_VALUE" value="0.0" units="mmol_per_gDW_per_hr"/>
	</listOfParameters>
</kineticLaw>
</reaction>
<reaction id="R_2DGULRY" name="R_2_dehydro_L_gulonate_reductase__NADPH_" reversible="false">
<notes>
<html:p>GENE_ASSOCIATION: ( b3553 ) </html:p>
<html:p>PROTEIN_ASSOCIATION: ( b3553 ) </html:p>
<html:p>SUBSYSTEM: Alternate_Carbon_Metabolism</html:p>
<html:p>PROTEIN_CLASS: None</html:p>
</notes>
<listOfReactants>
	<speciesReference species="M_2dhguln_c" stoichiometry="1.000000"/>
	<speciesReference species="M_c00005_c" stoichiometry="1.000000"/>
	<speciesReference species="M_c00080_c" stoichiometry="1.000000"/>
</listOfReactants>
<listOfProducts>
	<speciesReference species="M_c00006_c" stoichiometry="1.000000"/>
	<speciesReference species="M_c00770_c" stoichiometry="1.000000"/>
</listOfProducts>
<kineticLaw>
	<math xmlns="http://www.w3.org/1998/Math/MathML">
			<ci> FLUX_VALUE </ci>
	</math>
	<listOfParameters>
		<parameter id="LOWER_BOUND" value="0" units="mmol_per_gDW_per_hr"/>
		<parameter id="UPPER_BOUND" value="1000" units="mmol_per_gDW_per_hr"/>
		<parameter id="OBJECTIVE_COEFFICIENT" value="0.0"/>
		<parameter id="FLUX_VALUE" value="0.0" units="mmol_per_gDW_per_hr"/>
	</listOfParameters>
</kineticLaw>
</reaction>
<reaction id="R_3HCINNMH" name="R_3_hydroxycinnamate_hydroxylase" reversible="false">
<notes>
<html:p>GENE_ASSOCIATION: ( b0347 ) </html:p>
<html:p>PROTEIN_ASSOCIATION: ( b0347 ) </html:p>
<html:p>SUBSYSTEM: Alternate_Carbon_Metabolism</html:p>
<html:p>PROTEIN_CLASS: None</html:p>
</notes>
<listOfReactants>
	<speciesReference species="M_3hcinnm_c" stoichiometry="1.000000"/>
	<speciesReference species="M_c00004_c" stoichiometry="1.000000"/>
	<speciesReference species="M_c00007_c" stoichiometry="1.000000"/>
	<speciesReference species="M_c00080_c" stoichiometry="1.000000"/>
</listOfReactants>
<listOfProducts>
	<speciesReference species="M_c00001_c" stoichiometry="1.000000"/>
	<speciesReference species="M_c00003_c" stoichiometry="1.000000"/>
	<speciesReference species="M_dhcinnm_c" stoichiometry="1.000000"/>
</listOfProducts>
<kineticLaw>
	<math xmlns="http://www.w3.org/1998/Math/MathML">
			<ci> FLUX_VALUE </ci>
	</math>
	<listOfParameters>
		<parameter id="LOWER_BOUND" value="0" units="mmol_per_gDW_per_hr"/>
		<parameter id="UPPER_BOUND" value="1000" units="mmol_per_gDW_per_hr"/>
		<parameter id="OBJECTIVE_COEFFICIENT" value="0.0"/>
		<parameter id="FLUX_VALUE" value="0.0" units="mmol_per_gDW_per_hr"/>
	</listOfParameters>
</kineticLaw>
</reaction>
<reaction id="R_3HPPPNH" name="R_3__3_hydroxy_phenyl_propionate_hydroxylase" reversible="false">
<notes>
<html:p>GENE_ASSOCIATION: ( b0347 ) </html:p>
<html:p>PROTEIN_ASSOCIATION: ( b0347 ) </html:p>
<html:p>SUBSYSTEM: Alternate_Carbon_Metabolism</html:p>
<html:p>PROTEIN_CLASS: None</html:p>
</notes>
<listOfReactants>
	<speciesReference species="M_3hpppn_c" stoichiometry="1.000000"/>
	<speciesReference species="M_c00004_c" stoichiometry="1.000000"/>
	<speciesReference species="M_c00007_c" stoichiometry="1.000000"/>
	<speciesReference species="M_c00080_c" stoichiometry="1.000000"/>
</listOfReactants>
<listOfProducts>
	<speciesReference species="M_c00001_c" stoichiometry="1.000000"/>
	<speciesReference species="M_c00003_c" stoichiometry="1.000000"/>
	<speciesReference species="M_c04044_c" stoichiometry="1.000000"/>
</listOfProducts>
<kineticLaw>
	<math xmlns="http://www.w3.org/1998/Math/MathML">
			<ci> FLUX_VALUE </ci>
	</math>
	<listOfParameters>
		<parameter id="LOWER_BOUND" value="0" units="mmol_per_gDW_per_hr"/>
		<parameter id="UPPER_BOUND" value="1000" units="mmol_per_gDW_per_hr"/>
		<parameter id="OBJECTIVE_COEFFICIENT" value="0.0"/>
		<parameter id="FLUX_VALUE" value="0.0" units="mmol_per_gDW_per_hr"/>
	</listOfParameters>
</kineticLaw>
</reaction>
<reaction id="R_4HTHRS" name="R_4_Hydroxy_L_threonine_synthase" reversible="false">
<notes>
<html:p>GENE_ASSOCIATION: ( b0004 ) </html:p>
<html:p>PROTEIN_ASSOCIATION: ( b0004 ) </html:p>
<html:p>SUBSYSTEM: Cofactor_and_Prosthetic_Group_Biosynthesis</html:p>
<html:p>PROTEIN_CLASS: None</html:p>
</notes>
<listOfReactants>
	<speciesReference species="M_c00001_c" stoichiometry="1.000000"/>
	<speciesReference species="M_c06055_c" stoichiometry="1.000000"/>
</listOfReactants>
<listOfProducts>
	<speciesReference species="M_c00009_c" stoichiometry="1.000000"/>
	<speciesReference species="M_c06056_c" stoichiometry="1.000000"/>
</listOfProducts>
<kineticLaw>
	<math xmlns="http://www.w3.org/1998/Math/MathML">
			<ci> FLUX_VALUE </ci>
	</math>
	<listOfParameters>
		<parameter id="LOWER_BOUND" value="0" units="mmol_per_gDW_per_hr"/>
		<parameter id="UPPER_BOUND" value="1000" units="mmol_per_gDW_per_hr"/>
		<parameter id="OBJECTIVE_COEFFICIENT" value="0.0"/>
		<parameter id="FLUX_VALUE" value="0.0" units="mmol_per_gDW_per_hr"/>
	</listOfParameters>
</kineticLaw>
</reaction>
<reaction id="R_5DGLCNR" name="R_5_dehydro_D_gluconate_reductase" reversible="true">
<notes>
<html:p>GENE_ASSOCIATION: ( b4266 ) </html:p>
<html:p>PROTEIN_ASSOCIATION: ( b4266 ) </html:p>
<html:p>SUBSYSTEM: Alternate_Carbon_Metabolism</html:p>
<html:p>PROTEIN_CLASS: 1.1.1.69</html:p>
</notes>
<listOfReactants>
	<speciesReference species="M_c00005_c" stoichiometry="1.000000"/>
	<speciesReference species="M_c00080_c" stoichiometry="1.000000"/>
	<speciesReference species="M_c01062_c" stoichiometry="1.000000"/>
</listOfReactants>
<listOfProducts>
	<speciesReference species="M_c00006_c" stoichiometry="1.000000"/>
	<speciesReference species="M_c00257_c" stoichiometry="1.000000"/>
</listOfProducts>
<kineticLaw>
	<math xmlns="http://www.w3.org/1998/Math/MathML">
			<ci> FLUX_VALUE </ci>
	</math>
	<listOfParameters>
		<parameter id="LOWER_BOUND" value="-1000" units="mmol_per_gDW_per_hr"/>
		<parameter id="UPPER_BOUND" value="1000" units="mmol_per_gDW_per_hr"/>
		<parameter id="OBJECTIVE_COEFFICIENT" value="0.0"/>
		<parameter id="FLUX_VALUE" value="0.0" units="mmol_per_gDW_per_hr"/>
	</listOfParameters>
</kineticLaw>
</reaction>
<reaction id="R_A5PISO" name="R_arabinose_5_phosphate_isomerase" reversible="true">
<notes>
<html:p>GENE_ASSOCIATION:</html:p>
<html:p>PROTEIN_ASSOCIATION:</html:p>
<html:p>SUBSYSTEM: Alternate_Carbon_Metabolism</html:p>
<html:p>PROTEIN_CLASS: 5.3.1.13</html:p>
</notes>
<listOfReactants>
	<speciesReference species="M_c00199_c" stoichiometry="1.000000"/>
</listOfReactants>
<listOfProducts>
	<speciesReference species="M_c01112_c" stoichiometry="1.000000"/>
</listOfProducts>
<kineticLaw>
	<math xmlns="http://www.w3.org/1998/Math/MathML">
			<ci> FLUX_VALUE </ci>
	</math>
	<listOfParameters>
		<parameter id="LOWER_BOUND" value="-1000" units="mmol_per_gDW_per_hr"/>
		<parameter id="UPPER_BOUND" value="1000" units="mmol_per_gDW_per_hr"/>
		<parameter id="OBJECTIVE_COEFFICIENT" value="0.0"/>
		<parameter id="FLUX_VALUE" value="0.0" units="mmol_per_gDW_per_hr"/>
	</listOfParameters>
</kineticLaw>
</reaction>
<reaction id="R_AACPS1" name="R_acyl__acyl_carrier_protein__synthetase__n_C14_0_" reversible="false">
<notes>
<html:p>GENE_ASSOCIATION: ( b2836 ) </html:p>
<html:p>PROTEIN_ASSOCIATION: ( b2836 ) </html:p>
<html:p>SUBSYSTEM: Cell_Envelope_Biosynthesis</html:p>
<html:p>PROTEIN_CLASS: 6.2.1.20</html:p>
</notes>
<listOfReactants>
	<speciesReference species="M_c00002_c" stoichiometry="1.000000"/>
	<speciesReference species="M_c00229_c" stoichiometry="1.000000"/>
	<speciesReference species="M_c06424_c" stoichiometry="1.000000"/>
</listOfReactants>
<listOfProducts>
	<speciesReference species="M_c00013_c" stoichiometry="1.000000"/>
	<speciesReference species="M_c00020_c" stoichiometry="1.000000"/>
	<speciesReference species="M_c05761_c" stoichiometry="1.000000"/>
</listOfProducts>
<kineticLaw>
	<math xmlns="http://www.w3.org/1998/Math/MathML">
			<ci> FLUX_VALUE </ci>
	</math>
	<listOfParameters>
		<parameter id="LOWER_BOUND" value="0" units="mmol_per_gDW_per_hr"/>
		<parameter id="UPPER_BOUND" value="1000" units="mmol_per_gDW_per_hr"/>
		<parameter id="OBJECTIVE_COEFFICIENT" value="0.0"/>
		<parameter id="FLUX_VALUE" value="0.0" units="mmol_per_gDW_per_hr"/>
	</listOfParameters>
</kineticLaw>
</reaction>
<reaction id="R_AACPS2" name="R_acyl__acyl_carrier_protein__synthetase___n_C14_1_" reversible="false">
<notes>
<html:p>GENE_ASSOCIATION: ( b2836 ) </html:p>
<html:p>PROTEIN_ASSOCIATION: ( b2836 ) </html:p>
<html:p>SUBSYSTEM: Cell_Envelope_Biosynthesis</html:p>
<html:p>PROTEIN_CLASS: 6.2.1.20</html:p>
</notes>
<listOfReactants>
	<speciesReference species="M_c00002_c" stoichiometry="1.000000"/>
	<speciesReference species="M_c00229_c" stoichiometry="1.000000"/>
	<speciesReference species="M_c08322_c" stoichiometry="1.000000"/>
</listOfReactants>
<listOfProducts>
	<speciesReference species="M_c00013_c" stoichiometry="1.000000"/>
	<speciesReference species="M_c00020_c" stoichiometry="1.000000"/>
	<speciesReference species="M_tdeacp_c" stoichiometry="1.000000"/>
</listOfProducts>
<kineticLaw>
	<math xmlns="http://www.w3.org/1998/Math/MathML">
			<ci> FLUX_VALUE </ci>
	</math>
	<listOfParameters>
		<parameter id="LOWER_BOUND" value="0" units="mmol_per_gDW_per_hr"/>
		<parameter id="UPPER_BOUND" value="1000" units="mmol_per_gDW_per_hr"/>
		<parameter id="OBJECTIVE_COEFFICIENT" value="0.0"/>
		<parameter id="FLUX_VALUE" value="0.0" units="mmol_per_gDW_per_hr"/>
	</listOfParameters>
</kineticLaw>
</reaction>
<reaction id="R_AACPS3" name="R_acyl__acyl_carrier_protein__synthetase___n_C16_0_" reversible="false">
<notes>
<html:p>GENE_ASSOCIATION: ( b2836 ) </html:p>
<html:p>PROTEIN_ASSOCIATION: ( b2836 ) </html:p>
<html:p>SUBSYSTEM: Cell_Envelope_Biosynthesis</html:p>
<html:p>PROTEIN_CLASS: 6.2.1.20</html:p>
</notes>
<listOfReactants>
	<speciesReference species="M_c00002_c" stoichiometry="1.000000"/>
	<speciesReference species="M_c00229_c" stoichiometry="1.000000"/>
	<speciesReference species="M_c00249_c" stoichiometry="1.000000"/>
</listOfReactants>
<listOfProducts>
	<speciesReference species="M_c00013_c" stoichiometry="1.000000"/>
	<speciesReference species="M_c00020_c" stoichiometry="1.000000"/>
	<speciesReference species="M_palmacp_c" stoichiometry="1.000000"/>
</listOfProducts>
<kineticLaw>
	<math xmlns="http://www.w3.org/1998/Math/MathML">
			<ci> FLUX_VALUE </ci>
	</math>
	<listOfParameters>
		<parameter id="LOWER_BOUND" value="0" units="mmol_per_gDW_per_hr"/>
		<parameter id="UPPER_BOUND" value="1000" units="mmol_per_gDW_per_hr"/>
		<parameter id="OBJECTIVE_COEFFICIENT" value="0.0"/>
		<parameter id="FLUX_VALUE" value="0.0" units="mmol_per_gDW_per_hr"/>
	</listOfParameters>
</kineticLaw>
</reaction>
<reaction id="R_AACPS4" name="R_acyl__acyl_carrier_protein__synthetase___n_C16_1_" reversible="false">
<notes>
<html:p>GENE_ASSOCIATION: ( b2836 ) </html:p>
<html:p>PROTEIN_ASSOCIATION: ( b2836 ) </html:p>
<html:p>SUBSYSTEM: Cell_Envelope_Biosynthesis</html:p>
<html:p>PROTEIN_CLASS: 6.2.1.20</html:p>
</notes>
<listOfReactants>
	<speciesReference species="M_c00002_c" stoichiometry="1.000000"/>
	<speciesReference species="M_c00229_c" stoichiometry="1.000000"/>
	<speciesReference species="M_c08362_c" stoichiometry="1.000000"/>
</listOfReactants>
<listOfProducts>
	<speciesReference species="M_c00013_c" stoichiometry="1.000000"/>
	<speciesReference species="M_c00020_c" stoichiometry="1.000000"/>
	<speciesReference species="M_c04364_c" stoichiometry="1.000000"/>
</listOfProducts>
<kineticLaw>
	<math xmlns="http://www.w3.org/1998/Math/MathML">
			<ci> FLUX_VALUE </ci>
	</math>
	<listOfParameters>
		<parameter id="LOWER_BOUND" value="0" units="mmol_per_gDW_per_hr"/>
		<parameter id="UPPER_BOUND" value="1000" units="mmol_per_gDW_per_hr"/>
		<parameter id="OBJECTIVE_COEFFICIENT" value="0.0"/>
		<parameter id="FLUX_VALUE" value="0.0" units="mmol_per_gDW_per_hr"/>
	</listOfParameters>
</kineticLaw>
</reaction>
<reaction id="R_AACPS5_1" name="R_acyl__acyl_carrier_protein__synthetase___n_C18_1_" reversible="false">
<notes>
<html:p>GENE_ASSOCIATION: ( b2836 ) </html:p>
<html:p>PROTEIN_ASSOCIATION: ( b2836 ) </html:p>
<html:p>SUBSYSTEM: Cell_Envelope_Biosynthesis</html:p>
<html:p>PROTEIN_CLASS: 6.2.1.20</html:p>
</notes>
<listOfReactants>
	<speciesReference species="M_c00002_c" stoichiometry="1.000000"/>
	<speciesReference species="M_c00229_c" stoichiometry="1.000000"/>
	<speciesReference species="M_c08367_c" stoichiometry="1.000000"/>
</listOfReactants>
<listOfProducts>
	<speciesReference species="M_c00013_c" stoichiometry="1.000000"/>
	<speciesReference species="M_c00020_c" stoichiometry="1.000000"/>
	<speciesReference species="M_octeacp_c" stoichiometry="1.000000"/>
</listOfProducts>
<kineticLaw>
	<math xmlns="http://www.w3.org/1998/Math/MathML">
			<ci> FLUX_VALUE </ci>
	</math>
	<listOfParameters>
		<parameter id="LOWER_BOUND" value="0" units="mmol_per_gDW_per_hr"/>
		<parameter id="UPPER_BOUND" value="1000" units="mmol_per_gDW_per_hr"/>
		<parameter id="OBJECTIVE_COEFFICIENT" value="0.0"/>
		<parameter id="FLUX_VALUE" value="0.0" units="mmol_per_gDW_per_hr"/>
	</listOfParameters>
</kineticLaw>
</reaction>
<reaction id="R_AACPS5_2" name="R_acyl__acyl_carrier_protein__synthetase___n_C18_1_" reversible="false">
<notes>
<html:p>GENE_ASSOCIATION: ( b2836 ) </html:p>
<html:p>PROTEIN_ASSOCIATION: ( b2836 ) </html:p>
<html:p>SUBSYSTEM: Cell_Envelope_Biosynthesis</html:p>
<html:p>PROTEIN_CLASS: 6.2.1.20</html:p>
</notes>
<listOfReactants>
	<speciesReference species="M_c00002_c" stoichiometry="1.000000"/>
	<speciesReference species="M_c00229_c" stoichiometry="1.000000"/>
	<speciesReference species="M_c08363_c" stoichiometry="1.000000"/>
</listOfReactants>
<listOfProducts>
	<speciesReference species="M_c00013_c" stoichiometry="1.000000"/>
	<speciesReference species="M_c00020_c" stoichiometry="1.000000"/>
	<speciesReference species="M_octeacp_c" stoichiometry="1.000000"/>
</listOfProducts>
<kineticLaw>
	<math xmlns="http://www.w3.org/1998/Math/MathML">
			<ci> FLUX_VALUE </ci>
	</math>
	<listOfParameters>
		<parameter id="LOWER_BOUND" value="0" units="mmol_per_gDW_per_hr"/>
		<parameter id="UPPER_BOUND" value="1000" units="mmol_per_gDW_per_hr"/>
		<parameter id="OBJECTIVE_COEFFICIENT" value="0.0"/>
		<parameter id="FLUX_VALUE" value="0.0" units="mmol_per_gDW_per_hr"/>
	</listOfParameters>
</kineticLaw>
</reaction>
<reaction id="R_AACPS5_3" name="R_acyl__acyl_carrier_protein__synthetase___n_C18_1_" reversible="false">
<notes>
<html:p>GENE_ASSOCIATION: ( b2836 ) </html:p>
<html:p>PROTEIN_ASSOCIATION: ( b2836 ) </html:p>
<html:p>SUBSYSTEM: Cell_Envelope_Biosynthesis</html:p>
<html:p>PROTEIN_CLASS: 6.2.1.20</html:p>
</notes>
<listOfReactants>
	<speciesReference species="M_c00002_c" stoichiometry="1.000000"/>
	<speciesReference species="M_c00229_c" stoichiometry="1.000000"/>
	<speciesReference species="M_c01712_c" stoichiometry="1.000000"/>
</listOfReactants>
<listOfProducts>
	<speciesReference species="M_c00013_c" stoichiometry="1.000000"/>
	<speciesReference species="M_c00020_c" stoichiometry="1.000000"/>
	<speciesReference species="M_octeacp_c" stoichiometry="1.000000"/>
</listOfProducts>
<kineticLaw>
	<math xmlns="http://www.w3.org/1998/Math/MathML">
			<ci> FLUX_VALUE </ci>
	</math>
	<listOfParameters>
		<parameter id="LOWER_BOUND" value="0" units="mmol_per_gDW_per_hr"/>
		<parameter id="UPPER_BOUND" value="1000" units="mmol_per_gDW_per_hr"/>
		<parameter id="OBJECTIVE_COEFFICIENT" value="0.0"/>
		<parameter id="FLUX_VALUE" value="0.0" units="mmol_per_gDW_per_hr"/>
	</listOfParameters>
</kineticLaw>
</reaction>
<reaction id="R_AACPS5_4" name="R_acyl__acyl_carrier_protein__synthetase___n_C18_1_" reversible="false">
<notes>
<html:p>GENE_ASSOCIATION: ( b2836 ) </html:p>
<html:p>PROTEIN_ASSOCIATION: ( b2836 ) </html:p>
<html:p>SUBSYSTEM: Cell_Envelope_Biosynthesis</html:p>
<html:p>PROTEIN_CLASS: 6.2.1.20</html:p>
</notes>
<listOfReactants>
	<speciesReference species="M_c00002_c" stoichiometry="1.000000"/>
	<speciesReference species="M_c00229_c" stoichiometry="1.000000"/>
	<speciesReference species="M_c00712_c" stoichiometry="1.000000"/>
</listOfReactants>
<listOfProducts>
	<speciesReference species="M_c00013_c" stoichiometry="1.000000"/>
	<speciesReference species="M_c00020_c" stoichiometry="1.000000"/>
	<speciesReference species="M_octeacp_c" stoichiometry="1.000000"/>
</listOfProducts>
<kineticLaw>
	<math xmlns="http://www.w3.org/1998/Math/MathML">
			<ci> FLUX_VALUE </ci>
	</math>
	<listOfParameters>
		<parameter id="LOWER_BOUND" value="0" units="mmol_per_gDW_per_hr"/>
		<parameter id="UPPER_BOUND" value="1000" units="mmol_per_gDW_per_hr"/>
		<parameter id="OBJECTIVE_COEFFICIENT" value="0.0"/>
		<parameter id="FLUX_VALUE" value="0.0" units="mmol_per_gDW_per_hr"/>
	</listOfParameters>
</kineticLaw>
</reaction>
<reaction id="R_AADDGT" name="R_dTDP_N_4_acetamido_4_6_dideoxy_D_galactose_transferase" reversible="false">
<notes>
<html:p>GENE_ASSOCIATION: ( b3793 ) </html:p>
<html:p>PROTEIN_ASSOCIATION: ( b3793 ) </html:p>
<html:p>SUBSYSTEM: Cell_Envelope_Biosynthesis</html:p>
<html:p>PROTEIN_CLASS: None</html:p>
</notes>
<listOfReactants>
	<speciesReference species="M_dtdp4aaddg_c" stoichiometry="1.000000"/>
	<speciesReference species="M_unagamu_c" stoichiometry="1.000000"/>
</listOfReactants>
<listOfProducts>
	<speciesReference species="M_c00080_c" stoichiometry="1.000000"/>
	<speciesReference species="M_c00363_c" stoichiometry="1.000000"/>
	<speciesReference species="M_unagamuf_c" stoichiometry="1.000000"/>
</listOfProducts>
<kineticLaw>
	<math xmlns="http://www.w3.org/1998/Math/MathML">
			<ci> FLUX_VALUE </ci>
	</math>
	<listOfParameters>
		<parameter id="LOWER_BOUND" value="0" units="mmol_per_gDW_per_hr"/>
		<parameter id="UPPER_BOUND" value="1000" units="mmol_per_gDW_per_hr"/>
		<parameter id="OBJECTIVE_COEFFICIENT" value="0.0"/>
		<parameter id="FLUX_VALUE" value="0.0" units="mmol_per_gDW_per_hr"/>
	</listOfParameters>
</kineticLaw>
</reaction>
<reaction id="R_AB6PGH" name="R_Arbutin_6_phosphate_glucohydrolase" reversible="false">
<notes>
<html:p>GENE_ASSOCIATION: ( b2901 ) </html:p>
<html:p>PROTEIN_ASSOCIATION: ( b2901 ) </html:p>
<html:p>SUBSYSTEM: Alternate_Carbon_Metabolism</html:p>
<html:p>PROTEIN_CLASS: 3.2.1.86</html:p>
</notes>
<listOfReactants>
	<speciesReference species="M_c00001_c" stoichiometry="1.000000"/>
	<speciesReference species="M_c06187_c" stoichiometry="1.000000"/>
</listOfReactants>
<listOfProducts>
	<speciesReference species="M_c00092_c" stoichiometry="1.000000"/>
	<speciesReference species="M_c00530_c" stoichiometry="1.000000"/>
</listOfProducts>
<kineticLaw>
	<math xmlns="http://www.w3.org/1998/Math/MathML">
			<ci> FLUX_VALUE </ci>
	</math>
	<listOfParameters>
		<parameter id="LOWER_BOUND" value="0" units="mmol_per_gDW_per_hr"/>
		<parameter id="UPPER_BOUND" value="1000" units="mmol_per_gDW_per_hr"/>
		<parameter id="OBJECTIVE_COEFFICIENT" value="0.0"/>
		<parameter id="FLUX_VALUE" value="0.0" units="mmol_per_gDW_per_hr"/>
	</listOfParameters>
</kineticLaw>
</reaction>
<reaction id="R_ABTA" name="R_4_aminobutyrate_transaminase" reversible="false">
<notes>
<html:p>GENE_ASSOCIATION: ( b2662 ) or ( b1302 ) </html:p>
<html:p>PROTEIN_ASSOCIATION: ( b2662 ) or ( b1302 ) </html:p>
<html:p>SUBSYSTEM: Arginine_and_Proline_Metabolism</html:p>
<html:p>PROTEIN_CLASS: 2.6.1.19</html:p>
</notes>
<listOfReactants>
	<speciesReference species="M_c00026_c" stoichiometry="1.000000"/>
	<speciesReference species="M_c00334_c" stoichiometry="1.000000"/>
</listOfReactants>
<listOfProducts>
	<speciesReference species="M_c00025_c" stoichiometry="1.000000"/>
	<speciesReference species="M_c00232_c" stoichiometry="1.000000"/>
</listOfProducts>
<kineticLaw>
	<math xmlns="http://www.w3.org/1998/Math/MathML">
			<ci> FLUX_VALUE </ci>
	</math>
	<listOfParameters>
		<parameter id="LOWER_BOUND" value="0" units="mmol_per_gDW_per_hr"/>
		<parameter id="UPPER_BOUND" value="1000" units="mmol_per_gDW_per_hr"/>
		<parameter id="OBJECTIVE_COEFFICIENT" value="0.0"/>
		<parameter id="FLUX_VALUE" value="0.0" units="mmol_per_gDW_per_hr"/>
	</listOfParameters>
</kineticLaw>
</reaction>
<reaction id="R_ABUTD" name="R_Aminobutyraldehyde_dehydrogenase" reversible="false">
<notes>
<html:p>GENE_ASSOCIATION:</html:p>
<html:p>PROTEIN_ASSOCIATION:</html:p>
<html:p>SUBSYSTEM: Arginine_and_Proline_Metabolism</html:p>
<html:p>PROTEIN_CLASS: 1.2.1.19</html:p>
</notes>
<listOfReactants>
	<speciesReference species="M_c00001_c" stoichiometry="1.000000"/>
	<speciesReference species="M_c00003_c" stoichiometry="1.000000"/>
	<speciesReference species="M_c00555_c" stoichiometry="1.000000"/>
</listOfReactants>
<listOfProducts>
	<speciesReference species="M_c00004_c" stoichiometry="1.000000"/>
	<speciesReference species="M_c00080_c" stoichiometry="2.000000"/>
	<speciesReference species="M_c00334_c" stoichiometry="1.000000"/>
</listOfProducts>
<kineticLaw>
	<math xmlns="http://www.w3.org/1998/Math/MathML">
			<ci> FLUX_VALUE </ci>
	</math>
	<listOfParameters>
		<parameter id="LOWER_BOUND" value="0" units="mmol_per_gDW_per_hr"/>
		<parameter id="UPPER_BOUND" value="1000" units="mmol_per_gDW_per_hr"/>
		<parameter id="OBJECTIVE_COEFFICIENT" value="0.0"/>
		<parameter id="FLUX_VALUE" value="0.0" units="mmol_per_gDW_per_hr"/>
	</listOfParameters>
</kineticLaw>
</reaction>
<reaction id="R_ABUTT2" name="R_4_aminobutyrate_transport_in_via_proton_symport" reversible="false">
<notes>
<html:p>GENE_ASSOCIATION: ( b2663 ) </html:p>
<html:p>PROTEIN_ASSOCIATION: ( b2663 ) </html:p>
<html:p>SUBSYSTEM: Transport__Extracellular</html:p>
<html:p>PROTEIN_CLASS: None</html:p>
</notes>
<listOfReactants>
	<speciesReference species="M_c00080_e" stoichiometry="1.000000"/>
	<speciesReference species="M_c00334_e" stoichiometry="1.000000"/>
</listOfReactants>
<listOfProducts>
	<speciesReference species="M_c00080_c" stoichiometry="1.000000"/>
	<speciesReference species="M_c00334_c" stoichiometry="1.000000"/>
</listOfProducts>
<kineticLaw>
	<math xmlns="http://www.w3.org/1998/Math/MathML">
			<ci> FLUX_VALUE </ci>
	</math>
	<listOfParameters>
		<parameter id="LOWER_BOUND" value="0" units="mmol_per_gDW_per_hr"/>
		<parameter id="UPPER_BOUND" value="1000" units="mmol_per_gDW_per_hr"/>
		<parameter id="OBJECTIVE_COEFFICIENT" value="0.0"/>
		<parameter id="FLUX_VALUE" value="0.0" units="mmol_per_gDW_per_hr"/>
	</listOfParameters>
</kineticLaw>
</reaction>
<reaction id="R_ACACCT" name="R_acetyl_CoA_acetoacetyl_CoA_transferase" reversible="false">
<notes>
<html:p>GENE_ASSOCIATION: ( b2221 and b2222 ) </html:p>
<html:p>PROTEIN_ASSOCIATION: ( b2221 and b2222 ) </html:p>
<html:p>SUBSYSTEM: Alternate_Carbon_Metabolism</html:p>
<html:p>PROTEIN_CLASS: None</html:p>
</notes>
<listOfReactants>
	<speciesReference species="M_c00024_c" stoichiometry="1.000000"/>
	<speciesReference species="M_c00164_c" stoichiometry="1.000000"/>
</listOfReactants>
<listOfProducts>
	<speciesReference species="M_c00033_c" stoichiometry="1.000000"/>
	<speciesReference species="M_c00332_c" stoichiometry="1.000000"/>
</listOfProducts>
<kineticLaw>
	<math xmlns="http://www.w3.org/1998/Math/MathML">
			<ci> FLUX_VALUE </ci>
	</math>
	<listOfParameters>
		<parameter id="LOWER_BOUND" value="0" units="mmol_per_gDW_per_hr"/>
		<parameter id="UPPER_BOUND" value="1000" units="mmol_per_gDW_per_hr"/>
		<parameter id="OBJECTIVE_COEFFICIENT" value="0.0"/>
		<parameter id="FLUX_VALUE" value="0.0" units="mmol_per_gDW_per_hr"/>
	</listOfParameters>
</kineticLaw>
</reaction>
<reaction id="R_ACACT1R" name="R_acetyl_CoA_C_acetyltransferase" reversible="true">
<notes>
<html:p>GENE_ASSOCIATION: ( b2224 ) </html:p>
<html:p>PROTEIN_ASSOCIATION: ( b2224 ) </html:p>
<html:p>SUBSYSTEM: Membrane_Lipid_Metabolism</html:p>
<html:p>PROTEIN_CLASS: 2.3.1.9</html:p>
</notes>
<listOfReactants>
	<speciesReference species="M_c00024_c" stoichiometry="2.000000"/>
</listOfReactants>
<listOfProducts>
	<speciesReference species="M_c00010_c" stoichiometry="1.000000"/>
	<speciesReference species="M_c00332_c" stoichiometry="1.000000"/>
</listOfProducts>
<kineticLaw>
	<math xmlns="http://www.w3.org/1998/Math/MathML">
			<ci> FLUX_VALUE </ci>
	</math>
	<listOfParameters>
		<parameter id="LOWER_BOUND" value="-1000" units="mmol_per_gDW_per_hr"/>
		<parameter id="UPPER_BOUND" value="1000" units="mmol_per_gDW_per_hr"/>
		<parameter id="OBJECTIVE_COEFFICIENT" value="0.0"/>
		<parameter id="FLUX_VALUE" value="0.0" units="mmol_per_gDW_per_hr"/>
	</listOfParameters>
</kineticLaw>
</reaction>
<reaction id="R_ACACT2" name="R_acetoacetate_transport_via_proton_symport" reversible="true">
<notes>
<html:p>GENE_ASSOCIATION: ( b2223 ) </html:p>
<html:p>PROTEIN_ASSOCIATION: ( b2223 ) </html:p>
<html:p>SUBSYSTEM: Putative_Transporters</html:p>
<html:p>PROTEIN_CLASS: None</html:p>
</notes>
<listOfReactants>
	<speciesReference species="M_c00080_e" stoichiometry="1.000000"/>
	<speciesReference species="M_c00164_e" stoichiometry="1.000000"/>
</listOfReactants>
<listOfProducts>
	<speciesReference species="M_c00080_c" stoichiometry="1.000000"/>
	<speciesReference species="M_c00164_c" stoichiometry="1.000000"/>
</listOfProducts>
<kineticLaw>
	<math xmlns="http://www.w3.org/1998/Math/MathML">
			<ci> FLUX_VALUE </ci>
	</math>
	<listOfParameters>
		<parameter id="LOWER_BOUND" value="-1000" units="mmol_per_gDW_per_hr"/>
		<parameter id="UPPER_BOUND" value="1000" units="mmol_per_gDW_per_hr"/>
		<parameter id="OBJECTIVE_COEFFICIENT" value="0.0"/>
		<parameter id="FLUX_VALUE" value="0.0" units="mmol_per_gDW_per_hr"/>
	</listOfParameters>
</kineticLaw>
</reaction>
<reaction id="R_ACALDI" name="R_acetaldehyde_dehydrogenase__acetylating_" reversible="false">
<notes>
<html:p>GENE_ASSOCIATION: ( b0351 ) </html:p>
<html:p>PROTEIN_ASSOCIATION: ( b0351 ) </html:p>
<html:p>SUBSYSTEM: Alternate_Carbon_Metabolism</html:p>
<html:p>PROTEIN_CLASS: 1.2.1.10</html:p>
</notes>
<listOfReactants>
	<speciesReference species="M_c00003_c" stoichiometry="1.000000"/>
	<speciesReference species="M_c00010_c" stoichiometry="1.000000"/>
	<speciesReference species="M_c00084_c" stoichiometry="1.000000"/>
</listOfReactants>
<listOfProducts>
	<speciesReference species="M_c00004_c" stoichiometry="1.000000"/>
	<speciesReference species="M_c00024_c" stoichiometry="1.000000"/>
	<speciesReference species="M_c00080_c" stoichiometry="1.000000"/>
</listOfProducts>
<kineticLaw>
	<math xmlns="http://www.w3.org/1998/Math/MathML">
			<ci> FLUX_VALUE </ci>
	</math>
	<listOfParameters>
		<parameter id="LOWER_BOUND" value="0" units="mmol_per_gDW_per_hr"/>
		<parameter id="UPPER_BOUND" value="1000" units="mmol_per_gDW_per_hr"/>
		<parameter id="OBJECTIVE_COEFFICIENT" value="0.0"/>
		<parameter id="FLUX_VALUE" value="0.0" units="mmol_per_gDW_per_hr"/>
	</listOfParameters>
</kineticLaw>
</reaction>
<reaction id="R_ACALDT" name="R_acetaldehyde_reversible_transport" reversible="true">
<notes>
<html:p>GENE_ASSOCIATION:</html:p>
<html:p>PROTEIN_ASSOCIATION:</html:p>
<html:p>SUBSYSTEM: Transport__Extracellular</html:p>
<html:p>PROTEIN_CLASS: None</html:p>
</notes>
<listOfReactants>
	<speciesReference species="M_c00084_e" stoichiometry="1.000000"/>
</listOfReactants>
<listOfProducts>
	<speciesReference species="M_c00084_c" stoichiometry="1.000000"/>
</listOfProducts>
<kineticLaw>
	<math xmlns="http://www.w3.org/1998/Math/MathML">
			<ci> FLUX_VALUE </ci>
	</math>
	<listOfParameters>
		<parameter id="LOWER_BOUND" value="-1000" units="mmol_per_gDW_per_hr"/>
		<parameter id="UPPER_BOUND" value="1000" units="mmol_per_gDW_per_hr"/>
		<parameter id="OBJECTIVE_COEFFICIENT" value="0.0"/>
		<parameter id="FLUX_VALUE" value="0.0" units="mmol_per_gDW_per_hr"/>
	</listOfParameters>
</kineticLaw>
</reaction>
<reaction id="R_ACBIPGT" name="R_Adenosyl_cobinamide_phosphate_guanyltransferase" reversible="false">
<notes>
<html:p>GENE_ASSOCIATION: ( b1993 ) </html:p>
<html:p>PROTEIN_ASSOCIATION: ( b1993 ) </html:p>
<html:p>SUBSYSTEM: Cofactor_and_Prosthetic_Group_Biosynthesis</html:p>
<html:p>PROTEIN_CLASS: None</html:p>
</notes>
<listOfReactants>
	<speciesReference species="M_c00044_c" stoichiometry="1.000000"/>
	<speciesReference species="M_c00080_c" stoichiometry="1.000000"/>
	<speciesReference species="M_c06509_c" stoichiometry="1.000000"/>
</listOfReactants>
<listOfProducts>
	<speciesReference species="M_c00013_c" stoichiometry="1.000000"/>
	<speciesReference species="M_c06510_c" stoichiometry="1.000000"/>
</listOfProducts>
<kineticLaw>
	<math xmlns="http://www.w3.org/1998/Math/MathML">
			<ci> FLUX_VALUE </ci>
	</math>
	<listOfParameters>
		<parameter id="LOWER_BOUND" value="0" units="mmol_per_gDW_per_hr"/>
		<parameter id="UPPER_BOUND" value="1000" units="mmol_per_gDW_per_hr"/>
		<parameter id="OBJECTIVE_COEFFICIENT" value="0.0"/>
		<parameter id="FLUX_VALUE" value="0.0" units="mmol_per_gDW_per_hr"/>
	</listOfParameters>
</kineticLaw>
</reaction>
<reaction id="R_ACCOACR" name="R_acetyl_CoA_carboxylate__reversible_reaction" reversible="true">
<notes>
<html:p>GENE_ASSOCIATION: ( b0185 and b2316 and b3255 and b3256 ) </html:p>
<html:p>PROTEIN_ASSOCIATION: ( b0185 and b2316 and b3255 and b3256 ) </html:p>
<html:p>SUBSYSTEM: Membrane_Lipid_Metabolism</html:p>
<html:p>PROTEIN_CLASS: 6.4.1.2</html:p>
</notes>
<listOfReactants>
	<speciesReference species="M_c00002_c" stoichiometry="1.000000"/>
	<speciesReference species="M_c00024_c" stoichiometry="1.000000"/>
	<speciesReference species="M_c00288_c" stoichiometry="1.000000"/>
</listOfReactants>
<listOfProducts>
	<speciesReference species="M_c00008_c" stoichiometry="1.000000"/>
	<speciesReference species="M_c00009_c" stoichiometry="1.000000"/>
	<speciesReference species="M_c00080_c" stoichiometry="1.000000"/>
	<speciesReference species="M_c00083_c" stoichiometry="1.000000"/>
</listOfProducts>
<kineticLaw>
	<math xmlns="http://www.w3.org/1998/Math/MathML">
			<ci> FLUX_VALUE </ci>
	</math>
	<listOfParameters>
		<parameter id="LOWER_BOUND" value="-1000" units="mmol_per_gDW_per_hr"/>
		<parameter id="UPPER_BOUND" value="1000" units="mmol_per_gDW_per_hr"/>
		<parameter id="OBJECTIVE_COEFFICIENT" value="0.0"/>
		<parameter id="FLUX_VALUE" value="0.0" units="mmol_per_gDW_per_hr"/>
	</listOfParameters>
</kineticLaw>
</reaction>
<reaction id="R_ACCOAL" name="R_acetate_CoA_ligase__ADP_forming_" reversible="false">
<notes>
<html:p>GENE_ASSOCIATION: ( b0335 ) </html:p>
<html:p>PROTEIN_ASSOCIATION: ( b0335 ) </html:p>
<html:p>SUBSYSTEM: Alternate_Carbon_Metabolism</html:p>
<html:p>PROTEIN_CLASS: 6.2.1.13</html:p>
</notes>
<listOfReactants>
	<speciesReference species="M_c00002_c" stoichiometry="1.000000"/>
	<speciesReference species="M_c00010_c" stoichiometry="1.000000"/>
	<speciesReference species="M_c00163_c" stoichiometry="1.000000"/>
</listOfReactants>
<listOfProducts>
	<speciesReference species="M_c00008_c" stoichiometry="1.000000"/>
	<speciesReference species="M_c00009_c" stoichiometry="1.000000"/>
	<speciesReference species="M_c00100_c" stoichiometry="1.000000"/>
</listOfProducts>
<kineticLaw>
	<math xmlns="http://www.w3.org/1998/Math/MathML">
			<ci> FLUX_VALUE </ci>
	</math>
	<listOfParameters>
		<parameter id="LOWER_BOUND" value="0" units="mmol_per_gDW_per_hr"/>
		<parameter id="UPPER_BOUND" value="1000" units="mmol_per_gDW_per_hr"/>
		<parameter id="OBJECTIVE_COEFFICIENT" value="0.0"/>
		<parameter id="FLUX_VALUE" value="0.0" units="mmol_per_gDW_per_hr"/>
	</listOfParameters>
</kineticLaw>
</reaction>
<reaction id="R_ACGAMT" name="R_UDP_N_acetylglucosamine_undecaprenylphosphate_N_acetylglucosamine__1_phosphate_transferase" reversible="false">
<notes>
<html:p>GENE_ASSOCIATION: ( b3784 ) </html:p>
<html:p>PROTEIN_ASSOCIATION: ( b3784 ) </html:p>
<html:p>SUBSYSTEM: Cell_Envelope_Biosynthesis</html:p>
<html:p>PROTEIN_CLASS: None</html:p>
</notes>
<listOfReactants>
	<speciesReference species="M_c00043_c" stoichiometry="1.000000"/>
	<speciesReference species="M_c00348_c" stoichiometry="1.000000"/>
</listOfReactants>
<listOfProducts>
	<speciesReference species="M_c00105_c" stoichiometry="1.000000"/>
	<speciesReference species="M_unaga_c" stoichiometry="1.000000"/>
</listOfProducts>
<kineticLaw>
	<math xmlns="http://www.w3.org/1998/Math/MathML">
			<ci> FLUX_VALUE </ci>
	</math>
	<listOfParameters>
		<parameter id="LOWER_BOUND" value="0" units="mmol_per_gDW_per_hr"/>
		<parameter id="UPPER_BOUND" value="1000" units="mmol_per_gDW_per_hr"/>
		<parameter id="OBJECTIVE_COEFFICIENT" value="0.0"/>
		<parameter id="FLUX_VALUE" value="0.0" units="mmol_per_gDW_per_hr"/>
	</listOfParameters>
</kineticLaw>
</reaction>
<reaction id="R_ACGAPTS" name="R_N_Acetyl_D_glucosamine_transport_via_PEP_Pyr_PTS" reversible="false">
<notes>
<html:p>GENE_ASSOCIATION: ( b0679 and b2415 and b2416 ) or ( b2417 and b1101 and b2415 and b2416 ) </html:p>
<html:p>PROTEIN_ASSOCIATION: ( b0679 and b2415 and b2416 ) or ( b2417 and b1101 and b2415 and b2416 ) </html:p>
<html:p>SUBSYSTEM: Transport__Extracellular</html:p>
<html:p>PROTEIN_CLASS: None</html:p>
</notes>
<listOfReactants>
	<speciesReference species="M_c00074_c" stoichiometry="1.000000"/>
	<speciesReference species="M_c00140_e" stoichiometry="1.000000"/>
</listOfReactants>
<listOfProducts>
	<speciesReference species="M_c00022_c" stoichiometry="1.000000"/>
	<speciesReference species="M_c00357_c" stoichiometry="1.000000"/>
</listOfProducts>
<kineticLaw>
	<math xmlns="http://www.w3.org/1998/Math/MathML">
			<ci> FLUX_VALUE </ci>
	</math>
	<listOfParameters>
		<parameter id="LOWER_BOUND" value="0" units="mmol_per_gDW_per_hr"/>
		<parameter id="UPPER_BOUND" value="1000" units="mmol_per_gDW_per_hr"/>
		<parameter id="OBJECTIVE_COEFFICIENT" value="0.0"/>
		<parameter id="FLUX_VALUE" value="0.0" units="mmol_per_gDW_per_hr"/>
	</listOfParameters>
</kineticLaw>
</reaction>
<reaction id="R_ACGK" name="R_acetylglutamate_kinase" reversible="false">
<notes>
<html:p>GENE_ASSOCIATION: ( b3959 ) </html:p>
<html:p>PROTEIN_ASSOCIATION: ( b3959 ) </html:p>
<html:p>SUBSYSTEM: Arginine_and_Proline_Metabolism</html:p>
<html:p>PROTEIN_CLASS: 2.7.2.8</html:p>
</notes>
<listOfReactants>
	<speciesReference species="M_c00002_c" stoichiometry="1.000000"/>
	<speciesReference species="M_c00624_c" stoichiometry="1.000000"/>
</listOfReactants>
<listOfProducts>
	<speciesReference species="M_c00008_c" stoichiometry="1.000000"/>
	<speciesReference species="M_c04133_c" stoichiometry="1.000000"/>
</listOfProducts>
<kineticLaw>
	<math xmlns="http://www.w3.org/1998/Math/MathML">
			<ci> FLUX_VALUE </ci>
	</math>
	<listOfParameters>
		<parameter id="LOWER_BOUND" value="0" units="mmol_per_gDW_per_hr"/>
		<parameter id="UPPER_BOUND" value="1000" units="mmol_per_gDW_per_hr"/>
		<parameter id="OBJECTIVE_COEFFICIENT" value="0.0"/>
		<parameter id="FLUX_VALUE" value="0.0" units="mmol_per_gDW_per_hr"/>
	</listOfParameters>
</kineticLaw>
</reaction>
<reaction id="R_ACGS" name="R_N_acetylglutamate_synthase" reversible="false">
<notes>
<html:p>GENE_ASSOCIATION: ( b2818 ) </html:p>
<html:p>PROTEIN_ASSOCIATION: ( b2818 ) </html:p>
<html:p>SUBSYSTEM: Arginine_and_Proline_Metabolism</html:p>
<html:p>PROTEIN_CLASS: 2.3.1.1</html:p>
</notes>
<listOfReactants>
	<speciesReference species="M_c00024_c" stoichiometry="1.000000"/>
	<speciesReference species="M_c00025_c" stoichiometry="1.000000"/>
</listOfReactants>
<listOfProducts>
	<speciesReference species="M_c00010_c" stoichiometry="1.000000"/>
	<speciesReference species="M_c00080_c" stoichiometry="1.000000"/>
	<speciesReference species="M_c00624_c" stoichiometry="1.000000"/>
</listOfProducts>
<kineticLaw>
	<math xmlns="http://www.w3.org/1998/Math/MathML">
			<ci> FLUX_VALUE </ci>
	</math>
	<listOfParameters>
		<parameter id="LOWER_BOUND" value="0" units="mmol_per_gDW_per_hr"/>
		<parameter id="UPPER_BOUND" value="1000" units="mmol_per_gDW_per_hr"/>
		<parameter id="OBJECTIVE_COEFFICIENT" value="0.0"/>
		<parameter id="FLUX_VALUE" value="0.0" units="mmol_per_gDW_per_hr"/>
	</listOfParameters>
</kineticLaw>
</reaction>
<reaction id="R_ACHBS" name="R_2_aceto_2_hydroxybutanoate_synthase" reversible="false">
<notes>
<html:p>GENE_ASSOCIATION: ( b3670 and b3671 ) or ( b3767 and b3768 and b3769 ) or ( b0077 and b0078 ) </html:p>
<html:p>PROTEIN_ASSOCIATION: ( b3670 and b3671 ) or ( b3767 and b3768 and b3769 ) or ( b0077 and b0078 ) </html:p>
<html:p>SUBSYSTEM: Valine__leucine__and_isoleucine_metabolism</html:p>
<html:p>PROTEIN_CLASS: None</html:p>
</notes>
<listOfReactants>
	<speciesReference species="M_c00022_c" stoichiometry="1.000000"/>
	<speciesReference species="M_c00080_c" stoichiometry="1.000000"/>
	<speciesReference species="M_c00109_c" stoichiometry="1.000000"/>
</listOfReactants>
<listOfProducts>
	<speciesReference species="M_c00011_c" stoichiometry="1.000000"/>
	<speciesReference species="M_c06006_c" stoichiometry="1.000000"/>
</listOfProducts>
<kineticLaw>
	<math xmlns="http://www.w3.org/1998/Math/MathML">
			<ci> FLUX_VALUE </ci>
	</math>
	<listOfParameters>
		<parameter id="LOWER_BOUND" value="0" units="mmol_per_gDW_per_hr"/>
		<parameter id="UPPER_BOUND" value="1000" units="mmol_per_gDW_per_hr"/>
		<parameter id="OBJECTIVE_COEFFICIENT" value="0.0"/>
		<parameter id="FLUX_VALUE" value="0.0" units="mmol_per_gDW_per_hr"/>
	</listOfParameters>
</kineticLaw>
</reaction>
<reaction id="R_ACKR" name="R_acetate_kinase" reversible="true">
<notes>
<html:p>GENE_ASSOCIATION: ( b2296 ) or ( b1849 ) or ( b3115 ) </html:p>
<html:p>PROTEIN_ASSOCIATION: ( b2296 ) or ( b1849 ) or ( b3115 ) </html:p>
<html:p>SUBSYSTEM: Pyruvate_metabolism</html:p>
<html:p>PROTEIN_CLASS: 2.7.2.1</html:p>
</notes>
<listOfReactants>
	<speciesReference species="M_c00002_c" stoichiometry="1.000000"/>
	<speciesReference species="M_c00033_c" stoichiometry="1.000000"/>
</listOfReactants>
<listOfProducts>
	<speciesReference species="M_c00008_c" stoichiometry="1.000000"/>
	<speciesReference species="M_c00227_c" stoichiometry="1.000000"/>
</listOfProducts>
<kineticLaw>
	<math xmlns="http://www.w3.org/1998/Math/MathML">
			<ci> FLUX_VALUE </ci>
	</math>
	<listOfParameters>
		<parameter id="LOWER_BOUND" value="-1000" units="mmol_per_gDW_per_hr"/>
		<parameter id="UPPER_BOUND" value="1000" units="mmol_per_gDW_per_hr"/>
		<parameter id="OBJECTIVE_COEFFICIENT" value="0.0"/>
		<parameter id="FLUX_VALUE" value="0.0" units="mmol_per_gDW_per_hr"/>
	</listOfParameters>
</kineticLaw>
</reaction>
<reaction id="R_ACLS" name="R_acetolactate_synthase" reversible="false">
<notes>
<html:p>GENE_ASSOCIATION: ( b3670 and b3671 ) or ( b3767 and b3768 and b3769 ) or ( b0077 and b0078 ) </html:p>
<html:p>PROTEIN_ASSOCIATION: ( b3670 and b3671 ) or ( b3767 and b3768 and b3769 ) or ( b0077 and b0078 ) </html:p>
<html:p>SUBSYSTEM: Valine__leucine__and_isoleucine_metabolism</html:p>
<html:p>PROTEIN_CLASS: 4.1.3.18</html:p>
</notes>
<listOfReactants>
	<speciesReference species="M_c00022_c" stoichiometry="2.000000"/>
	<speciesReference species="M_c00080_c" stoichiometry="1.000000"/>
</listOfReactants>
<listOfProducts>
	<speciesReference species="M_c00011_c" stoichiometry="1.000000"/>
	<speciesReference species="M_c06010_c" stoichiometry="1.000000"/>
</listOfProducts>
<kineticLaw>
	<math xmlns="http://www.w3.org/1998/Math/MathML">
			<ci> FLUX_VALUE </ci>
	</math>
	<listOfParameters>
		<parameter id="LOWER_BOUND" value="0" units="mmol_per_gDW_per_hr"/>
		<parameter id="UPPER_BOUND" value="1000" units="mmol_per_gDW_per_hr"/>
		<parameter id="OBJECTIVE_COEFFICIENT" value="0.0"/>
		<parameter id="FLUX_VALUE" value="0.0" units="mmol_per_gDW_per_hr"/>
	</listOfParameters>
</kineticLaw>
</reaction>
<reaction id="R_ACMAMUT" name="R_UDP_N_acetyl_D_mannosaminuronic_acid_transferase" reversible="false">
<notes>
<html:p>GENE_ASSOCIATION: ( b3794 ) </html:p>
<html:p>PROTEIN_ASSOCIATION: ( b3794 ) </html:p>
<html:p>SUBSYSTEM: Cell_Envelope_Biosynthesis</html:p>
<html:p>PROTEIN_CLASS: None</html:p>
</notes>
<listOfReactants>
	<speciesReference species="M_c06240_c" stoichiometry="1.000000"/>
	<speciesReference species="M_unaga_c" stoichiometry="1.000000"/>
</listOfReactants>
<listOfProducts>
	<speciesReference species="M_c00015_c" stoichiometry="1.000000"/>
	<speciesReference species="M_c00080_c" stoichiometry="1.000000"/>
	<speciesReference species="M_unagamu_c" stoichiometry="1.000000"/>
</listOfProducts>
<kineticLaw>
	<math xmlns="http://www.w3.org/1998/Math/MathML">
			<ci> FLUX_VALUE </ci>
	</math>
	<listOfParameters>
		<parameter id="LOWER_BOUND" value="0" units="mmol_per_gDW_per_hr"/>
		<parameter id="UPPER_BOUND" value="1000" units="mmol_per_gDW_per_hr"/>
		<parameter id="OBJECTIVE_COEFFICIENT" value="0.0"/>
		<parameter id="FLUX_VALUE" value="0.0" units="mmol_per_gDW_per_hr"/>
	</listOfParameters>
</kineticLaw>
</reaction>
<reaction id="R_ACMANAPTS" name="R_N_acetyl_D_mannosamine_transport_via_PTS" reversible="false">
<notes>
<html:p>GENE_ASSOCIATION: ( b1817 and b1818 and b1819 and b2415 and b2416 ) </html:p>
<html:p>PROTEIN_ASSOCIATION: ( b1817 and b1818 and b1819 and b2415 and b2416 ) </html:p>
<html:p>SUBSYSTEM: Transport__Extracellular</html:p>
<html:p>PROTEIN_CLASS: None</html:p>
</notes>
<listOfReactants>
	<speciesReference species="M_c00074_c" stoichiometry="1.000000"/>
	<speciesReference species="M_c00645_e" stoichiometry="1.000000"/>
</listOfReactants>
<listOfProducts>
	<speciesReference species="M_c00022_c" stoichiometry="1.000000"/>
	<speciesReference species="M_c04257_c" stoichiometry="1.000000"/>
</listOfProducts>
<kineticLaw>
	<math xmlns="http://www.w3.org/1998/Math/MathML">
			<ci> FLUX_VALUE </ci>
	</math>
	<listOfParameters>
		<parameter id="LOWER_BOUND" value="0" units="mmol_per_gDW_per_hr"/>
		<parameter id="UPPER_BOUND" value="1000" units="mmol_per_gDW_per_hr"/>
		<parameter id="OBJECTIVE_COEFFICIENT" value="0.0"/>
		<parameter id="FLUX_VALUE" value="0.0" units="mmol_per_gDW_per_hr"/>
	</listOfParameters>
</kineticLaw>
</reaction>
<reaction id="R_ACNAMT2" name="R_N_acetylneuraminate_proton_symport" reversible="false">
<notes>
<html:p>GENE_ASSOCIATION: ( b3224 ) </html:p>
<html:p>PROTEIN_ASSOCIATION: ( b3224 ) </html:p>
<html:p>SUBSYSTEM: Transport__Extracellular</html:p>
<html:p>PROTEIN_CLASS: None</html:p>
</notes>
<listOfReactants>
	<speciesReference species="M_c00080_e" stoichiometry="1.000000"/>
	<speciesReference species="M_c00270_e" stoichiometry="1.000000"/>
</listOfReactants>
<listOfProducts>
	<speciesReference species="M_c00080_c" stoichiometry="1.000000"/>
	<speciesReference species="M_c00270_c" stoichiometry="1.000000"/>
</listOfProducts>
<kineticLaw>
	<math xmlns="http://www.w3.org/1998/Math/MathML">
			<ci> FLUX_VALUE </ci>
	</math>
	<listOfParameters>
		<parameter id="LOWER_BOUND" value="0" units="mmol_per_gDW_per_hr"/>
		<parameter id="UPPER_BOUND" value="1000" units="mmol_per_gDW_per_hr"/>
		<parameter id="OBJECTIVE_COEFFICIENT" value="0.0"/>
		<parameter id="FLUX_VALUE" value="0.0" units="mmol_per_gDW_per_hr"/>
	</listOfParameters>
</kineticLaw>
</reaction>
<reaction id="R_ACNML" name="R_N_Acetylneuraminate_lyase" reversible="false">
<notes>
<html:p>GENE_ASSOCIATION: ( b3225 ) </html:p>
<html:p>PROTEIN_ASSOCIATION: ( b3225 ) </html:p>
<html:p>SUBSYSTEM: Alternate_Carbon_Metabolism</html:p>
<html:p>PROTEIN_CLASS: 4.1.3.3</html:p>
</notes>
<listOfReactants>
	<speciesReference species="M_c00270_c" stoichiometry="1.000000"/>
</listOfReactants>
<listOfProducts>
	<speciesReference species="M_c00022_c" stoichiometry="1.000000"/>
	<speciesReference species="M_c00645_c" stoichiometry="1.000000"/>
</listOfProducts>
<kineticLaw>
	<math xmlns="http://www.w3.org/1998/Math/MathML">
			<ci> FLUX_VALUE </ci>
	</math>
	<listOfParameters>
		<parameter id="LOWER_BOUND" value="0" units="mmol_per_gDW_per_hr"/>
		<parameter id="UPPER_BOUND" value="1000" units="mmol_per_gDW_per_hr"/>
		<parameter id="OBJECTIVE_COEFFICIENT" value="0.0"/>
		<parameter id="FLUX_VALUE" value="0.0" units="mmol_per_gDW_per_hr"/>
	</listOfParameters>
</kineticLaw>
</reaction>
<reaction id="R_ACOATA" name="R_Acetyl_CoA_ACP_transacylase" reversible="true">
<notes>
<html:p>GENE_ASSOCIATION: ( b1091 ) </html:p>
<html:p>PROTEIN_ASSOCIATION: ( b1091 ) </html:p>
<html:p>SUBSYSTEM: Membrane_Lipid_Metabolism</html:p>
<html:p>PROTEIN_CLASS: 2.3.1.38</html:p>
</notes>
<listOfReactants>
	<speciesReference species="M_c00024_c" stoichiometry="1.000000"/>
	<speciesReference species="M_c00229_c" stoichiometry="1.000000"/>
</listOfReactants>
<listOfProducts>
	<speciesReference species="M_acacp_c" stoichiometry="1.000000"/>
	<speciesReference species="M_c00010_c" stoichiometry="1.000000"/>
</listOfProducts>
<kineticLaw>
	<math xmlns="http://www.w3.org/1998/Math/MathML">
			<ci> FLUX_VALUE </ci>
	</math>
	<listOfParameters>
		<parameter id="LOWER_BOUND" value="-1000" units="mmol_per_gDW_per_hr"/>
		<parameter id="UPPER_BOUND" value="1000" units="mmol_per_gDW_per_hr"/>
		<parameter id="OBJECTIVE_COEFFICIENT" value="0.0"/>
		<parameter id="FLUX_VALUE" value="0.0" units="mmol_per_gDW_per_hr"/>
	</listOfParameters>
</kineticLaw>
</reaction>
<reaction id="R_ACODA" name="R_acetylornithine_deacetylase" reversible="false">
<notes>
<html:p>GENE_ASSOCIATION: ( b3957 ) </html:p>
<html:p>PROTEIN_ASSOCIATION: ( b3957 ) </html:p>
<html:p>SUBSYSTEM: Arginine_and_Proline_Metabolism</html:p>
<html:p>PROTEIN_CLASS: 3.5.1.16</html:p>
</notes>
<listOfReactants>
	<speciesReference species="M_c00001_c" stoichiometry="1.000000"/>
	<speciesReference species="M_c00437_c" stoichiometry="1.000000"/>
</listOfReactants>
<listOfProducts>
	<speciesReference species="M_c00033_c" stoichiometry="1.000000"/>
	<speciesReference species="M_c01602_c" stoichiometry="1.000000"/>
</listOfProducts>
<kineticLaw>
	<math xmlns="http://www.w3.org/1998/Math/MathML">
			<ci> FLUX_VALUE </ci>
	</math>
	<listOfParameters>
		<parameter id="LOWER_BOUND" value="0" units="mmol_per_gDW_per_hr"/>
		<parameter id="UPPER_BOUND" value="1000" units="mmol_per_gDW_per_hr"/>
		<parameter id="OBJECTIVE_COEFFICIENT" value="0.0"/>
		<parameter id="FLUX_VALUE" value="0.0" units="mmol_per_gDW_per_hr"/>
	</listOfParameters>
</kineticLaw>
</reaction>
<reaction id="R_ACONMT" name="R_Trans_aconitate_methyltransferase" reversible="false">
<notes>
<html:p>GENE_ASSOCIATION: ( b1519 ) </html:p>
<html:p>PROTEIN_ASSOCIATION: ( b1519 ) </html:p>
<html:p>SUBSYSTEM: Unassigned</html:p>
<html:p>PROTEIN_CLASS: None</html:p>
</notes>
<listOfReactants>
	<speciesReference species="M_c00019_c" stoichiometry="1.000000"/>
	<speciesReference species="M_c02341_c" stoichiometry="1.000000"/>
</listOfReactants>
<listOfProducts>
	<speciesReference species="M_aconm_c" stoichiometry="1.000000"/>
	<speciesReference species="M_c00021_c" stoichiometry="1.000000"/>
</listOfProducts>
<kineticLaw>
	<math xmlns="http://www.w3.org/1998/Math/MathML">
			<ci> FLUX_VALUE </ci>
	</math>
	<listOfParameters>
		<parameter id="LOWER_BOUND" value="0" units="mmol_per_gDW_per_hr"/>
		<parameter id="UPPER_BOUND" value="1000" units="mmol_per_gDW_per_hr"/>
		<parameter id="OBJECTIVE_COEFFICIENT" value="0.0"/>
		<parameter id="FLUX_VALUE" value="0.0" units="mmol_per_gDW_per_hr"/>
	</listOfParameters>
</kineticLaw>
</reaction>
<reaction id="R_ACONT" name="R_aconitase" reversible="true">
<notes>
<html:p>GENE_ASSOCIATION: ( b1276 ) or ( b0118 ) </html:p>
<html:p>PROTEIN_ASSOCIATION: ( b1276 ) or ( b0118 ) </html:p>
<html:p>SUBSYSTEM: Citrate_Cycle__TCA_</html:p>
<html:p>PROTEIN_CLASS: 4.2.1.3</html:p>
</notes>
<listOfReactants>
	<speciesReference species="M_c00158_c" stoichiometry="1.000000"/>
</listOfReactants>
<listOfProducts>
	<speciesReference species="M_c00311_c" stoichiometry="1.000000"/>
</listOfProducts>
<kineticLaw>
	<math xmlns="http://www.w3.org/1998/Math/MathML">
			<ci> FLUX_VALUE </ci>
	</math>
	<listOfParameters>
		<parameter id="LOWER_BOUND" value="-1000" units="mmol_per_gDW_per_hr"/>
		<parameter id="UPPER_BOUND" value="1000" units="mmol_per_gDW_per_hr"/>
		<parameter id="OBJECTIVE_COEFFICIENT" value="0.0"/>
		<parameter id="FLUX_VALUE" value="0.0" units="mmol_per_gDW_per_hr"/>
	</listOfParameters>
</kineticLaw>
</reaction>
<reaction id="R_ACOTA" name="R_acetylornithine_transaminase" reversible="true">
<notes>
<html:p>GENE_ASSOCIATION: ( b3359 ) </html:p>
<html:p>PROTEIN_ASSOCIATION: ( b3359 ) </html:p>
<html:p>SUBSYSTEM: Arginine_and_Proline_Metabolism</html:p>
<html:p>PROTEIN_CLASS: 2.6.1.11</html:p>
</notes>
<listOfReactants>
	<speciesReference species="M_c00026_c" stoichiometry="1.000000"/>
	<speciesReference species="M_c00437_c" stoichiometry="1.000000"/>
</listOfReactants>
<listOfProducts>
	<speciesReference species="M_c00025_c" stoichiometry="1.000000"/>
	<speciesReference species="M_c01250_c" stoichiometry="1.000000"/>
</listOfProducts>
<kineticLaw>
	<math xmlns="http://www.w3.org/1998/Math/MathML">
			<ci> FLUX_VALUE </ci>
	</math>
	<listOfParameters>
		<parameter id="LOWER_BOUND" value="-1000" units="mmol_per_gDW_per_hr"/>
		<parameter id="UPPER_BOUND" value="1000" units="mmol_per_gDW_per_hr"/>
		<parameter id="OBJECTIVE_COEFFICIENT" value="0.0"/>
		<parameter id="FLUX_VALUE" value="0.0" units="mmol_per_gDW_per_hr"/>
	</listOfParameters>
</kineticLaw>
</reaction>
<reaction id="R_ACPS1" name="R_acyl_carrier_protein_synthase" reversible="false">
<notes>
<html:p>GENE_ASSOCIATION: ( b2563 ) </html:p>
<html:p>PROTEIN_ASSOCIATION: ( b2563 ) </html:p>
<html:p>SUBSYSTEM: Cofactor_and_Prosthetic_Group_Biosynthesis</html:p>
<html:p>PROTEIN_CLASS: 2.7.8.7</html:p>
</notes>
<listOfReactants>
	<speciesReference species="M_apoacp_c" stoichiometry="1.000000"/>
	<speciesReference species="M_c00010_c" stoichiometry="1.000000"/>
</listOfReactants>
<listOfProducts>
	<speciesReference species="M_c00054_c" stoichiometry="1.000000"/>
	<speciesReference species="M_c00080_c" stoichiometry="1.000000"/>
	<speciesReference species="M_c00229_c" stoichiometry="1.000000"/>
</listOfProducts>
<kineticLaw>
	<math xmlns="http://www.w3.org/1998/Math/MathML">
			<ci> FLUX_VALUE </ci>
	</math>
	<listOfParameters>
		<parameter id="LOWER_BOUND" value="0" units="mmol_per_gDW_per_hr"/>
		<parameter id="UPPER_BOUND" value="1000" units="mmol_per_gDW_per_hr"/>
		<parameter id="OBJECTIVE_COEFFICIENT" value="0.0"/>
		<parameter id="FLUX_VALUE" value="0.0" units="mmol_per_gDW_per_hr"/>
	</listOfParameters>
</kineticLaw>
</reaction>
<reaction id="R_ACS" name="R_acetyl_CoA_synthetase" reversible="false">
<notes>
<html:p>GENE_ASSOCIATION: ( b4069 ) </html:p>
<html:p>PROTEIN_ASSOCIATION: ( b4069 ) </html:p>
<html:p>SUBSYSTEM: Pyruvate_metabolism</html:p>
<html:p>PROTEIN_CLASS: 6.2.1.1</html:p>
</notes>
<listOfReactants>
	<speciesReference species="M_c00002_c" stoichiometry="1.000000"/>
	<speciesReference species="M_c00010_c" stoichiometry="1.000000"/>
	<speciesReference species="M_c00033_c" stoichiometry="1.000000"/>
</listOfReactants>
<listOfProducts>
	<speciesReference species="M_c00013_c" stoichiometry="1.000000"/>
	<speciesReference species="M_c00020_c" stoichiometry="1.000000"/>
	<speciesReference species="M_c00024_c" stoichiometry="1.000000"/>
</listOfProducts>
<kineticLaw>
	<math xmlns="http://www.w3.org/1998/Math/MathML">
			<ci> FLUX_VALUE </ci>
	</math>
	<listOfParameters>
		<parameter id="LOWER_BOUND" value="0" units="mmol_per_gDW_per_hr"/>
		<parameter id="UPPER_BOUND" value="1000" units="mmol_per_gDW_per_hr"/>
		<parameter id="OBJECTIVE_COEFFICIENT" value="0.0"/>
		<parameter id="FLUX_VALUE" value="0.0" units="mmol_per_gDW_per_hr"/>
	</listOfParameters>
</kineticLaw>
</reaction>
<reaction id="R_ACT2R" name="R_acetate_reversible_transport_via_proton_symport" reversible="true">
<notes>
<html:p>GENE_ASSOCIATION:</html:p>
<html:p>PROTEIN_ASSOCIATION:</html:p>
<html:p>SUBSYSTEM: Transport__Extracellular</html:p>
<html:p>PROTEIN_CLASS: None</html:p>
</notes>
<listOfReactants>
	<speciesReference species="M_c00033_e" stoichiometry="1.000000"/>
	<speciesReference species="M_c00080_e" stoichiometry="1.000000"/>
</listOfReactants>
<listOfProducts>
	<speciesReference species="M_c00033_c" stoichiometry="1.000000"/>
	<speciesReference species="M_c00080_c" stoichiometry="1.000000"/>
</listOfProducts>
<kineticLaw>
	<math xmlns="http://www.w3.org/1998/Math/MathML">
			<ci> FLUX_VALUE </ci>
	</math>
	<listOfParameters>
		<parameter id="LOWER_BOUND" value="-1000" units="mmol_per_gDW_per_hr"/>
		<parameter id="UPPER_BOUND" value="1000" units="mmol_per_gDW_per_hr"/>
		<parameter id="OBJECTIVE_COEFFICIENT" value="0.0"/>
		<parameter id="FLUX_VALUE" value="0.0" units="mmol_per_gDW_per_hr"/>
	</listOfParameters>
</kineticLaw>
</reaction>
<reaction id="R_ADA" name="R_Adenosine_deaminase" reversible="false">
<notes>
<html:p>GENE_ASSOCIATION: ( b1623 ) </html:p>
<html:p>PROTEIN_ASSOCIATION: ( b1623 ) </html:p>
<html:p>SUBSYSTEM: Nucleotide_Salvage_Pathways</html:p>
<html:p>PROTEIN_CLASS: 3.5.4.4</html:p>
</notes>
<listOfReactants>
	<speciesReference species="M_c00001_c" stoichiometry="1.000000"/>
	<speciesReference species="M_c00080_c" stoichiometry="1.000000"/>
	<speciesReference species="M_c00212_c" stoichiometry="1.000000"/>
</listOfReactants>
<listOfProducts>
	<speciesReference species="M_c00014_c" stoichiometry="1.000000"/>
	<speciesReference species="M_c00294_c" stoichiometry="1.000000"/>
</listOfProducts>
<kineticLaw>
	<math xmlns="http://www.w3.org/1998/Math/MathML">
			<ci> FLUX_VALUE </ci>
	</math>
	<listOfParameters>
		<parameter id="LOWER_BOUND" value="0" units="mmol_per_gDW_per_hr"/>
		<parameter id="UPPER_BOUND" value="1000" units="mmol_per_gDW_per_hr"/>
		<parameter id="OBJECTIVE_COEFFICIENT" value="0.0"/>
		<parameter id="FLUX_VALUE" value="0.0" units="mmol_per_gDW_per_hr"/>
	</listOfParameters>
</kineticLaw>
</reaction>
<reaction id="R_ADCL" name="R_4_aminobenzoate_synthase" reversible="false">
<notes>
<html:p>GENE_ASSOCIATION: ( b1096 ) </html:p>
<html:p>PROTEIN_ASSOCIATION: ( b1096 ) </html:p>
<html:p>SUBSYSTEM: Cofactor_and_Prosthetic_Group_Biosynthesis</html:p>
<html:p>PROTEIN_CLASS: None</html:p>
</notes>
<listOfReactants>
	<speciesReference species="M_c11355_c" stoichiometry="1.000000"/>
</listOfReactants>
<listOfProducts>
	<speciesReference species="M_c00022_c" stoichiometry="1.000000"/>
	<speciesReference species="M_c00080_c" stoichiometry="1.000000"/>
	<speciesReference species="M_c00568_c" stoichiometry="1.000000"/>
</listOfProducts>
<kineticLaw>
	<math xmlns="http://www.w3.org/1998/Math/MathML">
			<ci> FLUX_VALUE </ci>
	</math>
	<listOfParameters>
		<parameter id="LOWER_BOUND" value="0" units="mmol_per_gDW_per_hr"/>
		<parameter id="UPPER_BOUND" value="1000" units="mmol_per_gDW_per_hr"/>
		<parameter id="OBJECTIVE_COEFFICIENT" value="0.0"/>
		<parameter id="FLUX_VALUE" value="0.0" units="mmol_per_gDW_per_hr"/>
	</listOfParameters>
</kineticLaw>
</reaction>
<reaction id="R_ADCS" name="R_4_amino_4_deoxychorismate_synthase" reversible="false">
<notes>
<html:p>GENE_ASSOCIATION: ( b3360 and b1812 ) </html:p>
<html:p>PROTEIN_ASSOCIATION: ( b3360 and b1812 ) </html:p>
<html:p>SUBSYSTEM: Cofactor_and_Prosthetic_Group_Biosynthesis</html:p>
<html:p>PROTEIN_CLASS: None</html:p>
</notes>
<listOfReactants>
	<speciesReference species="M_c00064_c" stoichiometry="1.000000"/>
	<speciesReference species="M_c00251_c" stoichiometry="1.000000"/>
</listOfReactants>
<listOfProducts>
	<speciesReference species="M_c00025_c" stoichiometry="1.000000"/>
	<speciesReference species="M_c11355_c" stoichiometry="1.000000"/>
</listOfProducts>
<kineticLaw>
	<math xmlns="http://www.w3.org/1998/Math/MathML">
			<ci> FLUX_VALUE </ci>
	</math>
	<listOfParameters>
		<parameter id="LOWER_BOUND" value="0" units="mmol_per_gDW_per_hr"/>
		<parameter id="UPPER_BOUND" value="1000" units="mmol_per_gDW_per_hr"/>
		<parameter id="OBJECTIVE_COEFFICIENT" value="0.0"/>
		<parameter id="FLUX_VALUE" value="0.0" units="mmol_per_gDW_per_hr"/>
	</listOfParameters>
</kineticLaw>
</reaction>
<reaction id="R_ADD" name="R_adenine_deaminase" reversible="false">
<notes>
<html:p>GENE_ASSOCIATION: ( b3665 ) </html:p>
<html:p>PROTEIN_ASSOCIATION: ( b3665 ) </html:p>
<html:p>SUBSYSTEM: Nucleotide_Salvage_Pathways</html:p>
<html:p>PROTEIN_CLASS: 3.5.4.2</html:p>
</notes>
<listOfReactants>
	<speciesReference species="M_c00001_c" stoichiometry="1.000000"/>
	<speciesReference species="M_c00080_c" stoichiometry="1.000000"/>
	<speciesReference species="M_c00147_c" stoichiometry="1.000000"/>
</listOfReactants>
<listOfProducts>
	<speciesReference species="M_c00014_c" stoichiometry="1.000000"/>
	<speciesReference species="M_c00262_c" stoichiometry="1.000000"/>
</listOfProducts>
<kineticLaw>
	<math xmlns="http://www.w3.org/1998/Math/MathML">
			<ci> FLUX_VALUE </ci>
	</math>
	<listOfParameters>
		<parameter id="LOWER_BOUND" value="0" units="mmol_per_gDW_per_hr"/>
		<parameter id="UPPER_BOUND" value="1000" units="mmol_per_gDW_per_hr"/>
		<parameter id="OBJECTIVE_COEFFICIENT" value="0.0"/>
		<parameter id="FLUX_VALUE" value="0.0" units="mmol_per_gDW_per_hr"/>
	</listOfParameters>
</kineticLaw>
</reaction>
<reaction id="R_ADET2R" name="R_adenine_transport_via_proton_symport__reversible_" reversible="true">
<notes>
<html:p>GENE_ASSOCIATION: ( b3654 ) </html:p>
<html:p>PROTEIN_ASSOCIATION: ( b3654 ) </html:p>
<html:p>SUBSYSTEM: Transport__Extracellular</html:p>
<html:p>PROTEIN_CLASS: None</html:p>
</notes>
<listOfReactants>
	<speciesReference species="M_c00080_e" stoichiometry="1.000000"/>
	<speciesReference species="M_c00147_e" stoichiometry="1.000000"/>
</listOfReactants>
<listOfProducts>
	<speciesReference species="M_c00080_c" stoichiometry="1.000000"/>
	<speciesReference species="M_c00147_c" stoichiometry="1.000000"/>
</listOfProducts>
<kineticLaw>
	<math xmlns="http://www.w3.org/1998/Math/MathML">
			<ci> FLUX_VALUE </ci>
	</math>
	<listOfParameters>
		<parameter id="LOWER_BOUND" value="-1000" units="mmol_per_gDW_per_hr"/>
		<parameter id="UPPER_BOUND" value="1000" units="mmol_per_gDW_per_hr"/>
		<parameter id="OBJECTIVE_COEFFICIENT" value="0.0"/>
		<parameter id="FLUX_VALUE" value="0.0" units="mmol_per_gDW_per_hr"/>
	</listOfParameters>
</kineticLaw>
</reaction>
<reaction id="R_ADHER" name="R_Acetaldehyde_dehydrogenase" reversible="true">
<notes>
<html:p>GENE_ASSOCIATION: ( b1241 ) </html:p>
<html:p>PROTEIN_ASSOCIATION: ( b1241 ) </html:p>
<html:p>SUBSYSTEM: Pyruvate_metabolism</html:p>
<html:p>PROTEIN_CLASS: Undetermined</html:p>
</notes>
<listOfReactants>
	<speciesReference species="M_c00004_c" stoichiometry="2.000000"/>
	<speciesReference species="M_c00024_c" stoichiometry="1.000000"/>
	<speciesReference species="M_c00080_c" stoichiometry="2.000000"/>
</listOfReactants>
<listOfProducts>
	<speciesReference species="M_c00003_c" stoichiometry="2.000000"/>
	<speciesReference species="M_c00010_c" stoichiometry="1.000000"/>
	<speciesReference species="M_c00469_c" stoichiometry="1.000000"/>
</listOfProducts>
<kineticLaw>
	<math xmlns="http://www.w3.org/1998/Math/MathML">
			<ci> FLUX_VALUE </ci>
	</math>
	<listOfParameters>
		<parameter id="LOWER_BOUND" value="-1000" units="mmol_per_gDW_per_hr"/>
		<parameter id="UPPER_BOUND" value="1000" units="mmol_per_gDW_per_hr"/>
		<parameter id="OBJECTIVE_COEFFICIENT" value="0.0"/>
		<parameter id="FLUX_VALUE" value="0.0" units="mmol_per_gDW_per_hr"/>
	</listOfParameters>
</kineticLaw>
</reaction>
<reaction id="R_ADK1" name="R_adenylate_kinase" reversible="true">
<notes>
<html:p>GENE_ASSOCIATION: ( b0474 ) </html:p>
<html:p>PROTEIN_ASSOCIATION: ( b0474 ) </html:p>
<html:p>SUBSYSTEM: Nucleotide_Salvage_Pathways</html:p>
<html:p>PROTEIN_CLASS: 2.7.4.3</html:p>
</notes>
<listOfReactants>
	<speciesReference species="M_c00002_c" stoichiometry="1.000000"/>
	<speciesReference species="M_c00020_c" stoichiometry="1.000000"/>
</listOfReactants>
<listOfProducts>
	<speciesReference species="M_c00008_c" stoichiometry="2.000000"/>
</listOfProducts>
<kineticLaw>
	<math xmlns="http://www.w3.org/1998/Math/MathML">
			<ci> FLUX_VALUE </ci>
	</math>
	<listOfParameters>
		<parameter id="LOWER_BOUND" value="-1000" units="mmol_per_gDW_per_hr"/>
		<parameter id="UPPER_BOUND" value="1000" units="mmol_per_gDW_per_hr"/>
		<parameter id="OBJECTIVE_COEFFICIENT" value="0.0"/>
		<parameter id="FLUX_VALUE" value="0.0" units="mmol_per_gDW_per_hr"/>
	</listOfParameters>
</kineticLaw>
</reaction>
<reaction id="R_ADK3" name="R_adentylate_kinase__GTP_" reversible="true">
<notes>
<html:p>GENE_ASSOCIATION: ( b0474 ) </html:p>
<html:p>PROTEIN_ASSOCIATION: ( b0474 ) </html:p>
<html:p>SUBSYSTEM: Nucleotide_Salvage_Pathways</html:p>
<html:p>PROTEIN_CLASS: None</html:p>
</notes>
<listOfReactants>
	<speciesReference species="M_c00020_c" stoichiometry="1.000000"/>
	<speciesReference species="M_c00044_c" stoichiometry="1.000000"/>
</listOfReactants>
<listOfProducts>
	<speciesReference species="M_c00008_c" stoichiometry="1.000000"/>
	<speciesReference species="M_c00035_c" stoichiometry="1.000000"/>
</listOfProducts>
<kineticLaw>
	<math xmlns="http://www.w3.org/1998/Math/MathML">
			<ci> FLUX_VALUE </ci>
	</math>
	<listOfParameters>
		<parameter id="LOWER_BOUND" value="-1000" units="mmol_per_gDW_per_hr"/>
		<parameter id="UPPER_BOUND" value="1000" units="mmol_per_gDW_per_hr"/>
		<parameter id="OBJECTIVE_COEFFICIENT" value="0.0"/>
		<parameter id="FLUX_VALUE" value="0.0" units="mmol_per_gDW_per_hr"/>
	</listOfParameters>
</kineticLaw>
</reaction>
<reaction id="R_ADK4" name="R_adentylate_kinase__ITP_" reversible="true">
<notes>
<html:p>GENE_ASSOCIATION: ( b0474 ) </html:p>
<html:p>PROTEIN_ASSOCIATION: ( b0474 ) </html:p>
<html:p>SUBSYSTEM: Nucleotide_Salvage_Pathways</html:p>
<html:p>PROTEIN_CLASS: None</html:p>
</notes>
<listOfReactants>
	<speciesReference species="M_c00020_c" stoichiometry="1.000000"/>
	<speciesReference species="M_c00081_c" stoichiometry="1.000000"/>
</listOfReactants>
<listOfProducts>
	<speciesReference species="M_c00008_c" stoichiometry="1.000000"/>
	<speciesReference species="M_c00104_c" stoichiometry="1.000000"/>
</listOfProducts>
<kineticLaw>
	<math xmlns="http://www.w3.org/1998/Math/MathML">
			<ci> FLUX_VALUE </ci>
	</math>
	<listOfParameters>
		<parameter id="LOWER_BOUND" value="-1000" units="mmol_per_gDW_per_hr"/>
		<parameter id="UPPER_BOUND" value="1000" units="mmol_per_gDW_per_hr"/>
		<parameter id="OBJECTIVE_COEFFICIENT" value="0.0"/>
		<parameter id="FLUX_VALUE" value="0.0" units="mmol_per_gDW_per_hr"/>
	</listOfParameters>
</kineticLaw>
</reaction>
<reaction id="R_ADMDCR" name="R_Adenosylmethionine_decarboxylase" reversible="true">
<notes>
<html:p>GENE_ASSOCIATION: ( b0120 ) </html:p>
<html:p>PROTEIN_ASSOCIATION: ( b0120 ) </html:p>
<html:p>SUBSYSTEM: Arginine_and_Proline_Metabolism</html:p>
<html:p>PROTEIN_CLASS: 4.1.1.50</html:p>
</notes>
<listOfReactants>
	<speciesReference species="M_c00019_c" stoichiometry="1.000000"/>
	<speciesReference species="M_c00080_c" stoichiometry="1.000000"/>
</listOfReactants>
<listOfProducts>
	<speciesReference species="M_c00011_c" stoichiometry="1.000000"/>
	<speciesReference species="M_c01137_c" stoichiometry="1.000000"/>
</listOfProducts>
<kineticLaw>
	<math xmlns="http://www.w3.org/1998/Math/MathML">
			<ci> FLUX_VALUE </ci>
	</math>
	<listOfParameters>
		<parameter id="LOWER_BOUND" value="-1000" units="mmol_per_gDW_per_hr"/>
		<parameter id="UPPER_BOUND" value="1000" units="mmol_per_gDW_per_hr"/>
		<parameter id="OBJECTIVE_COEFFICIENT" value="0.0"/>
		<parameter id="FLUX_VALUE" value="0.0" units="mmol_per_gDW_per_hr"/>
	</listOfParameters>
</kineticLaw>
</reaction>
<reaction id="R_ADNCYC" name="R_adenylate_cyclase" reversible="false">
<notes>
<html:p>GENE_ASSOCIATION: ( b3806 ) </html:p>
<html:p>PROTEIN_ASSOCIATION: ( b3806 ) </html:p>
<html:p>SUBSYSTEM: Nucleotide_Salvage_Pathways</html:p>
<html:p>PROTEIN_CLASS: 4.6.1.1</html:p>
</notes>
<listOfReactants>
	<speciesReference species="M_c00002_c" stoichiometry="1.000000"/>
</listOfReactants>
<listOfProducts>
	<speciesReference species="M_c00013_c" stoichiometry="1.000000"/>
	<speciesReference species="M_c00575_c" stoichiometry="1.000000"/>
</listOfProducts>
<kineticLaw>
	<math xmlns="http://www.w3.org/1998/Math/MathML">
			<ci> FLUX_VALUE </ci>
	</math>
	<listOfParameters>
		<parameter id="LOWER_BOUND" value="0" units="mmol_per_gDW_per_hr"/>
		<parameter id="UPPER_BOUND" value="1000" units="mmol_per_gDW_per_hr"/>
		<parameter id="OBJECTIVE_COEFFICIENT" value="0.0"/>
		<parameter id="FLUX_VALUE" value="0.0" units="mmol_per_gDW_per_hr"/>
	</listOfParameters>
</kineticLaw>
</reaction>
<reaction id="R_ADNK1" name="R_adenosine_kinase" reversible="false">
<notes>
<html:p>GENE_ASSOCIATION: ( b0474 ) </html:p>
<html:p>PROTEIN_ASSOCIATION: ( b0474 ) </html:p>
<html:p>SUBSYSTEM: Nucleotide_Salvage_Pathways</html:p>
<html:p>PROTEIN_CLASS: 2.7.1.20</html:p>
</notes>
<listOfReactants>
	<speciesReference species="M_c00002_c" stoichiometry="1.000000"/>
	<speciesReference species="M_c00212_c" stoichiometry="1.000000"/>
</listOfReactants>
<listOfProducts>
	<speciesReference species="M_c00008_c" stoichiometry="1.000000"/>
	<speciesReference species="M_c00020_c" stoichiometry="1.000000"/>
	<speciesReference species="M_c00080_c" stoichiometry="1.000000"/>
</listOfProducts>
<kineticLaw>
	<math xmlns="http://www.w3.org/1998/Math/MathML">
			<ci> FLUX_VALUE </ci>
	</math>
	<listOfParameters>
		<parameter id="LOWER_BOUND" value="0" units="mmol_per_gDW_per_hr"/>
		<parameter id="UPPER_BOUND" value="1000" units="mmol_per_gDW_per_hr"/>
		<parameter id="OBJECTIVE_COEFFICIENT" value="0.0"/>
		<parameter id="FLUX_VALUE" value="0.0" units="mmol_per_gDW_per_hr"/>
	</listOfParameters>
</kineticLaw>
</reaction>
<reaction id="R_ADNT2" name="R_adenosine_transport_in_via_proton_symport" reversible="false">
<notes>
<html:p>GENE_ASSOCIATION: ( b2964 ) or ( b2393 ) </html:p>
<html:p>PROTEIN_ASSOCIATION: ( b2964 ) or ( b2393 ) </html:p>
<html:p>SUBSYSTEM: Transport__Extracellular</html:p>
<html:p>PROTEIN_CLASS: None</html:p>
</notes>
<listOfReactants>
	<speciesReference species="M_c00080_e" stoichiometry="1.000000"/>
	<speciesReference species="M_c00212_e" stoichiometry="1.000000"/>
</listOfReactants>
<listOfProducts>
	<speciesReference species="M_c00080_c" stoichiometry="1.000000"/>
	<speciesReference species="M_c00212_c" stoichiometry="1.000000"/>
</listOfProducts>
<kineticLaw>
	<math xmlns="http://www.w3.org/1998/Math/MathML">
			<ci> FLUX_VALUE </ci>
	</math>
	<listOfParameters>
		<parameter id="LOWER_BOUND" value="0" units="mmol_per_gDW_per_hr"/>
		<parameter id="UPPER_BOUND" value="1000" units="mmol_per_gDW_per_hr"/>
		<parameter id="OBJECTIVE_COEFFICIENT" value="0.0"/>
		<parameter id="FLUX_VALUE" value="0.0" units="mmol_per_gDW_per_hr"/>
	</listOfParameters>
</kineticLaw>
</reaction>
<reaction id="R_ADNT2R" name="R_adenosine_transport_in_via_proton_symport__reversible" reversible="true">
<notes>
<html:p>GENE_ASSOCIATION: ( b2406 ) </html:p>
<html:p>PROTEIN_ASSOCIATION: ( b2406 ) </html:p>
<html:p>SUBSYSTEM: Transport__Extracellular</html:p>
<html:p>PROTEIN_CLASS: None</html:p>
</notes>
<listOfReactants>
	<speciesReference species="M_c00080_e" stoichiometry="1.000000"/>
	<speciesReference species="M_c00212_e" stoichiometry="1.000000"/>
</listOfReactants>
<listOfProducts>
	<speciesReference species="M_c00080_c" stoichiometry="1.000000"/>
	<speciesReference species="M_c00212_c" stoichiometry="1.000000"/>
</listOfProducts>
<kineticLaw>
	<math xmlns="http://www.w3.org/1998/Math/MathML">
			<ci> FLUX_VALUE </ci>
	</math>
	<listOfParameters>
		<parameter id="LOWER_BOUND" value="-1000" units="mmol_per_gDW_per_hr"/>
		<parameter id="UPPER_BOUND" value="1000" units="mmol_per_gDW_per_hr"/>
		<parameter id="OBJECTIVE_COEFFICIENT" value="0.0"/>
		<parameter id="FLUX_VALUE" value="0.0" units="mmol_per_gDW_per_hr"/>
	</listOfParameters>
</kineticLaw>
</reaction>
<reaction id="R_ADOCBIK" name="R_Adenosyl_cobinamide_kinase" reversible="false">
<notes>
<html:p>GENE_ASSOCIATION: ( b1993 ) </html:p>
<html:p>PROTEIN_ASSOCIATION: ( b1993 ) </html:p>
<html:p>SUBSYSTEM: Cofactor_and_Prosthetic_Group_Biosynthesis</html:p>
<html:p>PROTEIN_CLASS: None</html:p>
</notes>
<listOfReactants>
	<speciesReference species="M_c00002_c" stoichiometry="1.000000"/>
	<speciesReference species="M_c06508_c" stoichiometry="1.000000"/>
</listOfReactants>
<listOfProducts>
	<speciesReference species="M_c00008_c" stoichiometry="1.000000"/>
	<speciesReference species="M_c00080_c" stoichiometry="1.000000"/>
	<speciesReference species="M_c06509_c" stoichiometry="1.000000"/>
</listOfProducts>
<kineticLaw>
	<math xmlns="http://www.w3.org/1998/Math/MathML">
			<ci> FLUX_VALUE </ci>
	</math>
	<listOfParameters>
		<parameter id="LOWER_BOUND" value="0" units="mmol_per_gDW_per_hr"/>
		<parameter id="UPPER_BOUND" value="1000" units="mmol_per_gDW_per_hr"/>
		<parameter id="OBJECTIVE_COEFFICIENT" value="0.0"/>
		<parameter id="FLUX_VALUE" value="0.0" units="mmol_per_gDW_per_hr"/>
	</listOfParameters>
</kineticLaw>
</reaction>
<reaction id="R_ADOCBLS" name="R_Adenosylcobalamin_5__phosphate_synthase" reversible="false">
<notes>
<html:p>GENE_ASSOCIATION: ( b1992 ) </html:p>
<html:p>PROTEIN_ASSOCIATION: ( b1992 ) </html:p>
<html:p>SUBSYSTEM: Cofactor_and_Prosthetic_Group_Biosynthesis</html:p>
<html:p>PROTEIN_CLASS: None</html:p>
</notes>
<listOfReactants>
	<speciesReference species="M_c05775_c" stoichiometry="1.000000"/>
	<speciesReference species="M_c06510_c" stoichiometry="1.000000"/>
</listOfReactants>
<listOfProducts>
	<speciesReference species="M_c00080_c" stoichiometry="1.000000"/>
	<speciesReference species="M_c00144_c" stoichiometry="1.000000"/>
	<speciesReference species="M_c00194_c" stoichiometry="1.000000"/>
</listOfProducts>
<kineticLaw>
	<math xmlns="http://www.w3.org/1998/Math/MathML">
			<ci> FLUX_VALUE </ci>
	</math>
	<listOfParameters>
		<parameter id="LOWER_BOUND" value="0" units="mmol_per_gDW_per_hr"/>
		<parameter id="UPPER_BOUND" value="1000" units="mmol_per_gDW_per_hr"/>
		<parameter id="OBJECTIVE_COEFFICIENT" value="0.0"/>
		<parameter id="FLUX_VALUE" value="0.0" units="mmol_per_gDW_per_hr"/>
	</listOfParameters>
</kineticLaw>
</reaction>
<reaction id="R_ADPT" name="R_adenine_phosphoribosyltransferase" reversible="false">
<notes>
<html:p>GENE_ASSOCIATION: ( b0469 ) </html:p>
<html:p>PROTEIN_ASSOCIATION: ( b0469 ) </html:p>
<html:p>SUBSYSTEM: Nucleotide_Salvage_Pathways</html:p>
<html:p>PROTEIN_CLASS: 2.4.2.7</html:p>
</notes>
<listOfReactants>
	<speciesReference species="M_c00119_c" stoichiometry="1.000000"/>
	<speciesReference species="M_c00147_c" stoichiometry="1.000000"/>
</listOfReactants>
<listOfProducts>
	<speciesReference species="M_c00013_c" stoichiometry="1.000000"/>
	<speciesReference species="M_c00020_c" stoichiometry="1.000000"/>
</listOfProducts>
<kineticLaw>
	<math xmlns="http://www.w3.org/1998/Math/MathML">
			<ci> FLUX_VALUE </ci>
	</math>
	<listOfParameters>
		<parameter id="LOWER_BOUND" value="0" units="mmol_per_gDW_per_hr"/>
		<parameter id="UPPER_BOUND" value="1000" units="mmol_per_gDW_per_hr"/>
		<parameter id="OBJECTIVE_COEFFICIENT" value="0.0"/>
		<parameter id="FLUX_VALUE" value="0.0" units="mmol_per_gDW_per_hr"/>
	</listOfParameters>
</kineticLaw>
</reaction>
<reaction id="R_ADSK" name="R_adenylyl_sulfate_kinase" reversible="false">
<notes>
<html:p>GENE_ASSOCIATION: ( b2750 ) </html:p>
<html:p>PROTEIN_ASSOCIATION: ( b2750 ) </html:p>
<html:p>SUBSYSTEM: Cysteine_Metabolism</html:p>
<html:p>PROTEIN_CLASS: 2.7.1.25</html:p>
</notes>
<listOfReactants>
	<speciesReference species="M_c00002_c" stoichiometry="1.000000"/>
	<speciesReference species="M_c00224_c" stoichiometry="1.000000"/>
</listOfReactants>
<listOfProducts>
	<speciesReference species="M_c00008_c" stoichiometry="1.000000"/>
	<speciesReference species="M_c00053_c" stoichiometry="1.000000"/>
	<speciesReference species="M_c00080_c" stoichiometry="1.000000"/>
</listOfProducts>
<kineticLaw>
	<math xmlns="http://www.w3.org/1998/Math/MathML">
			<ci> FLUX_VALUE </ci>
	</math>
	<listOfParameters>
		<parameter id="LOWER_BOUND" value="0" units="mmol_per_gDW_per_hr"/>
		<parameter id="UPPER_BOUND" value="1000" units="mmol_per_gDW_per_hr"/>
		<parameter id="OBJECTIVE_COEFFICIENT" value="0.0"/>
		<parameter id="FLUX_VALUE" value="0.0" units="mmol_per_gDW_per_hr"/>
	</listOfParameters>
</kineticLaw>
</reaction>
<reaction id="R_ADSL1R" name="R_adenylsuccinate_lyase" reversible="true">
<notes>
<html:p>GENE_ASSOCIATION: ( b1131 ) </html:p>
<html:p>PROTEIN_ASSOCIATION: ( b1131 ) </html:p>
<html:p>SUBSYSTEM: Purine_and_Pyrimidine_Biosynthesis</html:p>
<html:p>PROTEIN_CLASS: 4.3.2.2</html:p>
</notes>
<listOfReactants>
	<speciesReference species="M_c03794_c" stoichiometry="1.000000"/>
</listOfReactants>
<listOfProducts>
	<speciesReference species="M_c00020_c" stoichiometry="1.000000"/>
	<speciesReference species="M_c00122_c" stoichiometry="1.000000"/>
</listOfProducts>
<kineticLaw>
	<math xmlns="http://www.w3.org/1998/Math/MathML">
			<ci> FLUX_VALUE </ci>
	</math>
	<listOfParameters>
		<parameter id="LOWER_BOUND" value="-1000" units="mmol_per_gDW_per_hr"/>
		<parameter id="UPPER_BOUND" value="1000" units="mmol_per_gDW_per_hr"/>
		<parameter id="OBJECTIVE_COEFFICIENT" value="0.0"/>
		<parameter id="FLUX_VALUE" value="0.0" units="mmol_per_gDW_per_hr"/>
	</listOfParameters>
</kineticLaw>
</reaction>
<reaction id="R_ADSL2R" name="R_adenylosuccinate_lyase" reversible="true">
<notes>
<html:p>GENE_ASSOCIATION: ( b1131 ) </html:p>
<html:p>PROTEIN_ASSOCIATION: ( b1131 ) </html:p>
<html:p>SUBSYSTEM: Purine_and_Pyrimidine_Biosynthesis</html:p>
<html:p>PROTEIN_CLASS: 4.3.2.2</html:p>
</notes>
<listOfReactants>
	<speciesReference species="M_c04823_c" stoichiometry="1.000000"/>
</listOfReactants>
<listOfProducts>
	<speciesReference species="M_c00122_c" stoichiometry="1.000000"/>
	<speciesReference species="M_c04677_c" stoichiometry="1.000000"/>
</listOfProducts>
<kineticLaw>
	<math xmlns="http://www.w3.org/1998/Math/MathML">
			<ci> FLUX_VALUE </ci>
	</math>
	<listOfParameters>
		<parameter id="LOWER_BOUND" value="-1000" units="mmol_per_gDW_per_hr"/>
		<parameter id="UPPER_BOUND" value="1000" units="mmol_per_gDW_per_hr"/>
		<parameter id="OBJECTIVE_COEFFICIENT" value="0.0"/>
		<parameter id="FLUX_VALUE" value="0.0" units="mmol_per_gDW_per_hr"/>
	</listOfParameters>
</kineticLaw>
</reaction>
<reaction id="R_ADSS" name="R_adenylosuccinate_synthase" reversible="false">
<notes>
<html:p>GENE_ASSOCIATION: ( b4177 ) </html:p>
<html:p>PROTEIN_ASSOCIATION: ( b4177 ) </html:p>
<html:p>SUBSYSTEM: Purine_and_Pyrimidine_Biosynthesis</html:p>
<html:p>PROTEIN_CLASS: 6.3.4.4</html:p>
</notes>
<listOfReactants>
	<speciesReference species="M_c00044_c" stoichiometry="1.000000"/>
	<speciesReference species="M_c00049_c" stoichiometry="1.000000"/>
	<speciesReference species="M_c00130_c" stoichiometry="1.000000"/>
</listOfReactants>
<listOfProducts>
	<speciesReference species="M_c00009_c" stoichiometry="1.000000"/>
	<speciesReference species="M_c00035_c" stoichiometry="1.000000"/>
	<speciesReference species="M_c00080_c" stoichiometry="2.000000"/>
	<speciesReference species="M_c03794_c" stoichiometry="1.000000"/>
</listOfProducts>
<kineticLaw>
	<math xmlns="http://www.w3.org/1998/Math/MathML">
			<ci> FLUX_VALUE </ci>
	</math>
	<listOfParameters>
		<parameter id="LOWER_BOUND" value="0" units="mmol_per_gDW_per_hr"/>
		<parameter id="UPPER_BOUND" value="1000" units="mmol_per_gDW_per_hr"/>
		<parameter id="OBJECTIVE_COEFFICIENT" value="0.0"/>
		<parameter id="FLUX_VALUE" value="0.0" units="mmol_per_gDW_per_hr"/>
	</listOfParameters>
</kineticLaw>
</reaction>
<reaction id="R_AGDC" name="R_N_acetylglucosamine_6_phosphate_deacetylase" reversible="false">
<notes>
<html:p>GENE_ASSOCIATION: ( b0677 ) </html:p>
<html:p>PROTEIN_ASSOCIATION: ( b0677 ) </html:p>
<html:p>SUBSYSTEM: Alternate_Carbon_Metabolism</html:p>
<html:p>PROTEIN_CLASS: 3.5.1.25</html:p>
</notes>
<listOfReactants>
	<speciesReference species="M_c00001_c" stoichiometry="1.000000"/>
	<speciesReference species="M_c00357_c" stoichiometry="1.000000"/>
</listOfReactants>
<listOfProducts>
	<speciesReference species="M_c00033_c" stoichiometry="1.000000"/>
	<speciesReference species="M_c00352_c" stoichiometry="1.000000"/>
</listOfProducts>
<kineticLaw>
	<math xmlns="http://www.w3.org/1998/Math/MathML">
			<ci> FLUX_VALUE </ci>
	</math>
	<listOfParameters>
		<parameter id="LOWER_BOUND" value="0" units="mmol_per_gDW_per_hr"/>
		<parameter id="UPPER_BOUND" value="1000" units="mmol_per_gDW_per_hr"/>
		<parameter id="OBJECTIVE_COEFFICIENT" value="0.0"/>
		<parameter id="FLUX_VALUE" value="0.0" units="mmol_per_gDW_per_hr"/>
	</listOfParameters>
</kineticLaw>
</reaction>
<reaction id="R_AGMHE" name="R_ADP_D_glycero_D_manno_heptose_epimerase" reversible="false">
<notes>
<html:p>GENE_ASSOCIATION: ( b3619 ) </html:p>
<html:p>PROTEIN_ASSOCIATION: ( b3619 ) </html:p>
<html:p>SUBSYSTEM: Cell_Envelope_Biosynthesis</html:p>
<html:p>PROTEIN_CLASS: 5.1.3.20</html:p>
</notes>
<listOfReactants>
	<speciesReference species="M_adphep_dd_c" stoichiometry="1.000000"/>
</listOfReactants>
<listOfProducts>
	<speciesReference species="M_adphep_ld_c" stoichiometry="1.000000"/>
</listOfProducts>
<kineticLaw>
	<math xmlns="http://www.w3.org/1998/Math/MathML">
			<ci> FLUX_VALUE </ci>
	</math>
	<listOfParameters>
		<parameter id="LOWER_BOUND" value="0" units="mmol_per_gDW_per_hr"/>
		<parameter id="UPPER_BOUND" value="1000" units="mmol_per_gDW_per_hr"/>
		<parameter id="OBJECTIVE_COEFFICIENT" value="0.0"/>
		<parameter id="FLUX_VALUE" value="0.0" units="mmol_per_gDW_per_hr"/>
	</listOfParameters>
</kineticLaw>
</reaction>
<reaction id="R_AGMT" name="R_agmatinase" reversible="false">
<notes>
<html:p>GENE_ASSOCIATION: ( b2937 ) </html:p>
<html:p>PROTEIN_ASSOCIATION: ( b2937 ) </html:p>
<html:p>SUBSYSTEM: Arginine_and_Proline_Metabolism</html:p>
<html:p>PROTEIN_CLASS: 3.5.3.11</html:p>
</notes>
<listOfReactants>
	<speciesReference species="M_c00001_c" stoichiometry="1.000000"/>
	<speciesReference species="M_c00179_c" stoichiometry="1.000000"/>
</listOfReactants>
<listOfProducts>
	<speciesReference species="M_c00086_c" stoichiometry="1.000000"/>
	<speciesReference species="M_c00134_c" stoichiometry="1.000000"/>
</listOfProducts>
<kineticLaw>
	<math xmlns="http://www.w3.org/1998/Math/MathML">
			<ci> FLUX_VALUE </ci>
	</math>
	<listOfParameters>
		<parameter id="LOWER_BOUND" value="0" units="mmol_per_gDW_per_hr"/>
		<parameter id="UPPER_BOUND" value="1000" units="mmol_per_gDW_per_hr"/>
		<parameter id="OBJECTIVE_COEFFICIENT" value="0.0"/>
		<parameter id="FLUX_VALUE" value="0.0" units="mmol_per_gDW_per_hr"/>
	</listOfParameters>
</kineticLaw>
</reaction>
<reaction id="R_AGPR" name="R_N_acetyl_g_glutamyl_phosphate_reductase" reversible="true">
<notes>
<html:p>GENE_ASSOCIATION: ( b3958 ) </html:p>
<html:p>PROTEIN_ASSOCIATION: ( b3958 ) </html:p>
<html:p>SUBSYSTEM: Arginine_and_Proline_Metabolism</html:p>
<html:p>PROTEIN_CLASS: 1.2.1.38</html:p>
</notes>
<listOfReactants>
	<speciesReference species="M_c00006_c" stoichiometry="1.000000"/>
	<speciesReference species="M_c00009_c" stoichiometry="1.000000"/>
	<speciesReference species="M_c01250_c" stoichiometry="1.000000"/>
</listOfReactants>
<listOfProducts>
	<speciesReference species="M_c00005_c" stoichiometry="1.000000"/>
	<speciesReference species="M_c00080_c" stoichiometry="1.000000"/>
	<speciesReference species="M_c04133_c" stoichiometry="1.000000"/>
</listOfProducts>
<kineticLaw>
	<math xmlns="http://www.w3.org/1998/Math/MathML">
			<ci> FLUX_VALUE </ci>
	</math>
	<listOfParameters>
		<parameter id="LOWER_BOUND" value="-1000" units="mmol_per_gDW_per_hr"/>
		<parameter id="UPPER_BOUND" value="1000" units="mmol_per_gDW_per_hr"/>
		<parameter id="OBJECTIVE_COEFFICIENT" value="0.0"/>
		<parameter id="FLUX_VALUE" value="0.0" units="mmol_per_gDW_per_hr"/>
	</listOfParameters>
</kineticLaw>
</reaction>
<reaction id="R_AHC" name="R_adenosylhomocysteinase" reversible="true">
<notes>
<html:p>GENE_ASSOCIATION:</html:p>
<html:p>PROTEIN_ASSOCIATION:</html:p>
<html:p>SUBSYSTEM: Methionine_Metabolism</html:p>
<html:p>PROTEIN_CLASS: 3.3.1.1</html:p>
</notes>
<listOfReactants>
	<speciesReference species="M_c00001_c" stoichiometry="1.000000"/>
	<speciesReference species="M_c00021_c" stoichiometry="1.000000"/>
</listOfReactants>
<listOfProducts>
	<speciesReference species="M_c00155_c" stoichiometry="1.000000"/>
	<speciesReference species="M_c00212_c" stoichiometry="1.000000"/>
</listOfProducts>
<kineticLaw>
	<math xmlns="http://www.w3.org/1998/Math/MathML">
			<ci> FLUX_VALUE </ci>
	</math>
	<listOfParameters>
		<parameter id="LOWER_BOUND" value="-1000" units="mmol_per_gDW_per_hr"/>
		<parameter id="UPPER_BOUND" value="1000" units="mmol_per_gDW_per_hr"/>
		<parameter id="OBJECTIVE_COEFFICIENT" value="0.0"/>
		<parameter id="FLUX_VALUE" value="0.0" units="mmol_per_gDW_per_hr"/>
	</listOfParameters>
</kineticLaw>
</reaction>
<reaction id="R_AHCYSNS" name="R_S_adenosylhomocysteine_nucleosidase" reversible="false">
<notes>
<html:p>GENE_ASSOCIATION: ( b0159 ) </html:p>
<html:p>PROTEIN_ASSOCIATION: ( b0159 ) </html:p>
<html:p>SUBSYSTEM: Methionine_Metabolism</html:p>
<html:p>PROTEIN_CLASS: 3.2.2.9</html:p>
</notes>
<listOfReactants>
	<speciesReference species="M_c00001_c" stoichiometry="1.000000"/>
	<speciesReference species="M_c00021_c" stoichiometry="1.000000"/>
</listOfReactants>
<listOfProducts>
	<speciesReference species="M_c00147_c" stoichiometry="1.000000"/>
	<speciesReference species="M_c03539_c" stoichiometry="1.000000"/>
</listOfProducts>
<kineticLaw>
	<math xmlns="http://www.w3.org/1998/Math/MathML">
			<ci> FLUX_VALUE </ci>
	</math>
	<listOfParameters>
		<parameter id="LOWER_BOUND" value="0" units="mmol_per_gDW_per_hr"/>
		<parameter id="UPPER_BOUND" value="1000" units="mmol_per_gDW_per_hr"/>
		<parameter id="OBJECTIVE_COEFFICIENT" value="0.0"/>
		<parameter id="FLUX_VALUE" value="0.0" units="mmol_per_gDW_per_hr"/>
	</listOfParameters>
</kineticLaw>
</reaction>
<reaction id="R_AICART" name="R_phosphoribosylaminoimidazolecarboxamide_formyltransferase" reversible="true">
<notes>
<html:p>GENE_ASSOCIATION: ( b4006 ) </html:p>
<html:p>PROTEIN_ASSOCIATION: ( b4006 ) </html:p>
<html:p>SUBSYSTEM: Purine_and_Pyrimidine_Biosynthesis</html:p>
<html:p>PROTEIN_CLASS: 2.1.2.3</html:p>
</notes>
<listOfReactants>
	<speciesReference species="M_c00234_c" stoichiometry="1.000000"/>
	<speciesReference species="M_c04677_c" stoichiometry="1.000000"/>
</listOfReactants>
<listOfProducts>
	<speciesReference species="M_c00101_c" stoichiometry="1.000000"/>
	<speciesReference species="M_c04734_c" stoichiometry="1.000000"/>
</listOfProducts>
<kineticLaw>
	<math xmlns="http://www.w3.org/1998/Math/MathML">
			<ci> FLUX_VALUE </ci>
	</math>
	<listOfParameters>
		<parameter id="LOWER_BOUND" value="-1000" units="mmol_per_gDW_per_hr"/>
		<parameter id="UPPER_BOUND" value="1000" units="mmol_per_gDW_per_hr"/>
		<parameter id="OBJECTIVE_COEFFICIENT" value="0.0"/>
		<parameter id="FLUX_VALUE" value="0.0" units="mmol_per_gDW_per_hr"/>
	</listOfParameters>
</kineticLaw>
</reaction>
<reaction id="R_AIRC2" name="R_phosphoribosylaminoimidazole_carboxylase" reversible="false">
<notes>
<html:p>GENE_ASSOCIATION: ( b0522 ) </html:p>
<html:p>PROTEIN_ASSOCIATION: ( b0522 ) </html:p>
<html:p>SUBSYSTEM: Purine_and_Pyrimidine_Biosynthesis</html:p>
<html:p>PROTEIN_CLASS: None</html:p>
</notes>
<listOfReactants>
	<speciesReference species="M_c00002_c" stoichiometry="1.000000"/>
	<speciesReference species="M_c00288_c" stoichiometry="1.000000"/>
	<speciesReference species="M_c03373_c" stoichiometry="1.000000"/>
</listOfReactants>
<listOfProducts>
	<speciesReference species="M_5caiz_c" stoichiometry="1.000000"/>
	<speciesReference species="M_c00008_c" stoichiometry="1.000000"/>
	<speciesReference species="M_c00009_c" stoichiometry="1.000000"/>
	<speciesReference species="M_c00080_c" stoichiometry="1.000000"/>
</listOfProducts>
<kineticLaw>
	<math xmlns="http://www.w3.org/1998/Math/MathML">
			<ci> FLUX_VALUE </ci>
	</math>
	<listOfParameters>
		<parameter id="LOWER_BOUND" value="0" units="mmol_per_gDW_per_hr"/>
		<parameter id="UPPER_BOUND" value="1000" units="mmol_per_gDW_per_hr"/>
		<parameter id="OBJECTIVE_COEFFICIENT" value="0.0"/>
		<parameter id="FLUX_VALUE" value="0.0" units="mmol_per_gDW_per_hr"/>
	</listOfParameters>
</kineticLaw>
</reaction>
<reaction id="R_AIRC3" name="R_phosphoribosylaminoimidazole_carboxylase__mutase_rxn_" reversible="true">
<notes>
<html:p>GENE_ASSOCIATION: ( b0523 ) </html:p>
<html:p>PROTEIN_ASSOCIATION: ( b0523 ) </html:p>
<html:p>SUBSYSTEM: Purine_and_Pyrimidine_Biosynthesis</html:p>
<html:p>PROTEIN_CLASS: None</html:p>
</notes>
<listOfReactants>
	<speciesReference species="M_c04751_c" stoichiometry="1.000000"/>
</listOfReactants>
<listOfProducts>
	<speciesReference species="M_5caiz_c" stoichiometry="1.000000"/>
</listOfProducts>
<kineticLaw>
	<math xmlns="http://www.w3.org/1998/Math/MathML">
			<ci> FLUX_VALUE </ci>
	</math>
	<listOfParameters>
		<parameter id="LOWER_BOUND" value="-1000" units="mmol_per_gDW_per_hr"/>
		<parameter id="UPPER_BOUND" value="1000" units="mmol_per_gDW_per_hr"/>
		<parameter id="OBJECTIVE_COEFFICIENT" value="0.0"/>
		<parameter id="FLUX_VALUE" value="0.0" units="mmol_per_gDW_per_hr"/>
	</listOfParameters>
</kineticLaw>
</reaction>
<reaction id="R_AKGT2R" name="R_2_oxoglutarate_reversible_transport_via_symport" reversible="true">
<notes>
<html:p>GENE_ASSOCIATION: ( b2587 ) </html:p>
<html:p>PROTEIN_ASSOCIATION: ( b2587 ) </html:p>
<html:p>SUBSYSTEM: Transport__Extracellular</html:p>
<html:p>PROTEIN_CLASS: None</html:p>
</notes>
<listOfReactants>
	<speciesReference species="M_c00026_e" stoichiometry="1.000000"/>
	<speciesReference species="M_c00080_e" stoichiometry="1.000000"/>
</listOfReactants>
<listOfProducts>
	<speciesReference species="M_c00026_c" stoichiometry="1.000000"/>
	<speciesReference species="M_c00080_c" stoichiometry="1.000000"/>
</listOfProducts>
<kineticLaw>
	<math xmlns="http://www.w3.org/1998/Math/MathML">
			<ci> FLUX_VALUE </ci>
	</math>
	<listOfParameters>
		<parameter id="LOWER_BOUND" value="-1000" units="mmol_per_gDW_per_hr"/>
		<parameter id="UPPER_BOUND" value="1000" units="mmol_per_gDW_per_hr"/>
		<parameter id="OBJECTIVE_COEFFICIENT" value="0.0"/>
		<parameter id="FLUX_VALUE" value="0.0" units="mmol_per_gDW_per_hr"/>
	</listOfParameters>
</kineticLaw>
</reaction>
<reaction id="R_ALAABC" name="R_L_alanine_transport_via_ABC_system" reversible="false">
<notes>
<html:p>GENE_ASSOCIATION: ( b3454 and b3455 and b3457 and b3460 and b3456 ) </html:p>
<html:p>PROTEIN_ASSOCIATION: ( b3454 and b3455 and b3457 and b3460 and b3456 ) </html:p>
<html:p>SUBSYSTEM: Transport__Extracellular</html:p>
<html:p>PROTEIN_CLASS: None</html:p>
</notes>
<listOfReactants>
	<speciesReference species="M_c00001_c" stoichiometry="1.000000"/>
	<speciesReference species="M_c00002_c" stoichiometry="1.000000"/>
	<speciesReference species="M_c00041_e" stoichiometry="1.000000"/>
</listOfReactants>
<listOfProducts>
	<speciesReference species="M_c00008_c" stoichiometry="1.000000"/>
	<speciesReference species="M_c00009_c" stoichiometry="1.000000"/>
	<speciesReference species="M_c00041_c" stoichiometry="1.000000"/>
	<speciesReference species="M_c00080_c" stoichiometry="1.000000"/>
</listOfProducts>
<kineticLaw>
	<math xmlns="http://www.w3.org/1998/Math/MathML">
			<ci> FLUX_VALUE </ci>
	</math>
	<listOfParameters>
		<parameter id="LOWER_BOUND" value="0" units="mmol_per_gDW_per_hr"/>
		<parameter id="UPPER_BOUND" value="1000" units="mmol_per_gDW_per_hr"/>
		<parameter id="OBJECTIVE_COEFFICIENT" value="0.0"/>
		<parameter id="FLUX_VALUE" value="0.0" units="mmol_per_gDW_per_hr"/>
	</listOfParameters>
</kineticLaw>
</reaction>
<reaction id="R_ALAALAR" name="R_D_alanine_D_alanine_ligase__reversible_" reversible="true">
<notes>
<html:p>GENE_ASSOCIATION: ( b0381 ) or ( b0092 ) </html:p>
<html:p>PROTEIN_ASSOCIATION: ( b0381 ) or ( b0092 ) </html:p>
<html:p>SUBSYSTEM: Cell_Envelope_Biosynthesis</html:p>
<html:p>PROTEIN_CLASS: 6.3.2.4</html:p>
</notes>
<listOfReactants>
	<speciesReference species="M_c00002_c" stoichiometry="1.000000"/>
	<speciesReference species="M_c00133_c" stoichiometry="2.000000"/>
</listOfReactants>
<listOfProducts>
	<speciesReference species="M_c00008_c" stoichiometry="1.000000"/>
	<speciesReference species="M_c00009_c" stoichiometry="1.000000"/>
	<speciesReference species="M_c00080_c" stoichiometry="1.000000"/>
	<speciesReference species="M_c00993_c" stoichiometry="1.000000"/>
</listOfProducts>
<kineticLaw>
	<math xmlns="http://www.w3.org/1998/Math/MathML">
			<ci> FLUX_VALUE </ci>
	</math>
	<listOfParameters>
		<parameter id="LOWER_BOUND" value="-1000" units="mmol_per_gDW_per_hr"/>
		<parameter id="UPPER_BOUND" value="1000" units="mmol_per_gDW_per_hr"/>
		<parameter id="OBJECTIVE_COEFFICIENT" value="0.0"/>
		<parameter id="FLUX_VALUE" value="0.0" units="mmol_per_gDW_per_hr"/>
	</listOfParameters>
</kineticLaw>
</reaction>
<reaction id="R_ALAR" name="R_alanine_racemase" reversible="true">
<notes>
<html:p>GENE_ASSOCIATION: ( b4053 ) </html:p>
<html:p>PROTEIN_ASSOCIATION: ( b4053 ) </html:p>
<html:p>SUBSYSTEM: Alanine_and_aspartate_metabolism</html:p>
<html:p>PROTEIN_CLASS: 5.1.1.1</html:p>
</notes>
<listOfReactants>
	<speciesReference species="M_c00041_c" stoichiometry="1.000000"/>
</listOfReactants>
<listOfProducts>
	<speciesReference species="M_c00133_c" stoichiometry="1.000000"/>
</listOfProducts>
<kineticLaw>
	<math xmlns="http://www.w3.org/1998/Math/MathML">
			<ci> FLUX_VALUE </ci>
	</math>
	<listOfParameters>
		<parameter id="LOWER_BOUND" value="-1000" units="mmol_per_gDW_per_hr"/>
		<parameter id="UPPER_BOUND" value="1000" units="mmol_per_gDW_per_hr"/>
		<parameter id="OBJECTIVE_COEFFICIENT" value="0.0"/>
		<parameter id="FLUX_VALUE" value="0.0" units="mmol_per_gDW_per_hr"/>
	</listOfParameters>
</kineticLaw>
</reaction>
<reaction id="R_ALARI" name="R_alanine_racemase__irreversible_" reversible="false">
<notes>
<html:p>GENE_ASSOCIATION: ( b1190 ) </html:p>
<html:p>PROTEIN_ASSOCIATION: ( b1190 ) </html:p>
<html:p>SUBSYSTEM: Alanine_and_aspartate_metabolism</html:p>
<html:p>PROTEIN_CLASS: 5.1.1.1</html:p>
</notes>
<listOfReactants>
	<speciesReference species="M_c00041_c" stoichiometry="1.000000"/>
</listOfReactants>
<listOfProducts>
	<speciesReference species="M_c00133_c" stoichiometry="1.000000"/>
</listOfProducts>
<kineticLaw>
	<math xmlns="http://www.w3.org/1998/Math/MathML">
			<ci> FLUX_VALUE </ci>
	</math>
	<listOfParameters>
		<parameter id="LOWER_BOUND" value="0" units="mmol_per_gDW_per_hr"/>
		<parameter id="UPPER_BOUND" value="1000" units="mmol_per_gDW_per_hr"/>
		<parameter id="OBJECTIVE_COEFFICIENT" value="0.0"/>
		<parameter id="FLUX_VALUE" value="0.0" units="mmol_per_gDW_per_hr"/>
	</listOfParameters>
</kineticLaw>
</reaction>
<reaction id="R_ALAT2R" name="R_L_alanine_reversible_transport_via_proton_symport" reversible="true">
<notes>
<html:p>GENE_ASSOCIATION: ( b0007 ) or ( b4208 ) </html:p>
<html:p>PROTEIN_ASSOCIATION: ( b0007 ) or ( b4208 ) </html:p>
<html:p>SUBSYSTEM: Putative_Transporters</html:p>
<html:p>PROTEIN_CLASS: None</html:p>
</notes>
<listOfReactants>
	<speciesReference species="M_c00041_e" stoichiometry="1.000000"/>
	<speciesReference species="M_c00080_e" stoichiometry="1.000000"/>
</listOfReactants>
<listOfProducts>
	<speciesReference species="M_c00041_c" stoichiometry="1.000000"/>
	<speciesReference species="M_c00080_c" stoichiometry="1.000000"/>
</listOfProducts>
<kineticLaw>
	<math xmlns="http://www.w3.org/1998/Math/MathML">
			<ci> FLUX_VALUE </ci>
	</math>
	<listOfParameters>
		<parameter id="LOWER_BOUND" value="-1000" units="mmol_per_gDW_per_hr"/>
		<parameter id="UPPER_BOUND" value="1000" units="mmol_per_gDW_per_hr"/>
		<parameter id="OBJECTIVE_COEFFICIENT" value="0.0"/>
		<parameter id="FLUX_VALUE" value="0.0" units="mmol_per_gDW_per_hr"/>
	</listOfParameters>
</kineticLaw>
</reaction>
<reaction id="R_ALATA_D2" name="R_D_alanine_transaminase" reversible="false">
<notes>
<html:p>GENE_ASSOCIATION: ( b2551 ) </html:p>
<html:p>PROTEIN_ASSOCIATION: ( b2551 ) </html:p>
<html:p>SUBSYSTEM: Cofactor_and_Prosthetic_Group_Biosynthesis</html:p>
<html:p>PROTEIN_CLASS: None</html:p>
</notes>
<listOfReactants>
	<speciesReference species="M_c00018_c" stoichiometry="1.000000"/>
	<speciesReference species="M_c00133_c" stoichiometry="1.000000"/>
</listOfReactants>
<listOfProducts>
	<speciesReference species="M_c00022_c" stoichiometry="1.000000"/>
	<speciesReference species="M_c00647_c" stoichiometry="1.000000"/>
</listOfProducts>
<kineticLaw>
	<math xmlns="http://www.w3.org/1998/Math/MathML">
			<ci> FLUX_VALUE </ci>
	</math>
	<listOfParameters>
		<parameter id="LOWER_BOUND" value="0" units="mmol_per_gDW_per_hr"/>
		<parameter id="UPPER_BOUND" value="1000" units="mmol_per_gDW_per_hr"/>
		<parameter id="OBJECTIVE_COEFFICIENT" value="0.0"/>
		<parameter id="FLUX_VALUE" value="0.0" units="mmol_per_gDW_per_hr"/>
	</listOfParameters>
</kineticLaw>
</reaction>
<reaction id="R_ALATA_L" name="R_L_alanine_transaminase" reversible="true">
<notes>
<html:p>GENE_ASSOCIATION:</html:p>
<html:p>PROTEIN_ASSOCIATION:</html:p>
<html:p>SUBSYSTEM: Alanine_and_aspartate_metabolism</html:p>
<html:p>PROTEIN_CLASS: 2.6.1.2</html:p>
</notes>
<listOfReactants>
	<speciesReference species="M_c00026_c" stoichiometry="1.000000"/>
	<speciesReference species="M_c00041_c" stoichiometry="1.000000"/>
</listOfReactants>
<listOfProducts>
	<speciesReference species="M_c00022_c" stoichiometry="1.000000"/>
	<speciesReference species="M_c00025_c" stoichiometry="1.000000"/>
</listOfProducts>
<kineticLaw>
	<math xmlns="http://www.w3.org/1998/Math/MathML">
			<ci> FLUX_VALUE </ci>
	</math>
	<listOfParameters>
		<parameter id="LOWER_BOUND" value="-1000" units="mmol_per_gDW_per_hr"/>
		<parameter id="UPPER_BOUND" value="1000" units="mmol_per_gDW_per_hr"/>
		<parameter id="OBJECTIVE_COEFFICIENT" value="0.0"/>
		<parameter id="FLUX_VALUE" value="0.0" units="mmol_per_gDW_per_hr"/>
	</listOfParameters>
</kineticLaw>
</reaction>
<reaction id="R_ALATA_L2" name="R_alanine_transaminase" reversible="false">
<notes>
<html:p>GENE_ASSOCIATION: ( b2551 ) </html:p>
<html:p>PROTEIN_ASSOCIATION: ( b2551 ) </html:p>
<html:p>SUBSYSTEM: Cofactor_and_Prosthetic_Group_Biosynthesis</html:p>
<html:p>PROTEIN_CLASS: None</html:p>
</notes>
<listOfReactants>
	<speciesReference species="M_c00018_c" stoichiometry="1.000000"/>
	<speciesReference species="M_c00041_c" stoichiometry="1.000000"/>
</listOfReactants>
<listOfProducts>
	<speciesReference species="M_c00022_c" stoichiometry="1.000000"/>
	<speciesReference species="M_c00647_c" stoichiometry="1.000000"/>
</listOfProducts>
<kineticLaw>
	<math xmlns="http://www.w3.org/1998/Math/MathML">
			<ci> FLUX_VALUE </ci>
	</math>
	<listOfParameters>
		<parameter id="LOWER_BOUND" value="0" units="mmol_per_gDW_per_hr"/>
		<parameter id="UPPER_BOUND" value="1000" units="mmol_per_gDW_per_hr"/>
		<parameter id="OBJECTIVE_COEFFICIENT" value="0.0"/>
		<parameter id="FLUX_VALUE" value="0.0" units="mmol_per_gDW_per_hr"/>
	</listOfParameters>
</kineticLaw>
</reaction>
<reaction id="R_ALCD19" name="R_alcohol_dehydrogenase__glycerol_" reversible="true">
<notes>
<html:p>GENE_ASSOCIATION: ( b0356 ) </html:p>
<html:p>PROTEIN_ASSOCIATION: ( b0356 ) </html:p>
<html:p>SUBSYSTEM: Alternate_Carbon_Metabolism</html:p>
<html:p>PROTEIN_CLASS: 1.1.1.1</html:p>
</notes>
<listOfReactants>
	<speciesReference species="M_c00004_c" stoichiometry="1.000000"/>
	<speciesReference species="M_c00080_c" stoichiometry="1.000000"/>
	<speciesReference species="M_c00577_c" stoichiometry="1.000000"/>
</listOfReactants>
<listOfProducts>
	<speciesReference species="M_c00003_c" stoichiometry="1.000000"/>
	<speciesReference species="M_c00116_c" stoichiometry="1.000000"/>
</listOfProducts>
<kineticLaw>
	<math xmlns="http://www.w3.org/1998/Math/MathML">
			<ci> FLUX_VALUE </ci>
	</math>
	<listOfParameters>
		<parameter id="LOWER_BOUND" value="-1000" units="mmol_per_gDW_per_hr"/>
		<parameter id="UPPER_BOUND" value="1000" units="mmol_per_gDW_per_hr"/>
		<parameter id="OBJECTIVE_COEFFICIENT" value="0.0"/>
		<parameter id="FLUX_VALUE" value="0.0" units="mmol_per_gDW_per_hr"/>
	</listOfParameters>
</kineticLaw>
</reaction>
<reaction id="R_ALDD19X" name="R_phenylacetaldehyde_dehydrogenase" reversible="false">
<notes>
<html:p>GENE_ASSOCIATION: ( b1385 ) </html:p>
<html:p>PROTEIN_ASSOCIATION: ( b1385 ) </html:p>
<html:p>SUBSYSTEM: Alternate_Carbon_Metabolism</html:p>
<html:p>PROTEIN_CLASS: 1.2.1.39</html:p>
</notes>
<listOfReactants>
	<speciesReference species="M_c00001_c" stoichiometry="1.000000"/>
	<speciesReference species="M_c00003_c" stoichiometry="1.000000"/>
	<speciesReference species="M_c00601_c" stoichiometry="1.000000"/>
</listOfReactants>
<listOfProducts>
	<speciesReference species="M_c00004_c" stoichiometry="1.000000"/>
	<speciesReference species="M_c00080_c" stoichiometry="2.000000"/>
	<speciesReference species="M_c07086_c" stoichiometry="1.000000"/>
</listOfProducts>
<kineticLaw>
	<math xmlns="http://www.w3.org/1998/Math/MathML">
			<ci> FLUX_VALUE </ci>
	</math>
	<listOfParameters>
		<parameter id="LOWER_BOUND" value="0" units="mmol_per_gDW_per_hr"/>
		<parameter id="UPPER_BOUND" value="1000" units="mmol_per_gDW_per_hr"/>
		<parameter id="OBJECTIVE_COEFFICIENT" value="0.0"/>
		<parameter id="FLUX_VALUE" value="0.0" units="mmol_per_gDW_per_hr"/>
	</listOfParameters>
</kineticLaw>
</reaction>
<reaction id="R_ALDD2X" name="R_aldehyde_dehydrogenase__acetaldehyde__NAD_" reversible="false">
<notes>
<html:p>GENE_ASSOCIATION: ( b1300 ) </html:p>
<html:p>PROTEIN_ASSOCIATION: ( b1300 ) </html:p>
<html:p>SUBSYSTEM: Alternate_Carbon_Metabolism</html:p>
<html:p>PROTEIN_CLASS: 1.2.1.3</html:p>
</notes>
<listOfReactants>
	<speciesReference species="M_c00001_c" stoichiometry="1.000000"/>
	<speciesReference species="M_c00003_c" stoichiometry="1.000000"/>
	<speciesReference species="M_c00084_c" stoichiometry="1.000000"/>
</listOfReactants>
<listOfProducts>
	<speciesReference species="M_c00004_c" stoichiometry="1.000000"/>
	<speciesReference species="M_c00033_c" stoichiometry="1.000000"/>
	<speciesReference species="M_c00080_c" stoichiometry="2.000000"/>
</listOfProducts>
<kineticLaw>
	<math xmlns="http://www.w3.org/1998/Math/MathML">
			<ci> FLUX_VALUE </ci>
	</math>
	<listOfParameters>
		<parameter id="LOWER_BOUND" value="0" units="mmol_per_gDW_per_hr"/>
		<parameter id="UPPER_BOUND" value="1000" units="mmol_per_gDW_per_hr"/>
		<parameter id="OBJECTIVE_COEFFICIENT" value="0.0"/>
		<parameter id="FLUX_VALUE" value="0.0" units="mmol_per_gDW_per_hr"/>
	</listOfParameters>
</kineticLaw>
</reaction>
<reaction id="R_ALLTAH" name="R_Allantoate_amidohydrolase" reversible="false">
<notes>
<html:p>GENE_ASSOCIATION: ( b0516 ) </html:p>
<html:p>PROTEIN_ASSOCIATION: ( b0516 ) </html:p>
<html:p>SUBSYSTEM: Nitrogen</html:p>
<html:p>PROTEIN_CLASS: 3.5.3.4</html:p>
</notes>
<listOfReactants>
	<speciesReference species="M_c00001_c" stoichiometry="1.000000"/>
	<speciesReference species="M_c00499_c" stoichiometry="1.000000"/>
</listOfReactants>
<listOfProducts>
	<speciesReference species="M_c00086_c" stoichiometry="1.000000"/>
	<speciesReference species="M_c00603_c" stoichiometry="1.000000"/>
</listOfProducts>
<kineticLaw>
	<math xmlns="http://www.w3.org/1998/Math/MathML">
			<ci> FLUX_VALUE </ci>
	</math>
	<listOfParameters>
		<parameter id="LOWER_BOUND" value="0" units="mmol_per_gDW_per_hr"/>
		<parameter id="UPPER_BOUND" value="1000" units="mmol_per_gDW_per_hr"/>
		<parameter id="OBJECTIVE_COEFFICIENT" value="0.0"/>
		<parameter id="FLUX_VALUE" value="0.0" units="mmol_per_gDW_per_hr"/>
	</listOfParameters>
</kineticLaw>
</reaction>
<reaction id="R_ALLTN" name="R_allantoinase" reversible="false">
<notes>
<html:p>GENE_ASSOCIATION: ( b0512 ) </html:p>
<html:p>PROTEIN_ASSOCIATION: ( b0512 ) </html:p>
<html:p>SUBSYSTEM: Nitrogen</html:p>
<html:p>PROTEIN_CLASS: 3.5.2.5</html:p>
</notes>
<listOfReactants>
	<speciesReference species="M_c00001_c" stoichiometry="1.000000"/>
	<speciesReference species="M_c01551_c" stoichiometry="1.000000"/>
</listOfReactants>
<listOfProducts>
	<speciesReference species="M_c00080_c" stoichiometry="1.000000"/>
	<speciesReference species="M_c00499_c" stoichiometry="1.000000"/>
</listOfProducts>
<kineticLaw>
	<math xmlns="http://www.w3.org/1998/Math/MathML">
			<ci> FLUX_VALUE </ci>
	</math>
	<listOfParameters>
		<parameter id="LOWER_BOUND" value="0" units="mmol_per_gDW_per_hr"/>
		<parameter id="UPPER_BOUND" value="1000" units="mmol_per_gDW_per_hr"/>
		<parameter id="OBJECTIVE_COEFFICIENT" value="0.0"/>
		<parameter id="FLUX_VALUE" value="0.0" units="mmol_per_gDW_per_hr"/>
	</listOfParameters>
</kineticLaw>
</reaction>
<reaction id="R_ALLTNT2R" name="R_allantoin_transport_in_via_proton_symport" reversible="true">
<notes>
<html:p>GENE_ASSOCIATION: ( b0511 ) </html:p>
<html:p>PROTEIN_ASSOCIATION: ( b0511 ) </html:p>
<html:p>SUBSYSTEM: Putative_Transporters</html:p>
<html:p>PROTEIN_CLASS: None</html:p>
</notes>
<listOfReactants>
	<speciesReference species="M_c00080_e" stoichiometry="1.000000"/>
	<speciesReference species="M_c01551_e" stoichiometry="1.000000"/>
</listOfReactants>
<listOfProducts>
	<speciesReference species="M_c00080_c" stoichiometry="1.000000"/>
	<speciesReference species="M_c01551_c" stoichiometry="1.000000"/>
</listOfProducts>
<kineticLaw>
	<math xmlns="http://www.w3.org/1998/Math/MathML">
			<ci> FLUX_VALUE </ci>
	</math>
	<listOfParameters>
		<parameter id="LOWER_BOUND" value="-1000" units="mmol_per_gDW_per_hr"/>
		<parameter id="UPPER_BOUND" value="1000" units="mmol_per_gDW_per_hr"/>
		<parameter id="OBJECTIVE_COEFFICIENT" value="0.0"/>
		<parameter id="FLUX_VALUE" value="0.0" units="mmol_per_gDW_per_hr"/>
	</listOfParameters>
</kineticLaw>
</reaction>
<reaction id="R_ALTRH" name="R_altronate_hydrolase" reversible="false">
<notes>
<html:p>GENE_ASSOCIATION: ( b3091 ) </html:p>
<html:p>PROTEIN_ASSOCIATION: ( b3091 ) </html:p>
<html:p>SUBSYSTEM: Alternate_Carbon_Metabolism</html:p>
<html:p>PROTEIN_CLASS: 4.2.1.7</html:p>
</notes>
<listOfReactants>
	<speciesReference species="M_c00817_c" stoichiometry="1.000000"/>
</listOfReactants>
<listOfProducts>
	<speciesReference species="M_c00001_c" stoichiometry="1.000000"/>
	<speciesReference species="M_c00204_c" stoichiometry="1.000000"/>
</listOfProducts>
<kineticLaw>
	<math xmlns="http://www.w3.org/1998/Math/MathML">
			<ci> FLUX_VALUE </ci>
	</math>
	<listOfParameters>
		<parameter id="LOWER_BOUND" value="0" units="mmol_per_gDW_per_hr"/>
		<parameter id="UPPER_BOUND" value="1000" units="mmol_per_gDW_per_hr"/>
		<parameter id="OBJECTIVE_COEFFICIENT" value="0.0"/>
		<parameter id="FLUX_VALUE" value="0.0" units="mmol_per_gDW_per_hr"/>
	</listOfParameters>
</kineticLaw>
</reaction>
<reaction id="R_AMALT1" name="R_Amylomaltase__maltotriose_" reversible="false">
<notes>
<html:p>GENE_ASSOCIATION: ( b3416 ) </html:p>
<html:p>PROTEIN_ASSOCIATION: ( b3416 ) </html:p>
<html:p>SUBSYSTEM: Alternate_Carbon_Metabolism</html:p>
<html:p>PROTEIN_CLASS: 2.4.1.25</html:p>
</notes>
<listOfReactants>
	<speciesReference species="M_c00208_c" stoichiometry="1.000000"/>
	<speciesReference species="M_c01835_c" stoichiometry="1.000000"/>
</listOfReactants>
<listOfProducts>
	<speciesReference species="M_c00031_c" stoichiometry="1.000000"/>
	<speciesReference species="M_c02052_c" stoichiometry="1.000000"/>
</listOfProducts>
<kineticLaw>
	<math xmlns="http://www.w3.org/1998/Math/MathML">
			<ci> FLUX_VALUE </ci>
	</math>
	<listOfParameters>
		<parameter id="LOWER_BOUND" value="0" units="mmol_per_gDW_per_hr"/>
		<parameter id="UPPER_BOUND" value="1000" units="mmol_per_gDW_per_hr"/>
		<parameter id="OBJECTIVE_COEFFICIENT" value="0.0"/>
		<parameter id="FLUX_VALUE" value="0.0" units="mmol_per_gDW_per_hr"/>
	</listOfParameters>
</kineticLaw>
</reaction>
<reaction id="R_AMALT2" name="R_Amylomaltase__maltotetraose_" reversible="false">
<notes>
<html:p>GENE_ASSOCIATION: ( b3416 ) </html:p>
<html:p>PROTEIN_ASSOCIATION: ( b3416 ) </html:p>
<html:p>SUBSYSTEM: Alternate_Carbon_Metabolism</html:p>
<html:p>PROTEIN_CLASS: 2.4.1.25</html:p>
</notes>
<listOfReactants>
	<speciesReference species="M_c00208_c" stoichiometry="1.000000"/>
	<speciesReference species="M_c02052_c" stoichiometry="1.000000"/>
</listOfReactants>
<listOfProducts>
	<speciesReference species="M_c00031_c" stoichiometry="1.000000"/>
	<speciesReference species="M_maltpt_c" stoichiometry="1.000000"/>
</listOfProducts>
<kineticLaw>
	<math xmlns="http://www.w3.org/1998/Math/MathML">
			<ci> FLUX_VALUE </ci>
	</math>
	<listOfParameters>
		<parameter id="LOWER_BOUND" value="0" units="mmol_per_gDW_per_hr"/>
		<parameter id="UPPER_BOUND" value="1000" units="mmol_per_gDW_per_hr"/>
		<parameter id="OBJECTIVE_COEFFICIENT" value="0.0"/>
		<parameter id="FLUX_VALUE" value="0.0" units="mmol_per_gDW_per_hr"/>
	</listOfParameters>
</kineticLaw>
</reaction>
<reaction id="R_AMALT3" name="R_Amylomaltase__maltopentaose_" reversible="false">
<notes>
<html:p>GENE_ASSOCIATION: ( b3416 ) </html:p>
<html:p>PROTEIN_ASSOCIATION: ( b3416 ) </html:p>
<html:p>SUBSYSTEM: Alternate_Carbon_Metabolism</html:p>
<html:p>PROTEIN_CLASS: 2.4.1.25</html:p>
</notes>
<listOfReactants>
	<speciesReference species="M_c00208_c" stoichiometry="1.000000"/>
	<speciesReference species="M_maltpt_c" stoichiometry="1.000000"/>
</listOfReactants>
<listOfProducts>
	<speciesReference species="M_c00031_c" stoichiometry="1.000000"/>
	<speciesReference species="M_c01936_c" stoichiometry="1.000000"/>
</listOfProducts>
<kineticLaw>
	<math xmlns="http://www.w3.org/1998/Math/MathML">
			<ci> FLUX_VALUE </ci>
	</math>
	<listOfParameters>
		<parameter id="LOWER_BOUND" value="0" units="mmol_per_gDW_per_hr"/>
		<parameter id="UPPER_BOUND" value="1000" units="mmol_per_gDW_per_hr"/>
		<parameter id="OBJECTIVE_COEFFICIENT" value="0.0"/>
		<parameter id="FLUX_VALUE" value="0.0" units="mmol_per_gDW_per_hr"/>
	</listOfParameters>
</kineticLaw>
</reaction>
<reaction id="R_AMALT4" name="R_Amylomaltase__maltohexaose_" reversible="false">
<notes>
<html:p>GENE_ASSOCIATION: ( b3416 ) </html:p>
<html:p>PROTEIN_ASSOCIATION: ( b3416 ) </html:p>
<html:p>SUBSYSTEM: Alternate_Carbon_Metabolism</html:p>
<html:p>PROTEIN_CLASS: 2.4.1.25</html:p>
</notes>
<listOfReactants>
	<speciesReference species="M_c00208_c" stoichiometry="1.000000"/>
	<speciesReference species="M_c01936_c" stoichiometry="1.000000"/>
</listOfReactants>
<listOfProducts>
	<speciesReference species="M_c00031_c" stoichiometry="1.000000"/>
	<speciesReference species="M_malthp_c" stoichiometry="1.000000"/>
</listOfProducts>
<kineticLaw>
	<math xmlns="http://www.w3.org/1998/Math/MathML">
			<ci> FLUX_VALUE </ci>
	</math>
	<listOfParameters>
		<parameter id="LOWER_BOUND" value="0" units="mmol_per_gDW_per_hr"/>
		<parameter id="UPPER_BOUND" value="1000" units="mmol_per_gDW_per_hr"/>
		<parameter id="OBJECTIVE_COEFFICIENT" value="0.0"/>
		<parameter id="FLUX_VALUE" value="0.0" units="mmol_per_gDW_per_hr"/>
	</listOfParameters>
</kineticLaw>
</reaction>
<reaction id="R_AMANAPE" name="R_N_acetylmannosamine_6_phoshpate_epimerase" reversible="false">
<notes>
<html:p>GENE_ASSOCIATION: ( b3223 ) </html:p>
<html:p>PROTEIN_ASSOCIATION: ( b3223 ) </html:p>
<html:p>SUBSYSTEM: Putative</html:p>
<html:p>PROTEIN_CLASS: None</html:p>
</notes>
<listOfReactants>
	<speciesReference species="M_c04257_c" stoichiometry="1.000000"/>
</listOfReactants>
<listOfProducts>
	<speciesReference species="M_c00357_c" stoichiometry="1.000000"/>
</listOfProducts>
<kineticLaw>
	<math xmlns="http://www.w3.org/1998/Math/MathML">
			<ci> FLUX_VALUE </ci>
	</math>
	<listOfParameters>
		<parameter id="LOWER_BOUND" value="0" units="mmol_per_gDW_per_hr"/>
		<parameter id="UPPER_BOUND" value="1000" units="mmol_per_gDW_per_hr"/>
		<parameter id="OBJECTIVE_COEFFICIENT" value="0.0"/>
		<parameter id="FLUX_VALUE" value="0.0" units="mmol_per_gDW_per_hr"/>
	</listOfParameters>
</kineticLaw>
</reaction>
<reaction id="R_AMANK" name="R_N_acetyl_D_mannosamine_kinase" reversible="false">
<notes>
<html:p>GENE_ASSOCIATION: ( b3222 ) </html:p>
<html:p>PROTEIN_ASSOCIATION: ( b3222 ) </html:p>
<html:p>SUBSYSTEM: Putative</html:p>
<html:p>PROTEIN_CLASS: 2.7.1.60</html:p>
</notes>
<listOfReactants>
	<speciesReference species="M_c00002_c" stoichiometry="1.000000"/>
	<speciesReference species="M_c00645_c" stoichiometry="1.000000"/>
</listOfReactants>
<listOfProducts>
	<speciesReference species="M_c00008_c" stoichiometry="1.000000"/>
	<speciesReference species="M_c00080_c" stoichiometry="1.000000"/>
	<speciesReference species="M_c04257_c" stoichiometry="1.000000"/>
</listOfProducts>
<kineticLaw>
	<math xmlns="http://www.w3.org/1998/Math/MathML">
			<ci> FLUX_VALUE </ci>
	</math>
	<listOfParameters>
		<parameter id="LOWER_BOUND" value="0" units="mmol_per_gDW_per_hr"/>
		<parameter id="UPPER_BOUND" value="1000" units="mmol_per_gDW_per_hr"/>
		<parameter id="OBJECTIVE_COEFFICIENT" value="0.0"/>
		<parameter id="FLUX_VALUE" value="0.0" units="mmol_per_gDW_per_hr"/>
	</listOfParameters>
</kineticLaw>
</reaction>
<reaction id="R_AMAOTR" name="R_adenosylmethionine_8_amino_7_oxononanoate_transaminase" reversible="true">
<notes>
<html:p>GENE_ASSOCIATION: ( b0774 ) </html:p>
<html:p>PROTEIN_ASSOCIATION: ( b0774 ) </html:p>
<html:p>SUBSYSTEM: Cofactor_and_Prosthetic_Group_Biosynthesis</html:p>
<html:p>PROTEIN_CLASS: 2.6.1.62</html:p>
</notes>
<listOfReactants>
	<speciesReference species="M_c00019_c" stoichiometry="1.000000"/>
	<speciesReference species="M_c01092_c" stoichiometry="1.000000"/>
</listOfReactants>
<listOfProducts>
	<speciesReference species="M_c01037_c" stoichiometry="1.000000"/>
	<speciesReference species="M_c04425_c" stoichiometry="1.000000"/>
</listOfProducts>
<kineticLaw>
	<math xmlns="http://www.w3.org/1998/Math/MathML">
			<ci> FLUX_VALUE </ci>
	</math>
	<listOfParameters>
		<parameter id="LOWER_BOUND" value="-1000" units="mmol_per_gDW_per_hr"/>
		<parameter id="UPPER_BOUND" value="1000" units="mmol_per_gDW_per_hr"/>
		<parameter id="OBJECTIVE_COEFFICIENT" value="0.0"/>
		<parameter id="FLUX_VALUE" value="0.0" units="mmol_per_gDW_per_hr"/>
	</listOfParameters>
</kineticLaw>
</reaction>
<reaction id="R_AMMQT8_2" name="R_S_adenosylmethione_2_demethylmenaquinone_methyltransferase" reversible="false">
<notes>
<html:p>GENE_ASSOCIATION: ( b3929 ) </html:p>
<html:p>PROTEIN_ASSOCIATION: ( b3929 ) </html:p>
<html:p>SUBSYSTEM: Cofactor_and_Prosthetic_Group_Biosynthesis</html:p>
<html:p>PROTEIN_CLASS: None</html:p>
</notes>
<listOfReactants>
	<speciesReference species="M_c00019_c" stoichiometry="1.000000"/>
	<speciesReference species="M_c05818_c" stoichiometry="1.000000"/>
</listOfReactants>
<listOfProducts>
	<speciesReference species="M_c00021_c" stoichiometry="1.000000"/>
	<speciesReference species="M_c00080_c" stoichiometry="1.000000"/>
	<speciesReference species="M_c00828_c" stoichiometry="1.000000"/>
</listOfProducts>
<kineticLaw>
	<math xmlns="http://www.w3.org/1998/Math/MathML">
			<ci> FLUX_VALUE </ci>
	</math>
	<listOfParameters>
		<parameter id="LOWER_BOUND" value="0" units="mmol_per_gDW_per_hr"/>
		<parameter id="UPPER_BOUND" value="1000" units="mmol_per_gDW_per_hr"/>
		<parameter id="OBJECTIVE_COEFFICIENT" value="0.0"/>
		<parameter id="FLUX_VALUE" value="0.0" units="mmol_per_gDW_per_hr"/>
	</listOfParameters>
</kineticLaw>
</reaction>
<reaction id="R_AMPMS" name="R_4_amino_2_methyl_5_phosphomethylpyrimidine_synthetase" reversible="false">
<notes>
<html:p>GENE_ASSOCIATION: ( b3994 ) </html:p>
<html:p>PROTEIN_ASSOCIATION: ( b3994 ) </html:p>
<html:p>SUBSYSTEM: Cofactor_and_Prosthetic_Group_Biosynthesis</html:p>
<html:p>PROTEIN_CLASS: None</html:p>
</notes>
<listOfReactants>
	<speciesReference species="M_c00001_c" stoichiometry="1.000000"/>
	<speciesReference species="M_c03373_c" stoichiometry="1.000000"/>
</listOfReactants>
<listOfProducts>
	<speciesReference species="M_c00058_c" stoichiometry="2.000000"/>
	<speciesReference species="M_c00080_c" stoichiometry="4.000000"/>
	<speciesReference species="M_c04556_c" stoichiometry="1.000000"/>
</listOfProducts>
<kineticLaw>
	<math xmlns="http://www.w3.org/1998/Math/MathML">
			<ci> FLUX_VALUE </ci>
	</math>
	<listOfParameters>
		<parameter id="LOWER_BOUND" value="0" units="mmol_per_gDW_per_hr"/>
		<parameter id="UPPER_BOUND" value="1000" units="mmol_per_gDW_per_hr"/>
		<parameter id="OBJECTIVE_COEFFICIENT" value="0.0"/>
		<parameter id="FLUX_VALUE" value="0.0" units="mmol_per_gDW_per_hr"/>
	</listOfParameters>
</kineticLaw>
</reaction>
<reaction id="R_AMPN" name="R_AMP_nucleosidase" reversible="false">
<notes>
<html:p>GENE_ASSOCIATION: ( b1982 ) </html:p>
<html:p>PROTEIN_ASSOCIATION: ( b1982 ) </html:p>
<html:p>SUBSYSTEM: Nucleotide_Salvage_Pathways</html:p>
<html:p>PROTEIN_CLASS: 3.2.2.4</html:p>
</notes>
<listOfReactants>
	<speciesReference species="M_c00001_c" stoichiometry="1.000000"/>
	<speciesReference species="M_c00020_c" stoichiometry="1.000000"/>
</listOfReactants>
<listOfProducts>
	<speciesReference species="M_c00117_c" stoichiometry="1.000000"/>
	<speciesReference species="M_c00147_c" stoichiometry="1.000000"/>
</listOfProducts>
<kineticLaw>
	<math xmlns="http://www.w3.org/1998/Math/MathML">
			<ci> FLUX_VALUE </ci>
	</math>
	<listOfParameters>
		<parameter id="LOWER_BOUND" value="0" units="mmol_per_gDW_per_hr"/>
		<parameter id="UPPER_BOUND" value="1000" units="mmol_per_gDW_per_hr"/>
		<parameter id="OBJECTIVE_COEFFICIENT" value="0.0"/>
		<parameter id="FLUX_VALUE" value="0.0" units="mmol_per_gDW_per_hr"/>
	</listOfParameters>
</kineticLaw>
</reaction>
<reaction id="R_ANPRT" name="R_anthranilate_phosphoribosyltransferase" reversible="false">
<notes>
<html:p>GENE_ASSOCIATION: ( b1263 ) </html:p>
<html:p>PROTEIN_ASSOCIATION: ( b1263 ) </html:p>
<html:p>SUBSYSTEM: Tyrosine__Tryptophan__and_Phenylalanine_Metabolism</html:p>
<html:p>PROTEIN_CLASS: 2.4.2.18</html:p>
</notes>
<listOfReactants>
	<speciesReference species="M_c00108_c" stoichiometry="1.000000"/>
	<speciesReference species="M_c00119_c" stoichiometry="1.000000"/>
</listOfReactants>
<listOfProducts>
	<speciesReference species="M_c00013_c" stoichiometry="1.000000"/>
	<speciesReference species="M_c04302_c" stoichiometry="1.000000"/>
</listOfProducts>
<kineticLaw>
	<math xmlns="http://www.w3.org/1998/Math/MathML">
			<ci> FLUX_VALUE </ci>
	</math>
	<listOfParameters>
		<parameter id="LOWER_BOUND" value="0" units="mmol_per_gDW_per_hr"/>
		<parameter id="UPPER_BOUND" value="1000" units="mmol_per_gDW_per_hr"/>
		<parameter id="OBJECTIVE_COEFFICIENT" value="0.0"/>
		<parameter id="FLUX_VALUE" value="0.0" units="mmol_per_gDW_per_hr"/>
	</listOfParameters>
</kineticLaw>
</reaction>
<reaction id="R_ANS" name="R_anthranilate_synthase" reversible="false">
<notes>
<html:p>GENE_ASSOCIATION: ( b1263 and b1264 ) </html:p>
<html:p>PROTEIN_ASSOCIATION: ( b1263 and b1264 ) </html:p>
<html:p>SUBSYSTEM: Tyrosine__Tryptophan__and_Phenylalanine_Metabolism</html:p>
<html:p>PROTEIN_CLASS: 4.1.3.27</html:p>
</notes>
<listOfReactants>
	<speciesReference species="M_c00064_c" stoichiometry="1.000000"/>
	<speciesReference species="M_c00251_c" stoichiometry="1.000000"/>
</listOfReactants>
<listOfProducts>
	<speciesReference species="M_c00022_c" stoichiometry="1.000000"/>
	<speciesReference species="M_c00025_c" stoichiometry="1.000000"/>
	<speciesReference species="M_c00080_c" stoichiometry="1.000000"/>
	<speciesReference species="M_c00108_c" stoichiometry="1.000000"/>
</listOfProducts>
<kineticLaw>
	<math xmlns="http://www.w3.org/1998/Math/MathML">
			<ci> FLUX_VALUE </ci>
	</math>
	<listOfParameters>
		<parameter id="LOWER_BOUND" value="0" units="mmol_per_gDW_per_hr"/>
		<parameter id="UPPER_BOUND" value="1000" units="mmol_per_gDW_per_hr"/>
		<parameter id="OBJECTIVE_COEFFICIENT" value="0.0"/>
		<parameter id="FLUX_VALUE" value="0.0" units="mmol_per_gDW_per_hr"/>
	</listOfParameters>
</kineticLaw>
</reaction>
<reaction id="R_AOXSR" name="R_8_amino_7_oxononanoate_synthase" reversible="true">
<notes>
<html:p>GENE_ASSOCIATION: ( b0776 ) </html:p>
<html:p>PROTEIN_ASSOCIATION: ( b0776 ) </html:p>
<html:p>SUBSYSTEM: Cofactor_and_Prosthetic_Group_Biosynthesis</html:p>
<html:p>PROTEIN_CLASS: 2.3.1.47</html:p>
</notes>
<listOfReactants>
	<speciesReference species="M_c00041_c" stoichiometry="1.000000"/>
	<speciesReference species="M_c00080_c" stoichiometry="1.000000"/>
	<speciesReference species="M_c01063_c" stoichiometry="1.000000"/>
</listOfReactants>
<listOfProducts>
	<speciesReference species="M_c00010_c" stoichiometry="1.000000"/>
	<speciesReference species="M_c00011_c" stoichiometry="1.000000"/>
	<speciesReference species="M_c01092_c" stoichiometry="1.000000"/>
</listOfProducts>
<kineticLaw>
	<math xmlns="http://www.w3.org/1998/Math/MathML">
			<ci> FLUX_VALUE </ci>
	</math>
	<listOfParameters>
		<parameter id="LOWER_BOUND" value="-1000" units="mmol_per_gDW_per_hr"/>
		<parameter id="UPPER_BOUND" value="1000" units="mmol_per_gDW_per_hr"/>
		<parameter id="OBJECTIVE_COEFFICIENT" value="0.0"/>
		<parameter id="FLUX_VALUE" value="0.0" units="mmol_per_gDW_per_hr"/>
	</listOfParameters>
</kineticLaw>
</reaction>
<reaction id="R_AP4AH" name="R_Ap4A_hydrolase" reversible="false">
<notes>
<html:p>GENE_ASSOCIATION: ( b0049 ) </html:p>
<html:p>PROTEIN_ASSOCIATION: ( b0049 ) </html:p>
<html:p>SUBSYSTEM: Nucleotide_Salvage_Pathways</html:p>
<html:p>PROTEIN_CLASS: 3.6.1.41</html:p>
</notes>
<listOfReactants>
	<speciesReference species="M_c00001_c" stoichiometry="1.000000"/>
	<speciesReference species="M_c01260_c" stoichiometry="1.000000"/>
</listOfReactants>
<listOfProducts>
	<speciesReference species="M_c00008_c" stoichiometry="2.000000"/>
	<speciesReference species="M_c00080_c" stoichiometry="2.000000"/>
</listOfProducts>
<kineticLaw>
	<math xmlns="http://www.w3.org/1998/Math/MathML">
			<ci> FLUX_VALUE </ci>
	</math>
	<listOfParameters>
		<parameter id="LOWER_BOUND" value="0" units="mmol_per_gDW_per_hr"/>
		<parameter id="UPPER_BOUND" value="1000" units="mmol_per_gDW_per_hr"/>
		<parameter id="OBJECTIVE_COEFFICIENT" value="0.0"/>
		<parameter id="FLUX_VALUE" value="0.0" units="mmol_per_gDW_per_hr"/>
	</listOfParameters>
</kineticLaw>
</reaction>
<reaction id="R_AP5AH" name="R_Ap5A_hydrolase" reversible="false">
<notes>
<html:p>GENE_ASSOCIATION: ( b0049 ) </html:p>
<html:p>PROTEIN_ASSOCIATION: ( b0049 ) </html:p>
<html:p>SUBSYSTEM: Nucleotide_Salvage_Pathways</html:p>
<html:p>PROTEIN_CLASS: None</html:p>
</notes>
<listOfReactants>
	<speciesReference species="M_c00001_c" stoichiometry="1.000000"/>
	<speciesReference species="M_c04058_c" stoichiometry="1.000000"/>
</listOfReactants>
<listOfProducts>
	<speciesReference species="M_c00002_c" stoichiometry="1.000000"/>
	<speciesReference species="M_c00008_c" stoichiometry="1.000000"/>
	<speciesReference species="M_c00080_c" stoichiometry="2.000000"/>
</listOfProducts>
<kineticLaw>
	<math xmlns="http://www.w3.org/1998/Math/MathML">
			<ci> FLUX_VALUE </ci>
	</math>
	<listOfParameters>
		<parameter id="LOWER_BOUND" value="0" units="mmol_per_gDW_per_hr"/>
		<parameter id="UPPER_BOUND" value="1000" units="mmol_per_gDW_per_hr"/>
		<parameter id="OBJECTIVE_COEFFICIENT" value="0.0"/>
		<parameter id="FLUX_VALUE" value="0.0" units="mmol_per_gDW_per_hr"/>
	</listOfParameters>
</kineticLaw>
</reaction>
<reaction id="R_APRAUR" name="R_5_amino_6__5_phosphoribosylamino_uracil_reductase" reversible="false">
<notes>
<html:p>GENE_ASSOCIATION: ( b0414 ) </html:p>
<html:p>PROTEIN_ASSOCIATION: ( b0414 ) </html:p>
<html:p>SUBSYSTEM: Cofactor_and_Prosthetic_Group_Biosynthesis</html:p>
<html:p>PROTEIN_CLASS: 1.1.1.193</html:p>
</notes>
<listOfReactants>
	<speciesReference species="M_c00005_c" stoichiometry="1.000000"/>
	<speciesReference species="M_c00080_c" stoichiometry="1.000000"/>
	<speciesReference species="M_c01268_c" stoichiometry="1.000000"/>
</listOfReactants>
<listOfProducts>
	<speciesReference species="M_c00006_c" stoichiometry="1.000000"/>
	<speciesReference species="M_c04454_c" stoichiometry="1.000000"/>
</listOfProducts>
<kineticLaw>
	<math xmlns="http://www.w3.org/1998/Math/MathML">
			<ci> FLUX_VALUE </ci>
	</math>
	<listOfParameters>
		<parameter id="LOWER_BOUND" value="0" units="mmol_per_gDW_per_hr"/>
		<parameter id="UPPER_BOUND" value="1000" units="mmol_per_gDW_per_hr"/>
		<parameter id="OBJECTIVE_COEFFICIENT" value="0.0"/>
		<parameter id="FLUX_VALUE" value="0.0" units="mmol_per_gDW_per_hr"/>
	</listOfParameters>
</kineticLaw>
</reaction>
<reaction id="R_ARAI" name="R_L_arabinose_isomerase" reversible="true">
<notes>
<html:p>GENE_ASSOCIATION: ( b0062 ) </html:p>
<html:p>PROTEIN_ASSOCIATION: ( b0062 ) </html:p>
<html:p>SUBSYSTEM: Alternate_Carbon_Metabolism</html:p>
<html:p>PROTEIN_CLASS: 5.3.1.4</html:p>
</notes>
<listOfReactants>
	<speciesReference species="M_c00259_c" stoichiometry="1.000000"/>
</listOfReactants>
<listOfProducts>
	<speciesReference species="M_c00508_c" stoichiometry="1.000000"/>
</listOfProducts>
<kineticLaw>
	<math xmlns="http://www.w3.org/1998/Math/MathML">
			<ci> FLUX_VALUE </ci>
	</math>
	<listOfParameters>
		<parameter id="LOWER_BOUND" value="-1000" units="mmol_per_gDW_per_hr"/>
		<parameter id="UPPER_BOUND" value="1000" units="mmol_per_gDW_per_hr"/>
		<parameter id="OBJECTIVE_COEFFICIENT" value="0.0"/>
		<parameter id="FLUX_VALUE" value="0.0" units="mmol_per_gDW_per_hr"/>
	</listOfParameters>
</kineticLaw>
</reaction>
<reaction id="R_ARBABC" name="R_L_arabinose_transport_via_ABC_system" reversible="false">
<notes>
<html:p>GENE_ASSOCIATION: ( b1901 and b1900 and b1898 and b1899 ) </html:p>
<html:p>PROTEIN_ASSOCIATION: ( b1901 and b1900 and b1898 and b1899 ) </html:p>
<html:p>SUBSYSTEM: Transport__Extracellular</html:p>
<html:p>PROTEIN_CLASS: None</html:p>
</notes>
<listOfReactants>
	<speciesReference species="M_c00001_c" stoichiometry="1.000000"/>
	<speciesReference species="M_c00002_c" stoichiometry="1.000000"/>
	<speciesReference species="M_c00259_e" stoichiometry="1.000000"/>
</listOfReactants>
<listOfProducts>
	<speciesReference species="M_c00008_c" stoichiometry="1.000000"/>
	<speciesReference species="M_c00009_c" stoichiometry="1.000000"/>
	<speciesReference species="M_c00080_c" stoichiometry="1.000000"/>
	<speciesReference species="M_c00259_c" stoichiometry="1.000000"/>
</listOfProducts>
<kineticLaw>
	<math xmlns="http://www.w3.org/1998/Math/MathML">
			<ci> FLUX_VALUE </ci>
	</math>
	<listOfParameters>
		<parameter id="LOWER_BOUND" value="0" units="mmol_per_gDW_per_hr"/>
		<parameter id="UPPER_BOUND" value="1000" units="mmol_per_gDW_per_hr"/>
		<parameter id="OBJECTIVE_COEFFICIENT" value="0.0"/>
		<parameter id="FLUX_VALUE" value="0.0" units="mmol_per_gDW_per_hr"/>
	</listOfParameters>
</kineticLaw>
</reaction>
<reaction id="R_ARBT2R" name="R_L_arabinose_transport_via_proton_symport" reversible="true">
<notes>
<html:p>GENE_ASSOCIATION: ( b2841 ) </html:p>
<html:p>PROTEIN_ASSOCIATION: ( b2841 ) </html:p>
<html:p>SUBSYSTEM: Transport__Extracellular</html:p>
<html:p>PROTEIN_CLASS: None</html:p>
</notes>
<listOfReactants>
	<speciesReference species="M_c00080_e" stoichiometry="1.000000"/>
	<speciesReference species="M_c00259_e" stoichiometry="1.000000"/>
</listOfReactants>
<listOfProducts>
	<speciesReference species="M_c00080_c" stoichiometry="1.000000"/>
	<speciesReference species="M_c00259_c" stoichiometry="1.000000"/>
</listOfProducts>
<kineticLaw>
	<math xmlns="http://www.w3.org/1998/Math/MathML">
			<ci> FLUX_VALUE </ci>
	</math>
	<listOfParameters>
		<parameter id="LOWER_BOUND" value="-1000" units="mmol_per_gDW_per_hr"/>
		<parameter id="UPPER_BOUND" value="1000" units="mmol_per_gDW_per_hr"/>
		<parameter id="OBJECTIVE_COEFFICIENT" value="0.0"/>
		<parameter id="FLUX_VALUE" value="0.0" units="mmol_per_gDW_per_hr"/>
	</listOfParameters>
</kineticLaw>
</reaction>
<reaction id="R_ARGABC" name="R_L_arginine_transport_via_ABC_system" reversible="false">
<notes>
<html:p>GENE_ASSOCIATION: ( b2310 and b2307 and b2306 and b2308 ) or ( b0860 and b0861 and b0864 and b0862 ) </html:p>
<html:p>PROTEIN_ASSOCIATION: ( b2310 and b2307 and b2306 and b2308 ) or ( b0860 and b0861 and b0864 and b0862 ) </html:p>
<html:p>SUBSYSTEM: Transport__Extracellular</html:p>
<html:p>PROTEIN_CLASS: None</html:p>
</notes>
<listOfReactants>
	<speciesReference species="M_c00001_c" stoichiometry="1.000000"/>
	<speciesReference species="M_c00002_c" stoichiometry="1.000000"/>
	<speciesReference species="M_c00062_e" stoichiometry="1.000000"/>
</listOfReactants>
<listOfProducts>
	<speciesReference species="M_c00008_c" stoichiometry="1.000000"/>
	<speciesReference species="M_c00009_c" stoichiometry="1.000000"/>
	<speciesReference species="M_c00062_c" stoichiometry="1.000000"/>
	<speciesReference species="M_c00080_c" stoichiometry="1.000000"/>
</listOfProducts>
<kineticLaw>
	<math xmlns="http://www.w3.org/1998/Math/MathML">
			<ci> FLUX_VALUE </ci>
	</math>
	<listOfParameters>
		<parameter id="LOWER_BOUND" value="0" units="mmol_per_gDW_per_hr"/>
		<parameter id="UPPER_BOUND" value="1000" units="mmol_per_gDW_per_hr"/>
		<parameter id="OBJECTIVE_COEFFICIENT" value="0.0"/>
		<parameter id="FLUX_VALUE" value="0.0" units="mmol_per_gDW_per_hr"/>
	</listOfParameters>
</kineticLaw>
</reaction>
<reaction id="R_ARGDC" name="R_arginine_decarboxylase" reversible="false">
<notes>
<html:p>GENE_ASSOCIATION: ( b2938 ) or ( b4117 ) </html:p>
<html:p>PROTEIN_ASSOCIATION: ( b2938 ) or ( b4117 ) </html:p>
<html:p>SUBSYSTEM: Arginine_and_Proline_Metabolism</html:p>
<html:p>PROTEIN_CLASS: 4.1.1.19</html:p>
</notes>
<listOfReactants>
	<speciesReference species="M_c00062_c" stoichiometry="1.000000"/>
	<speciesReference species="M_c00080_c" stoichiometry="1.000000"/>
</listOfReactants>
<listOfProducts>
	<speciesReference species="M_c00011_c" stoichiometry="1.000000"/>
	<speciesReference species="M_c00179_c" stoichiometry="1.000000"/>
</listOfProducts>
<kineticLaw>
	<math xmlns="http://www.w3.org/1998/Math/MathML">
			<ci> FLUX_VALUE </ci>
	</math>
	<listOfParameters>
		<parameter id="LOWER_BOUND" value="0" units="mmol_per_gDW_per_hr"/>
		<parameter id="UPPER_BOUND" value="1000" units="mmol_per_gDW_per_hr"/>
		<parameter id="OBJECTIVE_COEFFICIENT" value="0.0"/>
		<parameter id="FLUX_VALUE" value="0.0" units="mmol_per_gDW_per_hr"/>
	</listOfParameters>
</kineticLaw>
</reaction>
<reaction id="R_ARGORNT7" name="R_arginine_ornithine_antiporter" reversible="true">
<notes>
<html:p>GENE_ASSOCIATION: ( b1605 ) </html:p>
<html:p>PROTEIN_ASSOCIATION: ( b1605 ) </html:p>
<html:p>SUBSYSTEM: Putative_Transporters</html:p>
<html:p>PROTEIN_CLASS: None</html:p>
</notes>
<listOfReactants>
	<speciesReference species="M_c00062_e" stoichiometry="1.000000"/>
	<speciesReference species="M_c01602_c" stoichiometry="1.000000"/>
</listOfReactants>
<listOfProducts>
	<speciesReference species="M_c00062_c" stoichiometry="1.000000"/>
	<speciesReference species="M_c01602_e" stoichiometry="1.000000"/>
</listOfProducts>
<kineticLaw>
	<math xmlns="http://www.w3.org/1998/Math/MathML">
			<ci> FLUX_VALUE </ci>
	</math>
	<listOfParameters>
		<parameter id="LOWER_BOUND" value="-1000" units="mmol_per_gDW_per_hr"/>
		<parameter id="UPPER_BOUND" value="1000" units="mmol_per_gDW_per_hr"/>
		<parameter id="OBJECTIVE_COEFFICIENT" value="0.0"/>
		<parameter id="FLUX_VALUE" value="0.0" units="mmol_per_gDW_per_hr"/>
	</listOfParameters>
</kineticLaw>
</reaction>
<reaction id="R_ARGSL" name="R_argininosuccinate_lyase" reversible="true">
<notes>
<html:p>GENE_ASSOCIATION: ( b3960 ) </html:p>
<html:p>PROTEIN_ASSOCIATION: ( b3960 ) </html:p>
<html:p>SUBSYSTEM: Arginine_and_Proline_Metabolism</html:p>
<html:p>PROTEIN_CLASS: 4.3.2.1</html:p>
</notes>
<listOfReactants>
	<speciesReference species="M_c03406_c" stoichiometry="1.000000"/>
</listOfReactants>
<listOfProducts>
	<speciesReference species="M_c00062_c" stoichiometry="1.000000"/>
	<speciesReference species="M_c00122_c" stoichiometry="1.000000"/>
</listOfProducts>
<kineticLaw>
	<math xmlns="http://www.w3.org/1998/Math/MathML">
			<ci> FLUX_VALUE </ci>
	</math>
	<listOfParameters>
		<parameter id="LOWER_BOUND" value="-1000" units="mmol_per_gDW_per_hr"/>
		<parameter id="UPPER_BOUND" value="1000" units="mmol_per_gDW_per_hr"/>
		<parameter id="OBJECTIVE_COEFFICIENT" value="0.0"/>
		<parameter id="FLUX_VALUE" value="0.0" units="mmol_per_gDW_per_hr"/>
	</listOfParameters>
</kineticLaw>
</reaction>
<reaction id="R_ARGSS" name="R_argininosuccinate_synthase" reversible="false">
<notes>
<html:p>GENE_ASSOCIATION: ( b3172 ) </html:p>
<html:p>PROTEIN_ASSOCIATION: ( b3172 ) </html:p>
<html:p>SUBSYSTEM: Arginine_and_Proline_Metabolism</html:p>
<html:p>PROTEIN_CLASS: 6.3.4.5</html:p>
</notes>
<listOfReactants>
	<speciesReference species="M_c00002_c" stoichiometry="1.000000"/>
	<speciesReference species="M_c00049_c" stoichiometry="1.000000"/>
	<speciesReference species="M_c00327_c" stoichiometry="1.000000"/>
</listOfReactants>
<listOfProducts>
	<speciesReference species="M_c00013_c" stoichiometry="1.000000"/>
	<speciesReference species="M_c00020_c" stoichiometry="1.000000"/>
	<speciesReference species="M_c00080_c" stoichiometry="1.000000"/>
	<speciesReference species="M_c03406_c" stoichiometry="1.000000"/>
</listOfProducts>
<kineticLaw>
	<math xmlns="http://www.w3.org/1998/Math/MathML">
			<ci> FLUX_VALUE </ci>
	</math>
	<listOfParameters>
		<parameter id="LOWER_BOUND" value="0" units="mmol_per_gDW_per_hr"/>
		<parameter id="UPPER_BOUND" value="1000" units="mmol_per_gDW_per_hr"/>
		<parameter id="OBJECTIVE_COEFFICIENT" value="0.0"/>
		<parameter id="FLUX_VALUE" value="0.0" units="mmol_per_gDW_per_hr"/>
	</listOfParameters>
</kineticLaw>
</reaction>
<reaction id="R_ASAD" name="R_aspartate_semialdehyde_dehydrogenase" reversible="true">
<notes>
<html:p>GENE_ASSOCIATION: ( b3433 ) </html:p>
<html:p>PROTEIN_ASSOCIATION: ( b3433 ) </html:p>
<html:p>SUBSYSTEM: Threonine_and_Lysine_Metabolism</html:p>
<html:p>PROTEIN_CLASS: 1.2.1.11</html:p>
</notes>
<listOfReactants>
	<speciesReference species="M_c00006_c" stoichiometry="1.000000"/>
	<speciesReference species="M_c00009_c" stoichiometry="1.000000"/>
	<speciesReference species="M_c00441_c" stoichiometry="1.000000"/>
</listOfReactants>
<listOfProducts>
	<speciesReference species="M_c00005_c" stoichiometry="1.000000"/>
	<speciesReference species="M_c00080_c" stoichiometry="1.000000"/>
	<speciesReference species="M_c03082_c" stoichiometry="1.000000"/>
</listOfProducts>
<kineticLaw>
	<math xmlns="http://www.w3.org/1998/Math/MathML">
			<ci> FLUX_VALUE </ci>
	</math>
	<listOfParameters>
		<parameter id="LOWER_BOUND" value="-1000" units="mmol_per_gDW_per_hr"/>
		<parameter id="UPPER_BOUND" value="1000" units="mmol_per_gDW_per_hr"/>
		<parameter id="OBJECTIVE_COEFFICIENT" value="0.0"/>
		<parameter id="FLUX_VALUE" value="0.0" units="mmol_per_gDW_per_hr"/>
	</listOfParameters>
</kineticLaw>
</reaction>
<reaction id="R_ASNABC" name="R_L_asparagine_transport_via_ABC_system" reversible="false">
<notes>
<html:p>GENE_ASSOCIATION:</html:p>
<html:p>PROTEIN_ASSOCIATION:</html:p>
<html:p>SUBSYSTEM: Transport__Extracellular</html:p>
<html:p>PROTEIN_CLASS: None</html:p>
</notes>
<listOfReactants>
	<speciesReference species="M_c00001_c" stoichiometry="1.000000"/>
	<speciesReference species="M_c00002_c" stoichiometry="1.000000"/>
	<speciesReference species="M_c00152_e" stoichiometry="1.000000"/>
</listOfReactants>
<listOfProducts>
	<speciesReference species="M_c00008_c" stoichiometry="1.000000"/>
	<speciesReference species="M_c00009_c" stoichiometry="1.000000"/>
	<speciesReference species="M_c00080_c" stoichiometry="1.000000"/>
	<speciesReference species="M_c00152_c" stoichiometry="1.000000"/>
</listOfProducts>
<kineticLaw>
	<math xmlns="http://www.w3.org/1998/Math/MathML">
			<ci> FLUX_VALUE </ci>
	</math>
	<listOfParameters>
		<parameter id="LOWER_BOUND" value="0" units="mmol_per_gDW_per_hr"/>
		<parameter id="UPPER_BOUND" value="1000" units="mmol_per_gDW_per_hr"/>
		<parameter id="OBJECTIVE_COEFFICIENT" value="0.0"/>
		<parameter id="FLUX_VALUE" value="0.0" units="mmol_per_gDW_per_hr"/>
	</listOfParameters>
</kineticLaw>
</reaction>
<reaction id="R_ASNN" name="R_L_asparaginase" reversible="false">
<notes>
<html:p>GENE_ASSOCIATION: ( b1767 ) or ( b2957 ) or ( b0828 ) </html:p>
<html:p>PROTEIN_ASSOCIATION: ( b1767 ) or ( b2957 ) or ( b0828 ) </html:p>
<html:p>SUBSYSTEM: Alanine_and_aspartate_metabolism</html:p>
<html:p>PROTEIN_CLASS: 3.5.1.1</html:p>
</notes>
<listOfReactants>
	<speciesReference species="M_c00001_c" stoichiometry="1.000000"/>
	<speciesReference species="M_c00152_c" stoichiometry="1.000000"/>
</listOfReactants>
<listOfProducts>
	<speciesReference species="M_c00014_c" stoichiometry="1.000000"/>
	<speciesReference species="M_c00049_c" stoichiometry="1.000000"/>
</listOfProducts>
<kineticLaw>
	<math xmlns="http://www.w3.org/1998/Math/MathML">
			<ci> FLUX_VALUE </ci>
	</math>
	<listOfParameters>
		<parameter id="LOWER_BOUND" value="0" units="mmol_per_gDW_per_hr"/>
		<parameter id="UPPER_BOUND" value="1000" units="mmol_per_gDW_per_hr"/>
		<parameter id="OBJECTIVE_COEFFICIENT" value="0.0"/>
		<parameter id="FLUX_VALUE" value="0.0" units="mmol_per_gDW_per_hr"/>
	</listOfParameters>
</kineticLaw>
</reaction>
<reaction id="R_ASNS1" name="R_asparagine_synthase__glutamine_hydrolysing_" reversible="false">
<notes>
<html:p>GENE_ASSOCIATION: ( b0674 ) </html:p>
<html:p>PROTEIN_ASSOCIATION: ( b0674 ) </html:p>
<html:p>SUBSYSTEM: Alanine_and_aspartate_metabolism</html:p>
<html:p>PROTEIN_CLASS: 6.3.5.4</html:p>
</notes>
<listOfReactants>
	<speciesReference species="M_c00001_c" stoichiometry="1.000000"/>
	<speciesReference species="M_c00002_c" stoichiometry="1.000000"/>
	<speciesReference species="M_c00049_c" stoichiometry="1.000000"/>
	<speciesReference species="M_c00064_c" stoichiometry="1.000000"/>
</listOfReactants>
<listOfProducts>
	<speciesReference species="M_c00013_c" stoichiometry="1.000000"/>
	<speciesReference species="M_c00020_c" stoichiometry="1.000000"/>
	<speciesReference species="M_c00025_c" stoichiometry="1.000000"/>
	<speciesReference species="M_c00080_c" stoichiometry="1.000000"/>
	<speciesReference species="M_c00152_c" stoichiometry="1.000000"/>
</listOfProducts>
<kineticLaw>
	<math xmlns="http://www.w3.org/1998/Math/MathML">
			<ci> FLUX_VALUE </ci>
	</math>
	<listOfParameters>
		<parameter id="LOWER_BOUND" value="0" units="mmol_per_gDW_per_hr"/>
		<parameter id="UPPER_BOUND" value="1000" units="mmol_per_gDW_per_hr"/>
		<parameter id="OBJECTIVE_COEFFICIENT" value="0.0"/>
		<parameter id="FLUX_VALUE" value="0.0" units="mmol_per_gDW_per_hr"/>
	</listOfParameters>
</kineticLaw>
</reaction>
<reaction id="R_ASNS2" name="R_asparagine_synthetase" reversible="false">
<notes>
<html:p>GENE_ASSOCIATION: ( b3744 ) </html:p>
<html:p>PROTEIN_ASSOCIATION: ( b3744 ) </html:p>
<html:p>SUBSYSTEM: Alanine_and_aspartate_metabolism</html:p>
<html:p>PROTEIN_CLASS: 6.3.1.1</html:p>
</notes>
<listOfReactants>
	<speciesReference species="M_c00002_c" stoichiometry="1.000000"/>
	<speciesReference species="M_c00014_c" stoichiometry="1.000000"/>
	<speciesReference species="M_c00049_c" stoichiometry="1.000000"/>
</listOfReactants>
<listOfProducts>
	<speciesReference species="M_c00013_c" stoichiometry="1.000000"/>
	<speciesReference species="M_c00020_c" stoichiometry="1.000000"/>
	<speciesReference species="M_c00080_c" stoichiometry="1.000000"/>
	<speciesReference species="M_c00152_c" stoichiometry="1.000000"/>
</listOfProducts>
<kineticLaw>
	<math xmlns="http://www.w3.org/1998/Math/MathML">
			<ci> FLUX_VALUE </ci>
	</math>
	<listOfParameters>
		<parameter id="LOWER_BOUND" value="0" units="mmol_per_gDW_per_hr"/>
		<parameter id="UPPER_BOUND" value="1000" units="mmol_per_gDW_per_hr"/>
		<parameter id="OBJECTIVE_COEFFICIENT" value="0.0"/>
		<parameter id="FLUX_VALUE" value="0.0" units="mmol_per_gDW_per_hr"/>
	</listOfParameters>
</kineticLaw>
</reaction>
<reaction id="R_ASNT2R" name="R_L_asparagine_reversible_transport_via_proton_symport" reversible="true">
<notes>
<html:p>GENE_ASSOCIATION:</html:p>
<html:p>PROTEIN_ASSOCIATION:</html:p>
<html:p>SUBSYSTEM: Transport__Extracellular</html:p>
<html:p>PROTEIN_CLASS: None</html:p>
</notes>
<listOfReactants>
	<speciesReference species="M_c00080_e" stoichiometry="1.000000"/>
	<speciesReference species="M_c00152_e" stoichiometry="1.000000"/>
</listOfReactants>
<listOfProducts>
	<speciesReference species="M_c00080_c" stoichiometry="1.000000"/>
	<speciesReference species="M_c00152_c" stoichiometry="1.000000"/>
</listOfProducts>
<kineticLaw>
	<math xmlns="http://www.w3.org/1998/Math/MathML">
			<ci> FLUX_VALUE </ci>
	</math>
	<listOfParameters>
		<parameter id="LOWER_BOUND" value="-1000" units="mmol_per_gDW_per_hr"/>
		<parameter id="UPPER_BOUND" value="1000" units="mmol_per_gDW_per_hr"/>
		<parameter id="OBJECTIVE_COEFFICIENT" value="0.0"/>
		<parameter id="FLUX_VALUE" value="0.0" units="mmol_per_gDW_per_hr"/>
	</listOfParameters>
</kineticLaw>
</reaction>
<reaction id="R_ASP1DC" name="R_aspartate_1_decarboxylase" reversible="false">
<notes>
<html:p>GENE_ASSOCIATION: ( b0131 ) </html:p>
<html:p>PROTEIN_ASSOCIATION: ( b0131 ) </html:p>
<html:p>SUBSYSTEM: Cofactor_and_Prosthetic_Group_Biosynthesis</html:p>
<html:p>PROTEIN_CLASS: 4.1.1.11</html:p>
</notes>
<listOfReactants>
	<speciesReference species="M_c00049_c" stoichiometry="1.000000"/>
	<speciesReference species="M_c00080_c" stoichiometry="1.000000"/>
</listOfReactants>
<listOfProducts>
	<speciesReference species="M_c00011_c" stoichiometry="1.000000"/>
	<speciesReference species="M_c00099_c" stoichiometry="1.000000"/>
</listOfProducts>
<kineticLaw>
	<math xmlns="http://www.w3.org/1998/Math/MathML">
			<ci> FLUX_VALUE </ci>
	</math>
	<listOfParameters>
		<parameter id="LOWER_BOUND" value="0" units="mmol_per_gDW_per_hr"/>
		<parameter id="UPPER_BOUND" value="1000" units="mmol_per_gDW_per_hr"/>
		<parameter id="OBJECTIVE_COEFFICIENT" value="0.0"/>
		<parameter id="FLUX_VALUE" value="0.0" units="mmol_per_gDW_per_hr"/>
	</listOfParameters>
</kineticLaw>
</reaction>
<reaction id="R_ASPABC" name="R_L_aspartate_transport_via_ABC_system" reversible="false">
<notes>
<html:p>GENE_ASSOCIATION: ( b0655 and b0654 and b0653 and b0652 ) </html:p>
<html:p>PROTEIN_ASSOCIATION: ( b0655 and b0654 and b0653 and b0652 ) </html:p>
<html:p>SUBSYSTEM: Transport__Extracellular</html:p>
<html:p>PROTEIN_CLASS: None</html:p>
</notes>
<listOfReactants>
	<speciesReference species="M_c00001_c" stoichiometry="1.000000"/>
	<speciesReference species="M_c00002_c" stoichiometry="1.000000"/>
	<speciesReference species="M_c00049_e" stoichiometry="1.000000"/>
</listOfReactants>
<listOfProducts>
	<speciesReference species="M_c00008_c" stoichiometry="1.000000"/>
	<speciesReference species="M_c00009_c" stoichiometry="1.000000"/>
	<speciesReference species="M_c00049_c" stoichiometry="1.000000"/>
	<speciesReference species="M_c00080_c" stoichiometry="1.000000"/>
</listOfProducts>
<kineticLaw>
	<math xmlns="http://www.w3.org/1998/Math/MathML">
			<ci> FLUX_VALUE </ci>
	</math>
	<listOfParameters>
		<parameter id="LOWER_BOUND" value="0" units="mmol_per_gDW_per_hr"/>
		<parameter id="UPPER_BOUND" value="1000" units="mmol_per_gDW_per_hr"/>
		<parameter id="OBJECTIVE_COEFFICIENT" value="0.0"/>
		<parameter id="FLUX_VALUE" value="0.0" units="mmol_per_gDW_per_hr"/>
	</listOfParameters>
</kineticLaw>
</reaction>
<reaction id="R_ASPCT" name="R_aspartate_carbamoyltransferase" reversible="false">
<notes>
<html:p>GENE_ASSOCIATION: ( b4244 and b4245 ) </html:p>
<html:p>PROTEIN_ASSOCIATION: ( b4244 and b4245 ) </html:p>
<html:p>SUBSYSTEM: Purine_and_Pyrimidine_Biosynthesis</html:p>
<html:p>PROTEIN_CLASS: 2.1.3.2</html:p>
</notes>
<listOfReactants>
	<speciesReference species="M_c00049_c" stoichiometry="1.000000"/>
	<speciesReference species="M_c00169_c" stoichiometry="1.000000"/>
</listOfReactants>
<listOfProducts>
	<speciesReference species="M_c00009_c" stoichiometry="1.000000"/>
	<speciesReference species="M_c00080_c" stoichiometry="1.000000"/>
	<speciesReference species="M_c00438_c" stoichiometry="1.000000"/>
</listOfProducts>
<kineticLaw>
	<math xmlns="http://www.w3.org/1998/Math/MathML">
			<ci> FLUX_VALUE </ci>
	</math>
	<listOfParameters>
		<parameter id="LOWER_BOUND" value="0" units="mmol_per_gDW_per_hr"/>
		<parameter id="UPPER_BOUND" value="1000" units="mmol_per_gDW_per_hr"/>
		<parameter id="OBJECTIVE_COEFFICIENT" value="0.0"/>
		<parameter id="FLUX_VALUE" value="0.0" units="mmol_per_gDW_per_hr"/>
	</listOfParameters>
</kineticLaw>
</reaction>
<reaction id="R_ASPK" name="R_aspartate_kinase" reversible="true">
<notes>
<html:p>GENE_ASSOCIATION: ( b0002 ) or ( b3940 ) or ( b4024 ) </html:p>
<html:p>PROTEIN_ASSOCIATION: ( b0002 ) or ( b3940 ) or ( b4024 ) </html:p>
<html:p>SUBSYSTEM: Threonine_and_Lysine_Metabolism</html:p>
<html:p>PROTEIN_CLASS: 2.7.2.4</html:p>
</notes>
<listOfReactants>
	<speciesReference species="M_c00002_c" stoichiometry="1.000000"/>
	<speciesReference species="M_c00049_c" stoichiometry="1.000000"/>
</listOfReactants>
<listOfProducts>
	<speciesReference species="M_c00008_c" stoichiometry="1.000000"/>
	<speciesReference species="M_c03082_c" stoichiometry="1.000000"/>
</listOfProducts>
<kineticLaw>
	<math xmlns="http://www.w3.org/1998/Math/MathML">
			<ci> FLUX_VALUE </ci>
	</math>
	<listOfParameters>
		<parameter id="LOWER_BOUND" value="-1000" units="mmol_per_gDW_per_hr"/>
		<parameter id="UPPER_BOUND" value="1000" units="mmol_per_gDW_per_hr"/>
		<parameter id="OBJECTIVE_COEFFICIENT" value="0.0"/>
		<parameter id="FLUX_VALUE" value="0.0" units="mmol_per_gDW_per_hr"/>
	</listOfParameters>
</kineticLaw>
</reaction>
<reaction id="R_ASPO3" name="R_L_aspartate_oxidase" reversible="false">
<notes>
<html:p>GENE_ASSOCIATION: ( b2574 ) </html:p>
<html:p>PROTEIN_ASSOCIATION: ( b2574 ) </html:p>
<html:p>SUBSYSTEM: Cofactor_and_Prosthetic_Group_Biosynthesis</html:p>
<html:p>PROTEIN_CLASS: None</html:p>
</notes>
<listOfReactants>
	<speciesReference species="M_c00049_c" stoichiometry="1.000000"/>
	<speciesReference species="M_c00399_c" stoichiometry="1.000000"/>
</listOfReactants>
<listOfProducts>
	<speciesReference species="M_c00390_c" stoichiometry="1.000000"/>
	<speciesReference species="M_c05840_c" stoichiometry="1.000000"/>
</listOfProducts>
<kineticLaw>
	<math xmlns="http://www.w3.org/1998/Math/MathML">
			<ci> FLUX_VALUE </ci>
	</math>
	<listOfParameters>
		<parameter id="LOWER_BOUND" value="0" units="mmol_per_gDW_per_hr"/>
		<parameter id="UPPER_BOUND" value="1000" units="mmol_per_gDW_per_hr"/>
		<parameter id="OBJECTIVE_COEFFICIENT" value="0.0"/>
		<parameter id="FLUX_VALUE" value="0.0" units="mmol_per_gDW_per_hr"/>
	</listOfParameters>
</kineticLaw>
</reaction>
<reaction id="R_ASPO4" name="R_L_aspartate_oxidase" reversible="false">
<notes>
<html:p>GENE_ASSOCIATION: ( b2574 ) </html:p>
<html:p>PROTEIN_ASSOCIATION: ( b2574 ) </html:p>
<html:p>SUBSYSTEM: Cofactor_and_Prosthetic_Group_Biosynthesis</html:p>
<html:p>PROTEIN_CLASS: None</html:p>
</notes>
<listOfReactants>
	<speciesReference species="M_c00049_c" stoichiometry="1.000000"/>
	<speciesReference species="M_c00828_c" stoichiometry="1.000000"/>
</listOfReactants>
<listOfProducts>
	<speciesReference species="M_c05819_c" stoichiometry="1.000000"/>
	<speciesReference species="M_c05840_c" stoichiometry="1.000000"/>
</listOfProducts>
<kineticLaw>
	<math xmlns="http://www.w3.org/1998/Math/MathML">
			<ci> FLUX_VALUE </ci>
	</math>
	<listOfParameters>
		<parameter id="LOWER_BOUND" value="0" units="mmol_per_gDW_per_hr"/>
		<parameter id="UPPER_BOUND" value="1000" units="mmol_per_gDW_per_hr"/>
		<parameter id="OBJECTIVE_COEFFICIENT" value="0.0"/>
		<parameter id="FLUX_VALUE" value="0.0" units="mmol_per_gDW_per_hr"/>
	</listOfParameters>
</kineticLaw>
</reaction>
<reaction id="R_ASPO5" name="R_L_aspartate_oxidase" reversible="false">
<notes>
<html:p>GENE_ASSOCIATION: ( b2574 ) </html:p>
<html:p>PROTEIN_ASSOCIATION: ( b2574 ) </html:p>
<html:p>SUBSYSTEM: Cofactor_and_Prosthetic_Group_Biosynthesis</html:p>
<html:p>PROTEIN_CLASS: None</html:p>
</notes>
<listOfReactants>
	<speciesReference species="M_c00049_c" stoichiometry="1.000000"/>
	<speciesReference species="M_c00122_c" stoichiometry="1.000000"/>
</listOfReactants>
<listOfProducts>
	<speciesReference species="M_c00042_c" stoichiometry="1.000000"/>
	<speciesReference species="M_c05840_c" stoichiometry="1.000000"/>
</listOfProducts>
<kineticLaw>
	<math xmlns="http://www.w3.org/1998/Math/MathML">
			<ci> FLUX_VALUE </ci>
	</math>
	<listOfParameters>
		<parameter id="LOWER_BOUND" value="0" units="mmol_per_gDW_per_hr"/>
		<parameter id="UPPER_BOUND" value="1000" units="mmol_per_gDW_per_hr"/>
		<parameter id="OBJECTIVE_COEFFICIENT" value="0.0"/>
		<parameter id="FLUX_VALUE" value="0.0" units="mmol_per_gDW_per_hr"/>
	</listOfParameters>
</kineticLaw>
</reaction>
<reaction id="R_ASPO6" name="R_L_aspartate_oxidase" reversible="false">
<notes>
<html:p>GENE_ASSOCIATION: ( b2574 ) </html:p>
<html:p>PROTEIN_ASSOCIATION: ( b2574 ) </html:p>
<html:p>SUBSYSTEM: Cofactor_and_Prosthetic_Group_Biosynthesis</html:p>
<html:p>PROTEIN_CLASS: None</html:p>
</notes>
<listOfReactants>
	<speciesReference species="M_c00007_c" stoichiometry="1.000000"/>
	<speciesReference species="M_c00049_c" stoichiometry="1.000000"/>
</listOfReactants>
<listOfProducts>
	<speciesReference species="M_c00027_c" stoichiometry="1.000000"/>
	<speciesReference species="M_c05840_c" stoichiometry="1.000000"/>
</listOfProducts>
<kineticLaw>
	<math xmlns="http://www.w3.org/1998/Math/MathML">
			<ci> FLUX_VALUE </ci>
	</math>
	<listOfParameters>
		<parameter id="LOWER_BOUND" value="0" units="mmol_per_gDW_per_hr"/>
		<parameter id="UPPER_BOUND" value="1000" units="mmol_per_gDW_per_hr"/>
		<parameter id="OBJECTIVE_COEFFICIENT" value="0.0"/>
		<parameter id="FLUX_VALUE" value="0.0" units="mmol_per_gDW_per_hr"/>
	</listOfParameters>
</kineticLaw>
</reaction>
<reaction id="R_ASPT" name="R_L_aspartase" reversible="false">
<notes>
<html:p>GENE_ASSOCIATION: ( b4139 ) </html:p>
<html:p>PROTEIN_ASSOCIATION: ( b4139 ) </html:p>
<html:p>SUBSYSTEM: Alanine_and_aspartate_metabolism</html:p>
<html:p>PROTEIN_CLASS: 4.3.1.1</html:p>
</notes>
<listOfReactants>
	<speciesReference species="M_c00049_c" stoichiometry="1.000000"/>
</listOfReactants>
<listOfProducts>
	<speciesReference species="M_c00014_c" stoichiometry="1.000000"/>
	<speciesReference species="M_c00122_c" stoichiometry="1.000000"/>
</listOfProducts>
<kineticLaw>
	<math xmlns="http://www.w3.org/1998/Math/MathML">
			<ci> FLUX_VALUE </ci>
	</math>
	<listOfParameters>
		<parameter id="LOWER_BOUND" value="0" units="mmol_per_gDW_per_hr"/>
		<parameter id="UPPER_BOUND" value="1000" units="mmol_per_gDW_per_hr"/>
		<parameter id="OBJECTIVE_COEFFICIENT" value="0.0"/>
		<parameter id="FLUX_VALUE" value="0.0" units="mmol_per_gDW_per_hr"/>
	</listOfParameters>
</kineticLaw>
</reaction>
<reaction id="R_ASPT2" name="R_L_aspartate_transport_in_via_proton_symport" reversible="false">
<notes>
<html:p>GENE_ASSOCIATION: ( b4077 ) </html:p>
<html:p>PROTEIN_ASSOCIATION: ( b4077 ) </html:p>
<html:p>SUBSYSTEM: Transport__Extracellular</html:p>
<html:p>PROTEIN_CLASS: None</html:p>
</notes>
<listOfReactants>
	<speciesReference species="M_c00049_e" stoichiometry="1.000000"/>
	<speciesReference species="M_c00080_e" stoichiometry="1.000000"/>
</listOfReactants>
<listOfProducts>
	<speciesReference species="M_c00049_c" stoichiometry="1.000000"/>
	<speciesReference species="M_c00080_c" stoichiometry="1.000000"/>
</listOfProducts>
<kineticLaw>
	<math xmlns="http://www.w3.org/1998/Math/MathML">
			<ci> FLUX_VALUE </ci>
	</math>
	<listOfParameters>
		<parameter id="LOWER_BOUND" value="0" units="mmol_per_gDW_per_hr"/>
		<parameter id="UPPER_BOUND" value="1000" units="mmol_per_gDW_per_hr"/>
		<parameter id="OBJECTIVE_COEFFICIENT" value="0.0"/>
		<parameter id="FLUX_VALUE" value="0.0" units="mmol_per_gDW_per_hr"/>
	</listOfParameters>
</kineticLaw>
</reaction>
<reaction id="R_ASPT2_2" name="R_Aspartate_transport_via_proton_symport__2_H_" reversible="false">
<notes>
<html:p>GENE_ASSOCIATION: ( b3528 ) </html:p>
<html:p>PROTEIN_ASSOCIATION: ( b3528 ) </html:p>
<html:p>SUBSYSTEM: Transport__Extracellular</html:p>
<html:p>PROTEIN_CLASS: None</html:p>
</notes>
<listOfReactants>
	<speciesReference species="M_c00049_e" stoichiometry="1.000000"/>
	<speciesReference species="M_c00080_e" stoichiometry="2.000000"/>
</listOfReactants>
<listOfProducts>
	<speciesReference species="M_c00049_c" stoichiometry="1.000000"/>
	<speciesReference species="M_c00080_c" stoichiometry="2.000000"/>
</listOfProducts>
<kineticLaw>
	<math xmlns="http://www.w3.org/1998/Math/MathML">
			<ci> FLUX_VALUE </ci>
	</math>
	<listOfParameters>
		<parameter id="LOWER_BOUND" value="0" units="mmol_per_gDW_per_hr"/>
		<parameter id="UPPER_BOUND" value="1000" units="mmol_per_gDW_per_hr"/>
		<parameter id="OBJECTIVE_COEFFICIENT" value="0.0"/>
		<parameter id="FLUX_VALUE" value="0.0" units="mmol_per_gDW_per_hr"/>
	</listOfParameters>
</kineticLaw>
</reaction>
<reaction id="R_ASPT2_3" name="R_L_asparate_transport_via_proton_symport__3_H_" reversible="false">
<notes>
<html:p>GENE_ASSOCIATION: ( b4138 ) or ( b4123 ) </html:p>
<html:p>PROTEIN_ASSOCIATION: ( b4138 ) or ( b4123 ) </html:p>
<html:p>SUBSYSTEM: Transport__Extracellular</html:p>
<html:p>PROTEIN_CLASS: None</html:p>
</notes>
<listOfReactants>
	<speciesReference species="M_c00049_e" stoichiometry="1.000000"/>
	<speciesReference species="M_c00080_e" stoichiometry="3.000000"/>
</listOfReactants>
<listOfProducts>
	<speciesReference species="M_c00049_c" stoichiometry="1.000000"/>
	<speciesReference species="M_c00080_c" stoichiometry="3.000000"/>
</listOfProducts>
<kineticLaw>
	<math xmlns="http://www.w3.org/1998/Math/MathML">
			<ci> FLUX_VALUE </ci>
	</math>
	<listOfParameters>
		<parameter id="LOWER_BOUND" value="0" units="mmol_per_gDW_per_hr"/>
		<parameter id="UPPER_BOUND" value="1000" units="mmol_per_gDW_per_hr"/>
		<parameter id="OBJECTIVE_COEFFICIENT" value="0.0"/>
		<parameter id="FLUX_VALUE" value="0.0" units="mmol_per_gDW_per_hr"/>
	</listOfParameters>
</kineticLaw>
</reaction>
<reaction id="R_ASPTA" name="R_aspartate_transaminase" reversible="true">
<notes>
<html:p>GENE_ASSOCIATION: ( b0928 ) </html:p>
<html:p>PROTEIN_ASSOCIATION: ( b0928 ) </html:p>
<html:p>SUBSYSTEM: Alanine_and_aspartate_metabolism</html:p>
<html:p>PROTEIN_CLASS: 2.6.1.1</html:p>
</notes>
<listOfReactants>
	<speciesReference species="M_c00026_c" stoichiometry="1.000000"/>
	<speciesReference species="M_c00049_c" stoichiometry="1.000000"/>
</listOfReactants>
<listOfProducts>
	<speciesReference species="M_c00025_c" stoichiometry="1.000000"/>
	<speciesReference species="M_c00036_c" stoichiometry="1.000000"/>
</listOfProducts>
<kineticLaw>
	<math xmlns="http://www.w3.org/1998/Math/MathML">
			<ci> FLUX_VALUE </ci>
	</math>
	<listOfParameters>
		<parameter id="LOWER_BOUND" value="-1000" units="mmol_per_gDW_per_hr"/>
		<parameter id="UPPER_BOUND" value="1000" units="mmol_per_gDW_per_hr"/>
		<parameter id="OBJECTIVE_COEFFICIENT" value="0.0"/>
		<parameter id="FLUX_VALUE" value="0.0" units="mmol_per_gDW_per_hr"/>
	</listOfParameters>
</kineticLaw>
</reaction>
<reaction id="R_AST" name="R_Arginine_succinyltransferase" reversible="false">
<notes>
<html:p>GENE_ASSOCIATION: ( b1747 ) </html:p>
<html:p>PROTEIN_ASSOCIATION: ( b1747 ) </html:p>
<html:p>SUBSYSTEM: Arginine_and_Proline_Metabolism</html:p>
<html:p>PROTEIN_CLASS: 2.3.1.109</html:p>
</notes>
<listOfReactants>
	<speciesReference species="M_c00062_c" stoichiometry="1.000000"/>
	<speciesReference species="M_c00091_c" stoichiometry="1.000000"/>
</listOfReactants>
<listOfProducts>
	<speciesReference species="M_c00010_c" stoichiometry="1.000000"/>
	<speciesReference species="M_c00080_c" stoichiometry="1.000000"/>
	<speciesReference species="M_c03296_c" stoichiometry="1.000000"/>
</listOfProducts>
<kineticLaw>
	<math xmlns="http://www.w3.org/1998/Math/MathML">
			<ci> FLUX_VALUE </ci>
	</math>
	<listOfParameters>
		<parameter id="LOWER_BOUND" value="0" units="mmol_per_gDW_per_hr"/>
		<parameter id="UPPER_BOUND" value="1000" units="mmol_per_gDW_per_hr"/>
		<parameter id="OBJECTIVE_COEFFICIENT" value="0.0"/>
		<parameter id="FLUX_VALUE" value="0.0" units="mmol_per_gDW_per_hr"/>
	</listOfParameters>
</kineticLaw>
</reaction>
<reaction id="R_ATPM" name="R_ATP_maintenance_requirement" reversible="false">
<notes>
<html:p>GENE_ASSOCIATION:</html:p>
<html:p>PROTEIN_ASSOCIATION:</html:p>
<html:p>SUBSYSTEM: Unassigned</html:p>
<html:p>PROTEIN_CLASS: None</html:p>
</notes>
<listOfReactants>
	<speciesReference species="M_c00001_c" stoichiometry="1.000000"/>
	<speciesReference species="M_c00002_c" stoichiometry="1.000000"/>
</listOfReactants>
<listOfProducts>
	<speciesReference species="M_c00008_c" stoichiometry="1.000000"/>
	<speciesReference species="M_c00009_c" stoichiometry="1.000000"/>
	<speciesReference species="M_c00080_c" stoichiometry="1.000000"/>
</listOfProducts>
<kineticLaw>
	<math xmlns="http://www.w3.org/1998/Math/MathML">
			<ci> FLUX_VALUE </ci>
	</math>
	<listOfParameters>
		<parameter id="LOWER_BOUND" value="7.6" units="mmol_per_gDW_per_hr"/>
		<parameter id="UPPER_BOUND" value="1000" units="mmol_per_gDW_per_hr"/>
		<parameter id="OBJECTIVE_COEFFICIENT" value="0.0"/>
		<parameter id="FLUX_VALUE" value="0.0" units="mmol_per_gDW_per_hr"/>
	</listOfParameters>
</kineticLaw>
</reaction>
<reaction id="R_ATPPRT" name="R_ATP_phosphoribosyltransferase" reversible="false">
<notes>
<html:p>GENE_ASSOCIATION: ( b2019 ) </html:p>
<html:p>PROTEIN_ASSOCIATION: ( b2019 ) </html:p>
<html:p>SUBSYSTEM: Histidine_Metabolism</html:p>
<html:p>PROTEIN_CLASS: 2.4.2.17</html:p>
</notes>
<listOfReactants>
	<speciesReference species="M_c00002_c" stoichiometry="1.000000"/>
	<speciesReference species="M_c00119_c" stoichiometry="1.000000"/>
</listOfReactants>
<listOfProducts>
	<speciesReference species="M_c00013_c" stoichiometry="1.000000"/>
	<speciesReference species="M_c02739_c" stoichiometry="1.000000"/>
</listOfProducts>
<kineticLaw>
	<math xmlns="http://www.w3.org/1998/Math/MathML">
			<ci> FLUX_VALUE </ci>
	</math>
	<listOfParameters>
		<parameter id="LOWER_BOUND" value="0" units="mmol_per_gDW_per_hr"/>
		<parameter id="UPPER_BOUND" value="1000" units="mmol_per_gDW_per_hr"/>
		<parameter id="OBJECTIVE_COEFFICIENT" value="0.0"/>
		<parameter id="FLUX_VALUE" value="0.0" units="mmol_per_gDW_per_hr"/>
	</listOfParameters>
</kineticLaw>
</reaction>
<reaction id="R_ATPS4R" name="R_ATP_synthase__four_protons_for_one_ATP_" reversible="true">
<notes>
<html:p>GENE_ASSOCIATION: ( b3736 and b3737 and b3738 and b3731 and b3732 and b3733 and b3734 and b3735 and b3739 ) </html:p>
<html:p>PROTEIN_ASSOCIATION: ( b3736 and b3737 and b3738 and b3731 and b3732 and b3733 and b3734 and b3735 and b3739 ) </html:p>
<html:p>SUBSYSTEM: Oxidative_phosphorylation</html:p>
<html:p>PROTEIN_CLASS: 3.6.3.14</html:p>
</notes>
<listOfReactants>
	<speciesReference species="M_c00008_c" stoichiometry="1.000000"/>
	<speciesReference species="M_c00009_c" stoichiometry="1.000000"/>
	<speciesReference species="M_c00080_e" stoichiometry="4.000000"/>
</listOfReactants>
<listOfProducts>
	<speciesReference species="M_c00001_c" stoichiometry="1.000000"/>
	<speciesReference species="M_c00002_c" stoichiometry="1.000000"/>
	<speciesReference species="M_c00080_c" stoichiometry="3.000000"/>
</listOfProducts>
<kineticLaw>
	<math xmlns="http://www.w3.org/1998/Math/MathML">
			<ci> FLUX_VALUE </ci>
	</math>
	<listOfParameters>
		<parameter id="LOWER_BOUND" value="-1000" units="mmol_per_gDW_per_hr"/>
		<parameter id="UPPER_BOUND" value="1000" units="mmol_per_gDW_per_hr"/>
		<parameter id="OBJECTIVE_COEFFICIENT" value="0.0"/>
		<parameter id="FLUX_VALUE" value="0.0" units="mmol_per_gDW_per_hr"/>
	</listOfParameters>
</kineticLaw>
</reaction>
<reaction id="R_BETALDHX" name="R_betaine_aldehyde_dehydrogenase" reversible="false">
<notes>
<html:p>GENE_ASSOCIATION: ( b0312 ) </html:p>
<html:p>PROTEIN_ASSOCIATION: ( b0312 ) </html:p>
<html:p>SUBSYSTEM: Unassigned</html:p>
<html:p>PROTEIN_CLASS: 1.2.1.8</html:p>
</notes>
<listOfReactants>
	<speciesReference species="M_c00001_c" stoichiometry="1.000000"/>
	<speciesReference species="M_c00003_c" stoichiometry="1.000000"/>
	<speciesReference species="M_c00576_c" stoichiometry="1.000000"/>
</listOfReactants>
<listOfProducts>
	<speciesReference species="M_c00004_c" stoichiometry="1.000000"/>
	<speciesReference species="M_c00080_c" stoichiometry="2.000000"/>
	<speciesReference species="M_c00719_c" stoichiometry="1.000000"/>
</listOfProducts>
<kineticLaw>
	<math xmlns="http://www.w3.org/1998/Math/MathML">
			<ci> FLUX_VALUE </ci>
	</math>
	<listOfParameters>
		<parameter id="LOWER_BOUND" value="0" units="mmol_per_gDW_per_hr"/>
		<parameter id="UPPER_BOUND" value="1000" units="mmol_per_gDW_per_hr"/>
		<parameter id="OBJECTIVE_COEFFICIENT" value="0.0"/>
		<parameter id="FLUX_VALUE" value="0.0" units="mmol_per_gDW_per_hr"/>
	</listOfParameters>
</kineticLaw>
</reaction>
<reaction id="R_BETALDHY" name="R_betaine_aldehyde_dehydrogenase" reversible="false">
<notes>
<html:p>GENE_ASSOCIATION: ( b0312 ) </html:p>
<html:p>PROTEIN_ASSOCIATION: ( b0312 ) </html:p>
<html:p>SUBSYSTEM: Unassigned</html:p>
<html:p>PROTEIN_CLASS: 1.2.1.8</html:p>
</notes>
<listOfReactants>
	<speciesReference species="M_c00001_c" stoichiometry="1.000000"/>
	<speciesReference species="M_c00006_c" stoichiometry="1.000000"/>
	<speciesReference species="M_c00576_c" stoichiometry="1.000000"/>
</listOfReactants>
<listOfProducts>
	<speciesReference species="M_c00005_c" stoichiometry="1.000000"/>
	<speciesReference species="M_c00080_c" stoichiometry="2.000000"/>
	<speciesReference species="M_c00719_c" stoichiometry="1.000000"/>
</listOfProducts>
<kineticLaw>
	<math xmlns="http://www.w3.org/1998/Math/MathML">
			<ci> FLUX_VALUE </ci>
	</math>
	<listOfParameters>
		<parameter id="LOWER_BOUND" value="0" units="mmol_per_gDW_per_hr"/>
		<parameter id="UPPER_BOUND" value="1000" units="mmol_per_gDW_per_hr"/>
		<parameter id="OBJECTIVE_COEFFICIENT" value="0.0"/>
		<parameter id="FLUX_VALUE" value="0.0" units="mmol_per_gDW_per_hr"/>
	</listOfParameters>
</kineticLaw>
</reaction>
<reaction id="R_BiomassEcoli" name="R_BiomassEcoli" reversible="false">
<notes>
<html:p>GENE_ASSOCIATION:</html:p>
<html:p>PROTEIN_ASSOCIATION:</html:p>
<html:p>SUBSYSTEM: None</html:p>
<html:p>PROTEIN_CLASS: None</html:p>
</notes>
<listOfReactants>
	<speciesReference species="M_c00001_c" stoichiometry="45.560800"/>
	<speciesReference species="M_c00002_c" stoichiometry="45.731800"/>
	<speciesReference species="M_c00003_c" stoichiometry="0.002150"/>
	<speciesReference species="M_c00004_c" stoichiometry="0.000050"/>
	<speciesReference species="M_c00005_c" stoichiometry="0.000400"/>
	<speciesReference species="M_c00006_c" stoichiometry="0.000130"/>
	<speciesReference species="M_c00010_c" stoichiometry="0.000006"/>
	<speciesReference species="M_c00016_c" stoichiometry="0.000010"/>
	<speciesReference species="M_c00020_c" stoichiometry="0.001000"/>
	<speciesReference species="M_c00024_c" stoichiometry="0.000050"/>
	<speciesReference species="M_c00025_c" stoichiometry="0.250000"/>
	<speciesReference species="M_c00029_c" stoichiometry="0.003000"/>
	<speciesReference species="M_c00037_c" stoichiometry="0.582000"/>
	<speciesReference species="M_c00041_c" stoichiometry="0.488000"/>
	<speciesReference species="M_c00044_c" stoichiometry="0.203000"/>
	<speciesReference species="M_c00047_c" stoichiometry="0.326000"/>
	<speciesReference species="M_c00049_c" stoichiometry="0.229000"/>
	<speciesReference species="M_c00062_c" stoichiometry="0.281000"/>
	<speciesReference species="M_c00063_c" stoichiometry="0.126000"/>
	<speciesReference species="M_c00064_c" stoichiometry="0.250000"/>
	<speciesReference species="M_c00065_c" stoichiometry="0.205000"/>
	<speciesReference species="M_c00073_c" stoichiometry="0.146000"/>
	<speciesReference species="M_c00075_c" stoichiometry="0.136000"/>
	<speciesReference species="M_c00078_c" stoichiometry="0.054000"/>
	<speciesReference species="M_c00079_c" stoichiometry="0.176000"/>
	<speciesReference species="M_c00082_c" stoichiometry="0.131000"/>
	<speciesReference species="M_c00091_c" stoichiometry="0.000003"/>
	<speciesReference species="M_c00097_c" stoichiometry="0.087000"/>
	<speciesReference species="M_c00123_c" stoichiometry="0.428000"/>
	<speciesReference species="M_c00131_c" stoichiometry="0.024700"/>
	<speciesReference species="M_c00134_c" stoichiometry="0.035000"/>
	<speciesReference species="M_c00135_c" stoichiometry="0.090000"/>
	<speciesReference species="M_c00148_c" stoichiometry="0.210000"/>
	<speciesReference species="M_c00152_c" stoichiometry="0.229000"/>
	<speciesReference species="M_c00182_c" stoichiometry="0.154000"/>
	<speciesReference species="M_c00183_c" stoichiometry="0.402000"/>
	<speciesReference species="M_c00188_c" stoichiometry="0.241000"/>
	<speciesReference species="M_c00286_c" stoichiometry="0.025400"/>
	<speciesReference species="M_c00315_c" stoichiometry="0.007000"/>
	<speciesReference species="M_c00338_c" stoichiometry="0.008400"/>
	<speciesReference species="M_c00344_c" stoichiometry="0.000464"/>
	<speciesReference species="M_c00350_c" stoichiometry="0.001935"/>
	<speciesReference species="M_c00407_c" stoichiometry="0.276000"/>
	<speciesReference species="M_c00440_c" stoichiometry="0.050000"/>
	<speciesReference species="M_c00458_c" stoichiometry="0.025400"/>
	<speciesReference species="M_c00459_c" stoichiometry="0.024700"/>
	<speciesReference species="M_c02737_c" stoichiometry="0.000052"/>
	<speciesReference species="M_c05980_c" stoichiometry="0.000129"/>
	<speciesReference species="M_peptido_ec_c" stoichiometry="0.027600"/>
</listOfReactants>
<listOfProducts>
	<speciesReference species="M_c00008_c" stoichiometry="45.560800"/>
	<speciesReference species="M_c00009_c" stoichiometry="45.562800"/>
	<speciesReference species="M_c00013_c" stoichiometry="0.730200"/>
	<speciesReference species="M_c00080_c" stoichiometry="45.560350"/>
</listOfProducts>
<kineticLaw>
	<math xmlns="http://www.w3.org/1998/Math/MathML">
			<ci> FLUX_VALUE </ci>
	</math>
	<listOfParameters>
		<parameter id="LOWER_BOUND" value="0" units="mmol_per_gDW_per_hr"/>
		<parameter id="UPPER_BOUND" value="1000" units="mmol_per_gDW_per_hr"/>
		<parameter id="OBJECTIVE_COEFFICIENT" value="1.0"/>
		<parameter id="FLUX_VALUE" value="0.0" units="mmol_per_gDW_per_hr"/>
	</listOfParameters>
</kineticLaw>
</reaction>
<reaction id="R_BPNT" name="R_3__5__bisphosphate_nucleotidase" reversible="false">
<notes>
<html:p>GENE_ASSOCIATION:</html:p>
<html:p>PROTEIN_ASSOCIATION:</html:p>
<html:p>SUBSYSTEM: Cysteine_Metabolism</html:p>
<html:p>PROTEIN_CLASS: 3.1.3.7</html:p>
</notes>
<listOfReactants>
	<speciesReference species="M_c00001_c" stoichiometry="1.000000"/>
	<speciesReference species="M_c00054_c" stoichiometry="1.000000"/>
</listOfReactants>
<listOfProducts>
	<speciesReference species="M_c00009_c" stoichiometry="1.000000"/>
	<speciesReference species="M_c00020_c" stoichiometry="1.000000"/>
</listOfProducts>
<kineticLaw>
	<math xmlns="http://www.w3.org/1998/Math/MathML">
			<ci> FLUX_VALUE </ci>
	</math>
	<listOfParameters>
		<parameter id="LOWER_BOUND" value="0" units="mmol_per_gDW_per_hr"/>
		<parameter id="UPPER_BOUND" value="1000" units="mmol_per_gDW_per_hr"/>
		<parameter id="OBJECTIVE_COEFFICIENT" value="0.0"/>
		<parameter id="FLUX_VALUE" value="0.0" units="mmol_per_gDW_per_hr"/>
	</listOfParameters>
</kineticLaw>
</reaction>
<reaction id="R_BSORX" name="R_Biotin_sulfoxide_reductase" reversible="false">
<notes>
<html:p>GENE_ASSOCIATION: ( b3551 ) </html:p>
<html:p>PROTEIN_ASSOCIATION: ( b3551 ) </html:p>
<html:p>SUBSYSTEM: Cofactor_and_Prosthetic_Group_Biosynthesis</html:p>
<html:p>PROTEIN_CLASS: None</html:p>
</notes>
<listOfReactants>
	<speciesReference species="M_btnso_c" stoichiometry="1.000000"/>
	<speciesReference species="M_c00004_c" stoichiometry="1.000000"/>
	<speciesReference species="M_c00080_c" stoichiometry="1.000000"/>
</listOfReactants>
<listOfProducts>
	<speciesReference species="M_c00001_c" stoichiometry="1.000000"/>
	<speciesReference species="M_c00003_c" stoichiometry="1.000000"/>
	<speciesReference species="M_c00120_c" stoichiometry="1.000000"/>
</listOfProducts>
<kineticLaw>
	<math xmlns="http://www.w3.org/1998/Math/MathML">
			<ci> FLUX_VALUE </ci>
	</math>
	<listOfParameters>
		<parameter id="LOWER_BOUND" value="0" units="mmol_per_gDW_per_hr"/>
		<parameter id="UPPER_BOUND" value="1000" units="mmol_per_gDW_per_hr"/>
		<parameter id="OBJECTIVE_COEFFICIENT" value="0.0"/>
		<parameter id="FLUX_VALUE" value="0.0" units="mmol_per_gDW_per_hr"/>
	</listOfParameters>
</kineticLaw>
</reaction>
<reaction id="R_BSORY" name="R_Biotin_sulfoxide_reductase" reversible="false">
<notes>
<html:p>GENE_ASSOCIATION: ( b3551 ) </html:p>
<html:p>PROTEIN_ASSOCIATION: ( b3551 ) </html:p>
<html:p>SUBSYSTEM: Cofactor_and_Prosthetic_Group_Biosynthesis</html:p>
<html:p>PROTEIN_CLASS: None</html:p>
</notes>
<listOfReactants>
	<speciesReference species="M_btnso_c" stoichiometry="1.000000"/>
	<speciesReference species="M_c00005_c" stoichiometry="1.000000"/>
	<speciesReference species="M_c00080_c" stoichiometry="1.000000"/>
</listOfReactants>
<listOfProducts>
	<speciesReference species="M_c00001_c" stoichiometry="1.000000"/>
	<speciesReference species="M_c00006_c" stoichiometry="1.000000"/>
	<speciesReference species="M_c00120_c" stoichiometry="1.000000"/>
</listOfProducts>
<kineticLaw>
	<math xmlns="http://www.w3.org/1998/Math/MathML">
			<ci> FLUX_VALUE </ci>
	</math>
	<listOfParameters>
		<parameter id="LOWER_BOUND" value="0" units="mmol_per_gDW_per_hr"/>
		<parameter id="UPPER_BOUND" value="1000" units="mmol_per_gDW_per_hr"/>
		<parameter id="OBJECTIVE_COEFFICIENT" value="0.0"/>
		<parameter id="FLUX_VALUE" value="0.0" units="mmol_per_gDW_per_hr"/>
	</listOfParameters>
</kineticLaw>
</reaction>
<reaction id="R_BTS2" name="R_biotin_synthase__ala_L_producing_" reversible="true">
<notes>
<html:p>GENE_ASSOCIATION: ( b0775 ) </html:p>
<html:p>PROTEIN_ASSOCIATION: ( b0775 ) </html:p>
<html:p>SUBSYSTEM: Cofactor_and_Prosthetic_Group_Biosynthesis</html:p>
<html:p>PROTEIN_CLASS: None</html:p>
</notes>
<listOfReactants>
	<speciesReference species="M_c00097_c" stoichiometry="1.000000"/>
	<speciesReference species="M_c01909_c" stoichiometry="1.000000"/>
</listOfReactants>
<listOfProducts>
	<speciesReference species="M_c00041_c" stoichiometry="1.000000"/>
	<speciesReference species="M_c00080_c" stoichiometry="2.000000"/>
	<speciesReference species="M_c00120_c" stoichiometry="1.000000"/>
</listOfProducts>
<kineticLaw>
	<math xmlns="http://www.w3.org/1998/Math/MathML">
			<ci> FLUX_VALUE </ci>
	</math>
	<listOfParameters>
		<parameter id="LOWER_BOUND" value="-1000" units="mmol_per_gDW_per_hr"/>
		<parameter id="UPPER_BOUND" value="1000" units="mmol_per_gDW_per_hr"/>
		<parameter id="OBJECTIVE_COEFFICIENT" value="0.0"/>
		<parameter id="FLUX_VALUE" value="0.0" units="mmol_per_gDW_per_hr"/>
	</listOfParameters>
</kineticLaw>
</reaction>
<reaction id="R_BUTCT" name="R_Acetyl_CoA_butyrate_CoA_transferase" reversible="false">
<notes>
<html:p>GENE_ASSOCIATION: ( b2221 and b2222 ) </html:p>
<html:p>PROTEIN_ASSOCIATION: ( b2221 and b2222 ) </html:p>
<html:p>SUBSYSTEM: Alternate_Carbon_Metabolism</html:p>
<html:p>PROTEIN_CLASS: 2.8.3.8</html:p>
</notes>
<listOfReactants>
	<speciesReference species="M_c00024_c" stoichiometry="1.000000"/>
	<speciesReference species="M_c00246_c" stoichiometry="1.000000"/>
</listOfReactants>
<listOfProducts>
	<speciesReference species="M_c00033_c" stoichiometry="1.000000"/>
	<speciesReference species="M_c00136_c" stoichiometry="1.000000"/>
</listOfProducts>
<kineticLaw>
	<math xmlns="http://www.w3.org/1998/Math/MathML">
			<ci> FLUX_VALUE </ci>
	</math>
	<listOfParameters>
		<parameter id="LOWER_BOUND" value="0" units="mmol_per_gDW_per_hr"/>
		<parameter id="UPPER_BOUND" value="1000" units="mmol_per_gDW_per_hr"/>
		<parameter id="OBJECTIVE_COEFFICIENT" value="0.0"/>
		<parameter id="FLUX_VALUE" value="0.0" units="mmol_per_gDW_per_hr"/>
	</listOfParameters>
</kineticLaw>
</reaction>
<reaction id="R_BUTT2R" name="R_Butyrate_transport_via_proton_symport__reversible" reversible="true">
<notes>
<html:p>GENE_ASSOCIATION: ( b2223 ) </html:p>
<html:p>PROTEIN_ASSOCIATION: ( b2223 ) </html:p>
<html:p>SUBSYSTEM: Putative_Transporters</html:p>
<html:p>PROTEIN_CLASS: None</html:p>
</notes>
<listOfReactants>
	<speciesReference species="M_c00080_e" stoichiometry="1.000000"/>
	<speciesReference species="M_c00246_e" stoichiometry="1.000000"/>
</listOfReactants>
<listOfProducts>
	<speciesReference species="M_c00080_c" stoichiometry="1.000000"/>
	<speciesReference species="M_c00246_c" stoichiometry="1.000000"/>
</listOfProducts>
<kineticLaw>
	<math xmlns="http://www.w3.org/1998/Math/MathML">
			<ci> FLUX_VALUE </ci>
	</math>
	<listOfParameters>
		<parameter id="LOWER_BOUND" value="-1000" units="mmol_per_gDW_per_hr"/>
		<parameter id="UPPER_BOUND" value="1000" units="mmol_per_gDW_per_hr"/>
		<parameter id="OBJECTIVE_COEFFICIENT" value="0.0"/>
		<parameter id="FLUX_VALUE" value="0.0" units="mmol_per_gDW_per_hr"/>
	</listOfParameters>
</kineticLaw>
</reaction>
<reaction id="R_C120SN" name="R_Fatty_acid_biosynthesis__n_C12_0_" reversible="false">
<notes>
<html:p>GENE_ASSOCIATION: ( b0954 and b2323 and b1093 and b1288 ) or ( b2323 and b1093 and b1288 and b0180 ) or ( b1095 and b1093 and b1288 and b0180 ) or ( b0954 and b1095 and b1093 and b1288 ) </html:p>
<html:p>PROTEIN_ASSOCIATION: ( b0954 and b2323 and b1093 and b1288 ) or ( b2323 and b1093 and b1288 and b0180 ) or ( b1095 and b1093 and b1288 and b0180 ) or ( b0954 and b1095 and b1093 and b1288 ) </html:p>
<html:p>SUBSYSTEM: Membrane_Lipid_Metabolism</html:p>
<html:p>PROTEIN_CLASS: None</html:p>
</notes>
<listOfReactants>
	<speciesReference species="M_c00005_c" stoichiometry="10.000000"/>
	<speciesReference species="M_c00080_c" stoichiometry="14.000000"/>
	<speciesReference species="M_c01209_c" stoichiometry="4.000000"/>
	<speciesReference species="M_c05744_c" stoichiometry="1.000000"/>
</listOfReactants>
<listOfProducts>
	<speciesReference species="M_c00001_c" stoichiometry="5.000000"/>
	<speciesReference species="M_c00006_c" stoichiometry="10.000000"/>
	<speciesReference species="M_c00011_c" stoichiometry="4.000000"/>
	<speciesReference species="M_c00229_c" stoichiometry="4.000000"/>
	<speciesReference species="M_c05223_c" stoichiometry="1.000000"/>
</listOfProducts>
<kineticLaw>
	<math xmlns="http://www.w3.org/1998/Math/MathML">
			<ci> FLUX_VALUE </ci>
	</math>
	<listOfParameters>
		<parameter id="LOWER_BOUND" value="0" units="mmol_per_gDW_per_hr"/>
		<parameter id="UPPER_BOUND" value="1000" units="mmol_per_gDW_per_hr"/>
		<parameter id="OBJECTIVE_COEFFICIENT" value="0.0"/>
		<parameter id="FLUX_VALUE" value="0.0" units="mmol_per_gDW_per_hr"/>
	</listOfParameters>
</kineticLaw>
</reaction>
<reaction id="R_C140SN" name="R_Fatty_acid_biosynthesis__n_C14_0_" reversible="false">
<notes>
<html:p>GENE_ASSOCIATION: ( b0954 and b2323 and b1093 and b1288 ) or ( b2323 and b1093 and b1288 and b0180 ) or ( b1095 and b1093 and b1288 and b0180 ) or ( b0954 and b1095 and b1093 and b1288 ) </html:p>
<html:p>PROTEIN_ASSOCIATION: ( b0954 and b2323 and b1093 and b1288 ) or ( b2323 and b1093 and b1288 and b0180 ) or ( b1095 and b1093 and b1288 and b0180 ) or ( b0954 and b1095 and b1093 and b1288 ) </html:p>
<html:p>SUBSYSTEM: Membrane_Lipid_Metabolism</html:p>
<html:p>PROTEIN_CLASS: None</html:p>
</notes>
<listOfReactants>
	<speciesReference species="M_c00005_c" stoichiometry="12.000000"/>
	<speciesReference species="M_c00080_c" stoichiometry="17.000000"/>
	<speciesReference species="M_c01209_c" stoichiometry="5.000000"/>
	<speciesReference species="M_c05744_c" stoichiometry="1.000000"/>
</listOfReactants>
<listOfProducts>
	<speciesReference species="M_c00001_c" stoichiometry="6.000000"/>
	<speciesReference species="M_c00006_c" stoichiometry="12.000000"/>
	<speciesReference species="M_c00011_c" stoichiometry="5.000000"/>
	<speciesReference species="M_c00229_c" stoichiometry="5.000000"/>
	<speciesReference species="M_c05761_c" stoichiometry="1.000000"/>
</listOfProducts>
<kineticLaw>
	<math xmlns="http://www.w3.org/1998/Math/MathML">
			<ci> FLUX_VALUE </ci>
	</math>
	<listOfParameters>
		<parameter id="LOWER_BOUND" value="0" units="mmol_per_gDW_per_hr"/>
		<parameter id="UPPER_BOUND" value="1000" units="mmol_per_gDW_per_hr"/>
		<parameter id="OBJECTIVE_COEFFICIENT" value="0.0"/>
		<parameter id="FLUX_VALUE" value="0.0" units="mmol_per_gDW_per_hr"/>
	</listOfParameters>
</kineticLaw>
</reaction>
<reaction id="R_C141SN" name="R_Fatty_acid_biosynthesis__n_C14_1_" reversible="false">
<notes>
<html:p>GENE_ASSOCIATION: ( b0954 and b2323 and b1093 and b1288 and b0180 ) </html:p>
<html:p>PROTEIN_ASSOCIATION: ( b0954 and b2323 and b1093 and b1288 and b0180 ) </html:p>
<html:p>SUBSYSTEM: Membrane_Lipid_Metabolism</html:p>
<html:p>PROTEIN_CLASS: None</html:p>
</notes>
<listOfReactants>
	<speciesReference species="M_c00005_c" stoichiometry="11.000000"/>
	<speciesReference species="M_c00080_c" stoichiometry="16.000000"/>
	<speciesReference species="M_c01209_c" stoichiometry="5.000000"/>
	<speciesReference species="M_c05744_c" stoichiometry="1.000000"/>
</listOfReactants>
<listOfProducts>
	<speciesReference species="M_c00001_c" stoichiometry="6.000000"/>
	<speciesReference species="M_c00006_c" stoichiometry="11.000000"/>
	<speciesReference species="M_c00011_c" stoichiometry="5.000000"/>
	<speciesReference species="M_c00229_c" stoichiometry="5.000000"/>
	<speciesReference species="M_tdeacp_c" stoichiometry="1.000000"/>
</listOfProducts>
<kineticLaw>
	<math xmlns="http://www.w3.org/1998/Math/MathML">
			<ci> FLUX_VALUE </ci>
	</math>
	<listOfParameters>
		<parameter id="LOWER_BOUND" value="0" units="mmol_per_gDW_per_hr"/>
		<parameter id="UPPER_BOUND" value="1000" units="mmol_per_gDW_per_hr"/>
		<parameter id="OBJECTIVE_COEFFICIENT" value="0.0"/>
		<parameter id="FLUX_VALUE" value="0.0" units="mmol_per_gDW_per_hr"/>
	</listOfParameters>
</kineticLaw>
</reaction>
<reaction id="R_C160SN" name="R_Fatty_acid_biosynthesis__n_C16_0_" reversible="false">
<notes>
<html:p>GENE_ASSOCIATION: ( b0954 and b2323 and b1093 and b1288 ) or ( b2323 and b1093 and b1288 and b0180 ) or ( b1095 and b1093 and b1288 and b0180 ) or ( b0954 and b1095 and b1093 and b1288 ) </html:p>
<html:p>PROTEIN_ASSOCIATION: ( b0954 and b2323 and b1093 and b1288 ) or ( b2323 and b1093 and b1288 and b0180 ) or ( b1095 and b1093 and b1288 and b0180 ) or ( b0954 and b1095 and b1093 and b1288 ) </html:p>
<html:p>SUBSYSTEM: Membrane_Lipid_Metabolism</html:p>
<html:p>PROTEIN_CLASS: None</html:p>
</notes>
<listOfReactants>
	<speciesReference species="M_c00005_c" stoichiometry="14.000000"/>
	<speciesReference species="M_c00080_c" stoichiometry="20.000000"/>
	<speciesReference species="M_c01209_c" stoichiometry="6.000000"/>
	<speciesReference species="M_c05744_c" stoichiometry="1.000000"/>
</listOfReactants>
<listOfProducts>
	<speciesReference species="M_c00001_c" stoichiometry="7.000000"/>
	<speciesReference species="M_c00006_c" stoichiometry="14.000000"/>
	<speciesReference species="M_c00011_c" stoichiometry="6.000000"/>
	<speciesReference species="M_c00229_c" stoichiometry="6.000000"/>
	<speciesReference species="M_palmacp_c" stoichiometry="1.000000"/>
</listOfProducts>
<kineticLaw>
	<math xmlns="http://www.w3.org/1998/Math/MathML">
			<ci> FLUX_VALUE </ci>
	</math>
	<listOfParameters>
		<parameter id="LOWER_BOUND" value="0" units="mmol_per_gDW_per_hr"/>
		<parameter id="UPPER_BOUND" value="1000" units="mmol_per_gDW_per_hr"/>
		<parameter id="OBJECTIVE_COEFFICIENT" value="0.0"/>
		<parameter id="FLUX_VALUE" value="0.0" units="mmol_per_gDW_per_hr"/>
	</listOfParameters>
</kineticLaw>
</reaction>
<reaction id="R_C161SN" name="R_Fatty_acid_biosynthesis__n_C16_1_" reversible="false">
<notes>
<html:p>GENE_ASSOCIATION: ( b0954 and b2323 and b1093 and b1288 and b0180 ) </html:p>
<html:p>PROTEIN_ASSOCIATION: ( b0954 and b2323 and b1093 and b1288 and b0180 ) </html:p>
<html:p>SUBSYSTEM: Membrane_Lipid_Metabolism</html:p>
<html:p>PROTEIN_CLASS: None</html:p>
</notes>
<listOfReactants>
	<speciesReference species="M_c00005_c" stoichiometry="13.000000"/>
	<speciesReference species="M_c00080_c" stoichiometry="19.000000"/>
	<speciesReference species="M_c01209_c" stoichiometry="6.000000"/>
	<speciesReference species="M_c05744_c" stoichiometry="1.000000"/>
</listOfReactants>
<listOfProducts>
	<speciesReference species="M_c00001_c" stoichiometry="7.000000"/>
	<speciesReference species="M_c00006_c" stoichiometry="13.000000"/>
	<speciesReference species="M_c00011_c" stoichiometry="6.000000"/>
	<speciesReference species="M_c00229_c" stoichiometry="6.000000"/>
	<speciesReference species="M_c04364_c" stoichiometry="1.000000"/>
</listOfProducts>
<kineticLaw>
	<math xmlns="http://www.w3.org/1998/Math/MathML">
			<ci> FLUX_VALUE </ci>
	</math>
	<listOfParameters>
		<parameter id="LOWER_BOUND" value="0" units="mmol_per_gDW_per_hr"/>
		<parameter id="UPPER_BOUND" value="1000" units="mmol_per_gDW_per_hr"/>
		<parameter id="OBJECTIVE_COEFFICIENT" value="0.0"/>
		<parameter id="FLUX_VALUE" value="0.0" units="mmol_per_gDW_per_hr"/>
	</listOfParameters>
</kineticLaw>
</reaction>
<reaction id="R_C181SN" name="R_Fatty_acid_biosynthesis__n_C18_1_" reversible="false">
<notes>
<html:p>GENE_ASSOCIATION: ( b0954 and b2323 and b1095 and b1093 and b1288 and b0180 ) </html:p>
<html:p>PROTEIN_ASSOCIATION: ( b0954 and b2323 and b1095 and b1093 and b1288 and b0180 ) </html:p>
<html:p>SUBSYSTEM: Membrane_Lipid_Metabolism</html:p>
<html:p>PROTEIN_CLASS: None</html:p>
</notes>
<listOfReactants>
	<speciesReference species="M_c00005_c" stoichiometry="15.000000"/>
	<speciesReference species="M_c00080_c" stoichiometry="22.000000"/>
	<speciesReference species="M_c01209_c" stoichiometry="7.000000"/>
	<speciesReference species="M_c05744_c" stoichiometry="1.000000"/>
</listOfReactants>
<listOfProducts>
	<speciesReference species="M_c00001_c" stoichiometry="8.000000"/>
	<speciesReference species="M_c00006_c" stoichiometry="15.000000"/>
	<speciesReference species="M_c00011_c" stoichiometry="7.000000"/>
	<speciesReference species="M_c00229_c" stoichiometry="7.000000"/>
	<speciesReference species="M_octeacp_c" stoichiometry="1.000000"/>
</listOfProducts>
<kineticLaw>
	<math xmlns="http://www.w3.org/1998/Math/MathML">
			<ci> FLUX_VALUE </ci>
	</math>
	<listOfParameters>
		<parameter id="LOWER_BOUND" value="0" units="mmol_per_gDW_per_hr"/>
		<parameter id="UPPER_BOUND" value="1000" units="mmol_per_gDW_per_hr"/>
		<parameter id="OBJECTIVE_COEFFICIENT" value="0.0"/>
		<parameter id="FLUX_VALUE" value="0.0" units="mmol_per_gDW_per_hr"/>
	</listOfParameters>
</kineticLaw>
</reaction>
<reaction id="R_CADVT" name="R_Lysine_Cadaverine_antiporter" reversible="false">
<notes>
<html:p>GENE_ASSOCIATION: ( b4132 ) </html:p>
<html:p>PROTEIN_ASSOCIATION: ( b4132 ) </html:p>
<html:p>SUBSYSTEM: Transport__Extracellular</html:p>
<html:p>PROTEIN_CLASS: None</html:p>
</notes>
<listOfReactants>
	<speciesReference species="M_c00047_e" stoichiometry="1.000000"/>
	<speciesReference species="M_c00080_e" stoichiometry="1.000000"/>
	<speciesReference species="M_c01672_c" stoichiometry="1.000000"/>
</listOfReactants>
<listOfProducts>
	<speciesReference species="M_c00047_c" stoichiometry="1.000000"/>
	<speciesReference species="M_c00080_c" stoichiometry="1.000000"/>
	<speciesReference species="M_c01672_e" stoichiometry="1.000000"/>
</listOfProducts>
<kineticLaw>
	<math xmlns="http://www.w3.org/1998/Math/MathML">
			<ci> FLUX_VALUE </ci>
	</math>
	<listOfParameters>
		<parameter id="LOWER_BOUND" value="0" units="mmol_per_gDW_per_hr"/>
		<parameter id="UPPER_BOUND" value="1000" units="mmol_per_gDW_per_hr"/>
		<parameter id="OBJECTIVE_COEFFICIENT" value="0.0"/>
		<parameter id="FLUX_VALUE" value="0.0" units="mmol_per_gDW_per_hr"/>
	</listOfParameters>
</kineticLaw>
</reaction>
<reaction id="R_CAT" name="R_catalase" reversible="false">
<notes>
<html:p>GENE_ASSOCIATION: ( b1732 ) or ( b3942 ) </html:p>
<html:p>PROTEIN_ASSOCIATION: ( b1732 ) or ( b3942 ) </html:p>
<html:p>SUBSYSTEM: Unassigned</html:p>
<html:p>PROTEIN_CLASS: 1.11.1.6</html:p>
</notes>
<listOfReactants>
	<speciesReference species="M_c00027_c" stoichiometry="2.000000"/>
</listOfReactants>
<listOfProducts>
	<speciesReference species="M_c00001_c" stoichiometry="2.000000"/>
	<speciesReference species="M_c00007_c" stoichiometry="1.000000"/>
</listOfProducts>
<kineticLaw>
	<math xmlns="http://www.w3.org/1998/Math/MathML">
			<ci> FLUX_VALUE </ci>
	</math>
	<listOfParameters>
		<parameter id="LOWER_BOUND" value="0" units="mmol_per_gDW_per_hr"/>
		<parameter id="UPPER_BOUND" value="1000" units="mmol_per_gDW_per_hr"/>
		<parameter id="OBJECTIVE_COEFFICIENT" value="0.0"/>
		<parameter id="FLUX_VALUE" value="0.0" units="mmol_per_gDW_per_hr"/>
	</listOfParameters>
</kineticLaw>
</reaction>
<reaction id="R_CBIAT" name="R_Cobinamide_adenyltransferase" reversible="true">
<notes>
<html:p>GENE_ASSOCIATION: ( b1270 ) </html:p>
<html:p>PROTEIN_ASSOCIATION: ( b1270 ) </html:p>
<html:p>SUBSYSTEM: Cofactor_and_Prosthetic_Group_Biosynthesis</html:p>
<html:p>PROTEIN_CLASS: None</html:p>
</notes>
<listOfReactants>
	<speciesReference species="M_c00001_c" stoichiometry="1.000000"/>
	<speciesReference species="M_c00002_c" stoichiometry="1.000000"/>
	<speciesReference species="M_c05774_c" stoichiometry="1.000000"/>
</listOfReactants>
<listOfProducts>
	<speciesReference species="M_c00009_c" stoichiometry="1.000000"/>
	<speciesReference species="M_c00013_c" stoichiometry="1.000000"/>
	<speciesReference species="M_c06508_c" stoichiometry="1.000000"/>
</listOfProducts>
<kineticLaw>
	<math xmlns="http://www.w3.org/1998/Math/MathML">
			<ci> FLUX_VALUE </ci>
	</math>
	<listOfParameters>
		<parameter id="LOWER_BOUND" value="-1000" units="mmol_per_gDW_per_hr"/>
		<parameter id="UPPER_BOUND" value="1000" units="mmol_per_gDW_per_hr"/>
		<parameter id="OBJECTIVE_COEFFICIENT" value="0.0"/>
		<parameter id="FLUX_VALUE" value="0.0" units="mmol_per_gDW_per_hr"/>
	</listOfParameters>
</kineticLaw>
</reaction>
<reaction id="R_CBL1ABC" name="R_Cob_1_alamin_transport_via_ABC_system" reversible="false">
<notes>
<html:p>GENE_ASSOCIATION: ( b3966 and b1711 and b1709 and b0158 ) </html:p>
<html:p>PROTEIN_ASSOCIATION: ( b3966 and b1711 and b1709 and b0158 ) </html:p>
<html:p>SUBSYSTEM: Transport__Extracellular</html:p>
<html:p>PROTEIN_CLASS: None</html:p>
</notes>
<listOfReactants>
	<speciesReference species="M_c00001_c" stoichiometry="1.000000"/>
	<speciesReference species="M_c00002_c" stoichiometry="1.000000"/>
	<speciesReference species="M_c00853_e" stoichiometry="1.000000"/>
</listOfReactants>
<listOfProducts>
	<speciesReference species="M_c00008_c" stoichiometry="1.000000"/>
	<speciesReference species="M_c00009_c" stoichiometry="1.000000"/>
	<speciesReference species="M_c00080_c" stoichiometry="1.000000"/>
	<speciesReference species="M_c00853_c" stoichiometry="1.000000"/>
</listOfProducts>
<kineticLaw>
	<math xmlns="http://www.w3.org/1998/Math/MathML">
			<ci> FLUX_VALUE </ci>
	</math>
	<listOfParameters>
		<parameter id="LOWER_BOUND" value="0" units="mmol_per_gDW_per_hr"/>
		<parameter id="UPPER_BOUND" value="1000" units="mmol_per_gDW_per_hr"/>
		<parameter id="OBJECTIVE_COEFFICIENT" value="0.0"/>
		<parameter id="FLUX_VALUE" value="0.0" units="mmol_per_gDW_per_hr"/>
	</listOfParameters>
</kineticLaw>
</reaction>
<reaction id="R_CBLAT" name="R_cob_I_alamin_adenosyltransferase" reversible="true">
<notes>
<html:p>GENE_ASSOCIATION: ( b1270 ) </html:p>
<html:p>PROTEIN_ASSOCIATION: ( b1270 ) </html:p>
<html:p>SUBSYSTEM: Cofactor_and_Prosthetic_Group_Biosynthesis</html:p>
<html:p>PROTEIN_CLASS: 2.5.1.17</html:p>
</notes>
<listOfReactants>
	<speciesReference species="M_c00001_c" stoichiometry="1.000000"/>
	<speciesReference species="M_c00002_c" stoichiometry="1.000000"/>
	<speciesReference species="M_c00853_c" stoichiometry="1.000000"/>
</listOfReactants>
<listOfProducts>
	<speciesReference species="M_c00009_c" stoichiometry="1.000000"/>
	<speciesReference species="M_c00013_c" stoichiometry="1.000000"/>
	<speciesReference species="M_c00194_c" stoichiometry="1.000000"/>
</listOfProducts>
<kineticLaw>
	<math xmlns="http://www.w3.org/1998/Math/MathML">
			<ci> FLUX_VALUE </ci>
	</math>
	<listOfParameters>
		<parameter id="LOWER_BOUND" value="-1000" units="mmol_per_gDW_per_hr"/>
		<parameter id="UPPER_BOUND" value="1000" units="mmol_per_gDW_per_hr"/>
		<parameter id="OBJECTIVE_COEFFICIENT" value="0.0"/>
		<parameter id="FLUX_VALUE" value="0.0" units="mmol_per_gDW_per_hr"/>
	</listOfParameters>
</kineticLaw>
</reaction>
<reaction id="R_CBMK" name="R_Carbamate_kinase" reversible="false">
<notes>
<html:p>GENE_ASSOCIATION: ( b0521 ) or ( b2874 ) or ( b0323 ) </html:p>
<html:p>PROTEIN_ASSOCIATION: ( b0521 ) or ( b2874 ) or ( b0323 ) </html:p>
<html:p>SUBSYSTEM: Putative</html:p>
<html:p>PROTEIN_CLASS: 2.7.2.2</html:p>
</notes>
<listOfReactants>
	<speciesReference species="M_c00002_c" stoichiometry="1.000000"/>
	<speciesReference species="M_c00011_c" stoichiometry="1.000000"/>
	<speciesReference species="M_c00014_c" stoichiometry="1.000000"/>
</listOfReactants>
<listOfProducts>
	<speciesReference species="M_c00008_c" stoichiometry="1.000000"/>
	<speciesReference species="M_c00080_c" stoichiometry="2.000000"/>
	<speciesReference species="M_c00169_c" stoichiometry="1.000000"/>
</listOfProducts>
<kineticLaw>
	<math xmlns="http://www.w3.org/1998/Math/MathML">
			<ci> FLUX_VALUE </ci>
	</math>
	<listOfParameters>
		<parameter id="LOWER_BOUND" value="0" units="mmol_per_gDW_per_hr"/>
		<parameter id="UPPER_BOUND" value="1000" units="mmol_per_gDW_per_hr"/>
		<parameter id="OBJECTIVE_COEFFICIENT" value="0.0"/>
		<parameter id="FLUX_VALUE" value="0.0" units="mmol_per_gDW_per_hr"/>
	</listOfParameters>
</kineticLaw>
</reaction>
<reaction id="R_CBPS" name="R_carbamoyl_phosphate_synthase__glutamine_hydrolysing_" reversible="false">
<notes>
<html:p>GENE_ASSOCIATION: ( b0032 and b0033 ) </html:p>
<html:p>PROTEIN_ASSOCIATION: ( b0032 and b0033 ) </html:p>
<html:p>SUBSYSTEM: Arginine_and_Proline_Metabolism</html:p>
<html:p>PROTEIN_CLASS: 6.3.5.5</html:p>
</notes>
<listOfReactants>
	<speciesReference species="M_c00001_c" stoichiometry="1.000000"/>
	<speciesReference species="M_c00002_c" stoichiometry="2.000000"/>
	<speciesReference species="M_c00064_c" stoichiometry="1.000000"/>
	<speciesReference species="M_c00288_c" stoichiometry="1.000000"/>
</listOfReactants>
<listOfProducts>
	<speciesReference species="M_c00008_c" stoichiometry="2.000000"/>
	<speciesReference species="M_c00009_c" stoichiometry="1.000000"/>
	<speciesReference species="M_c00025_c" stoichiometry="1.000000"/>
	<speciesReference species="M_c00080_c" stoichiometry="2.000000"/>
	<speciesReference species="M_c00169_c" stoichiometry="1.000000"/>
</listOfProducts>
<kineticLaw>
	<math xmlns="http://www.w3.org/1998/Math/MathML">
			<ci> FLUX_VALUE </ci>
	</math>
	<listOfParameters>
		<parameter id="LOWER_BOUND" value="0" units="mmol_per_gDW_per_hr"/>
		<parameter id="UPPER_BOUND" value="1000" units="mmol_per_gDW_per_hr"/>
		<parameter id="OBJECTIVE_COEFFICIENT" value="0.0"/>
		<parameter id="FLUX_VALUE" value="0.0" units="mmol_per_gDW_per_hr"/>
	</listOfParameters>
</kineticLaw>
</reaction>
<reaction id="R_CDAPPA_EC" name="R_CDP_Diacylglycerol_pyrophostatase__Ecoli_" reversible="false">
<notes>
<html:p>GENE_ASSOCIATION: ( b3918 ) </html:p>
<html:p>PROTEIN_ASSOCIATION: ( b3918 ) </html:p>
<html:p>SUBSYSTEM: Membrane_Lipid_Metabolism</html:p>
<html:p>PROTEIN_CLASS: 3.6.1.26</html:p>
</notes>
<listOfReactants>
	<speciesReference species="M_c00001_c" stoichiometry="1.000000"/>
	<speciesReference species="M_c00269_c" stoichiometry="0.020000"/>
</listOfReactants>
<listOfProducts>
	<speciesReference species="M_c00055_c" stoichiometry="1.000000"/>
	<speciesReference species="M_c00080_c" stoichiometry="2.000000"/>
	<speciesReference species="M_c00416_c" stoichiometry="0.020000"/>
</listOfProducts>
<kineticLaw>
	<math xmlns="http://www.w3.org/1998/Math/MathML">
			<ci> FLUX_VALUE </ci>
	</math>
	<listOfParameters>
		<parameter id="LOWER_BOUND" value="0" units="mmol_per_gDW_per_hr"/>
		<parameter id="UPPER_BOUND" value="1000" units="mmol_per_gDW_per_hr"/>
		<parameter id="OBJECTIVE_COEFFICIENT" value="0.0"/>
		<parameter id="FLUX_VALUE" value="0.0" units="mmol_per_gDW_per_hr"/>
	</listOfParameters>
</kineticLaw>
</reaction>
<reaction id="R_CDPMEK" name="R_4__cytidine_5__diphospho__2_C_methyl_D_erythritol_kinase" reversible="false">
<notes>
<html:p>GENE_ASSOCIATION: ( b1208 ) </html:p>
<html:p>PROTEIN_ASSOCIATION: ( b1208 ) </html:p>
<html:p>SUBSYSTEM: Cofactor_and_Prosthetic_Group_Biosynthesis</html:p>
<html:p>PROTEIN_CLASS: None</html:p>
</notes>
<listOfReactants>
	<speciesReference species="M_c00002_c" stoichiometry="1.000000"/>
	<speciesReference species="M_c11435_c" stoichiometry="1.000000"/>
</listOfReactants>
<listOfProducts>
	<speciesReference species="M_2p4c2me_c" stoichiometry="1.000000"/>
	<speciesReference species="M_c00008_c" stoichiometry="1.000000"/>
	<speciesReference species="M_c00080_c" stoichiometry="1.000000"/>
</listOfProducts>
<kineticLaw>
	<math xmlns="http://www.w3.org/1998/Math/MathML">
			<ci> FLUX_VALUE </ci>
	</math>
	<listOfParameters>
		<parameter id="LOWER_BOUND" value="0" units="mmol_per_gDW_per_hr"/>
		<parameter id="UPPER_BOUND" value="1000" units="mmol_per_gDW_per_hr"/>
		<parameter id="OBJECTIVE_COEFFICIENT" value="0.0"/>
		<parameter id="FLUX_VALUE" value="0.0" units="mmol_per_gDW_per_hr"/>
	</listOfParameters>
</kineticLaw>
</reaction>
<reaction id="R_CHLABC" name="R_choline_transport_via_ABC_system" reversible="false">
<notes>
<html:p>GENE_ASSOCIATION: ( b2128 and b2129 and b2130 and b2131 ) </html:p>
<html:p>PROTEIN_ASSOCIATION: ( b2128 and b2129 and b2130 and b2131 ) </html:p>
<html:p>SUBSYSTEM: Putative_Transporters</html:p>
<html:p>PROTEIN_CLASS: None</html:p>
</notes>
<listOfReactants>
	<speciesReference species="M_c00001_c" stoichiometry="1.000000"/>
	<speciesReference species="M_c00002_c" stoichiometry="1.000000"/>
	<speciesReference species="M_c00114_e" stoichiometry="1.000000"/>
</listOfReactants>
<listOfProducts>
	<speciesReference species="M_c00008_c" stoichiometry="1.000000"/>
	<speciesReference species="M_c00009_c" stoichiometry="1.000000"/>
	<speciesReference species="M_c00080_c" stoichiometry="1.000000"/>
	<speciesReference species="M_c00114_c" stoichiometry="1.000000"/>
</listOfProducts>
<kineticLaw>
	<math xmlns="http://www.w3.org/1998/Math/MathML">
			<ci> FLUX_VALUE </ci>
	</math>
	<listOfParameters>
		<parameter id="LOWER_BOUND" value="0" units="mmol_per_gDW_per_hr"/>
		<parameter id="UPPER_BOUND" value="1000" units="mmol_per_gDW_per_hr"/>
		<parameter id="OBJECTIVE_COEFFICIENT" value="0.0"/>
		<parameter id="FLUX_VALUE" value="0.0" units="mmol_per_gDW_per_hr"/>
	</listOfParameters>
</kineticLaw>
</reaction>
<reaction id="R_CHLT2R" name="R_choline_transport_via_proton_symport__reversible" reversible="true">
<notes>
<html:p>GENE_ASSOCIATION: ( b0314 ) or ( b1801 ) </html:p>
<html:p>PROTEIN_ASSOCIATION: ( b0314 ) or ( b1801 ) </html:p>
<html:p>SUBSYSTEM: Transport__Extracellular</html:p>
<html:p>PROTEIN_CLASS: None</html:p>
</notes>
<listOfReactants>
	<speciesReference species="M_c00080_e" stoichiometry="1.000000"/>
	<speciesReference species="M_c00114_e" stoichiometry="1.000000"/>
</listOfReactants>
<listOfProducts>
	<speciesReference species="M_c00080_c" stoichiometry="1.000000"/>
	<speciesReference species="M_c00114_c" stoichiometry="1.000000"/>
</listOfProducts>
<kineticLaw>
	<math xmlns="http://www.w3.org/1998/Math/MathML">
			<ci> FLUX_VALUE </ci>
	</math>
	<listOfParameters>
		<parameter id="LOWER_BOUND" value="-1000" units="mmol_per_gDW_per_hr"/>
		<parameter id="UPPER_BOUND" value="1000" units="mmol_per_gDW_per_hr"/>
		<parameter id="OBJECTIVE_COEFFICIENT" value="0.0"/>
		<parameter id="FLUX_VALUE" value="0.0" units="mmol_per_gDW_per_hr"/>
	</listOfParameters>
</kineticLaw>
</reaction>
<reaction id="R_CHORM" name="R_chorismate_mutase" reversible="false">
<notes>
<html:p>GENE_ASSOCIATION: ( b2599 ) or ( b2600 ) </html:p>
<html:p>PROTEIN_ASSOCIATION: ( b2599 ) or ( b2600 ) </html:p>
<html:p>SUBSYSTEM: Tyrosine__Tryptophan__and_Phenylalanine_Metabolism</html:p>
<html:p>PROTEIN_CLASS: 5.4.99.5</html:p>
</notes>
<listOfReactants>
	<speciesReference species="M_c00251_c" stoichiometry="1.000000"/>
</listOfReactants>
<listOfProducts>
	<speciesReference species="M_c00254_c" stoichiometry="1.000000"/>
</listOfProducts>
<kineticLaw>
	<math xmlns="http://www.w3.org/1998/Math/MathML">
			<ci> FLUX_VALUE </ci>
	</math>
	<listOfParameters>
		<parameter id="LOWER_BOUND" value="0" units="mmol_per_gDW_per_hr"/>
		<parameter id="UPPER_BOUND" value="1000" units="mmol_per_gDW_per_hr"/>
		<parameter id="OBJECTIVE_COEFFICIENT" value="0.0"/>
		<parameter id="FLUX_VALUE" value="0.0" units="mmol_per_gDW_per_hr"/>
	</listOfParameters>
</kineticLaw>
</reaction>
<reaction id="R_CHORS" name="R_chorismate_synthase" reversible="false">
<notes>
<html:p>GENE_ASSOCIATION: ( b2329 ) </html:p>
<html:p>PROTEIN_ASSOCIATION: ( b2329 ) </html:p>
<html:p>SUBSYSTEM: Tyrosine__Tryptophan__and_Phenylalanine_Metabolism</html:p>
<html:p>PROTEIN_CLASS: 4.2.3.5</html:p>
</notes>
<listOfReactants>
	<speciesReference species="M_c01269_c" stoichiometry="1.000000"/>
</listOfReactants>
<listOfProducts>
	<speciesReference species="M_c00009_c" stoichiometry="1.000000"/>
	<speciesReference species="M_c00251_c" stoichiometry="1.000000"/>
</listOfProducts>
<kineticLaw>
	<math xmlns="http://www.w3.org/1998/Math/MathML">
			<ci> FLUX_VALUE </ci>
	</math>
	<listOfParameters>
		<parameter id="LOWER_BOUND" value="0" units="mmol_per_gDW_per_hr"/>
		<parameter id="UPPER_BOUND" value="1000" units="mmol_per_gDW_per_hr"/>
		<parameter id="OBJECTIVE_COEFFICIENT" value="0.0"/>
		<parameter id="FLUX_VALUE" value="0.0" units="mmol_per_gDW_per_hr"/>
	</listOfParameters>
</kineticLaw>
</reaction>
<reaction id="R_CHRPL" name="R_Chorismate_pyruvate_lyase" reversible="false">
<notes>
<html:p>GENE_ASSOCIATION: ( b4039 ) </html:p>
<html:p>PROTEIN_ASSOCIATION: ( b4039 ) </html:p>
<html:p>SUBSYSTEM: Cofactor_and_Prosthetic_Group_Biosynthesis</html:p>
<html:p>PROTEIN_CLASS: None</html:p>
</notes>
<listOfReactants>
	<speciesReference species="M_c00251_c" stoichiometry="1.000000"/>
</listOfReactants>
<listOfProducts>
	<speciesReference species="M_c00022_c" stoichiometry="1.000000"/>
	<speciesReference species="M_c00156_c" stoichiometry="1.000000"/>
</listOfProducts>
<kineticLaw>
	<math xmlns="http://www.w3.org/1998/Math/MathML">
			<ci> FLUX_VALUE </ci>
	</math>
	<listOfParameters>
		<parameter id="LOWER_BOUND" value="0" units="mmol_per_gDW_per_hr"/>
		<parameter id="UPPER_BOUND" value="1000" units="mmol_per_gDW_per_hr"/>
		<parameter id="OBJECTIVE_COEFFICIENT" value="0.0"/>
		<parameter id="FLUX_VALUE" value="0.0" units="mmol_per_gDW_per_hr"/>
	</listOfParameters>
</kineticLaw>
</reaction>
<reaction id="R_CINNDO" name="R_Cinnamate_dioxygenase" reversible="false">
<notes>
<html:p>GENE_ASSOCIATION: ( b2538 and b2539 and b2540 and b2542 ) </html:p>
<html:p>PROTEIN_ASSOCIATION: ( b2538 and b2539 and b2540 and b2542 ) </html:p>
<html:p>SUBSYSTEM: Alternate_Carbon_Metabolism</html:p>
<html:p>PROTEIN_CLASS: None</html:p>
</notes>
<listOfReactants>
	<speciesReference species="M_c00004_c" stoichiometry="1.000000"/>
	<speciesReference species="M_c00007_c" stoichiometry="1.000000"/>
	<speciesReference species="M_c00080_c" stoichiometry="1.000000"/>
	<speciesReference species="M_c00423_c" stoichiometry="1.000000"/>
</listOfReactants>
<listOfProducts>
	<speciesReference species="M_c00003_c" stoichiometry="1.000000"/>
	<speciesReference species="M_cenchddd_c" stoichiometry="1.000000"/>
</listOfProducts>
<kineticLaw>
	<math xmlns="http://www.w3.org/1998/Math/MathML">
			<ci> FLUX_VALUE </ci>
	</math>
	<listOfParameters>
		<parameter id="LOWER_BOUND" value="0" units="mmol_per_gDW_per_hr"/>
		<parameter id="UPPER_BOUND" value="1000" units="mmol_per_gDW_per_hr"/>
		<parameter id="OBJECTIVE_COEFFICIENT" value="0.0"/>
		<parameter id="FLUX_VALUE" value="0.0" units="mmol_per_gDW_per_hr"/>
	</listOfParameters>
</kineticLaw>
</reaction>
<reaction id="R_CITL" name="R_Citrate_lyase" reversible="false">
<notes>
<html:p>GENE_ASSOCIATION: ( b0615 and b0616 and b0617 ) </html:p>
<html:p>PROTEIN_ASSOCIATION: ( b0615 and b0616 and b0617 ) </html:p>
<html:p>SUBSYSTEM: Citrate_Cycle__TCA_</html:p>
<html:p>PROTEIN_CLASS: 4.1.3.6</html:p>
</notes>
<listOfReactants>
	<speciesReference species="M_c00158_c" stoichiometry="1.000000"/>
</listOfReactants>
<listOfProducts>
	<speciesReference species="M_c00033_c" stoichiometry="1.000000"/>
	<speciesReference species="M_c00036_c" stoichiometry="1.000000"/>
</listOfProducts>
<kineticLaw>
	<math xmlns="http://www.w3.org/1998/Math/MathML">
			<ci> FLUX_VALUE </ci>
	</math>
	<listOfParameters>
		<parameter id="LOWER_BOUND" value="0" units="mmol_per_gDW_per_hr"/>
		<parameter id="UPPER_BOUND" value="1000" units="mmol_per_gDW_per_hr"/>
		<parameter id="OBJECTIVE_COEFFICIENT" value="0.0"/>
		<parameter id="FLUX_VALUE" value="0.0" units="mmol_per_gDW_per_hr"/>
	</listOfParameters>
</kineticLaw>
</reaction>
<reaction id="R_CITT7" name="R_Citrate_transport_via_succinate_antiport" reversible="false">
<notes>
<html:p>GENE_ASSOCIATION: ( b0612 ) </html:p>
<html:p>PROTEIN_ASSOCIATION: ( b0612 ) </html:p>
<html:p>SUBSYSTEM: Transport__Extracellular</html:p>
<html:p>PROTEIN_CLASS: None</html:p>
</notes>
<listOfReactants>
	<speciesReference species="M_c00042_c" stoichiometry="1.000000"/>
	<speciesReference species="M_c00158_e" stoichiometry="1.000000"/>
</listOfReactants>
<listOfProducts>
	<speciesReference species="M_c00042_e" stoichiometry="1.000000"/>
	<speciesReference species="M_c00158_c" stoichiometry="1.000000"/>
</listOfProducts>
<kineticLaw>
	<math xmlns="http://www.w3.org/1998/Math/MathML">
			<ci> FLUX_VALUE </ci>
	</math>
	<listOfParameters>
		<parameter id="LOWER_BOUND" value="0" units="mmol_per_gDW_per_hr"/>
		<parameter id="UPPER_BOUND" value="1000" units="mmol_per_gDW_per_hr"/>
		<parameter id="OBJECTIVE_COEFFICIENT" value="0.0"/>
		<parameter id="FLUX_VALUE" value="0.0" units="mmol_per_gDW_per_hr"/>
	</listOfParameters>
</kineticLaw>
</reaction>
<reaction id="R_CLPNS_EC" name="R_Cardiolipin_Synthase__E_coli_" reversible="true">
<notes>
<html:p>GENE_ASSOCIATION: ( b1249 ) </html:p>
<html:p>PROTEIN_ASSOCIATION: ( b1249 ) </html:p>
<html:p>SUBSYSTEM: Membrane_Lipid_Metabolism</html:p>
<html:p>PROTEIN_CLASS: None</html:p>
</notes>
<listOfReactants>
	<speciesReference species="M_c00344_c" stoichiometry="0.040000"/>
</listOfReactants>
<listOfProducts>
	<speciesReference species="M_c00116_c" stoichiometry="1.000000"/>
	<speciesReference species="M_c05980_c" stoichiometry="0.020000"/>
</listOfProducts>
<kineticLaw>
	<math xmlns="http://www.w3.org/1998/Math/MathML">
			<ci> FLUX_VALUE </ci>
	</math>
	<listOfParameters>
		<parameter id="LOWER_BOUND" value="-1000" units="mmol_per_gDW_per_hr"/>
		<parameter id="UPPER_BOUND" value="1000" units="mmol_per_gDW_per_hr"/>
		<parameter id="OBJECTIVE_COEFFICIENT" value="0.0"/>
		<parameter id="FLUX_VALUE" value="0.0" units="mmol_per_gDW_per_hr"/>
	</listOfParameters>
</kineticLaw>
</reaction>
<reaction id="R_CMPN" name="R_CMP_nucleosidase" reversible="false">
<notes>
<html:p>GENE_ASSOCIATION:</html:p>
<html:p>PROTEIN_ASSOCIATION:</html:p>
<html:p>SUBSYSTEM: Nucleotide_Salvage_Pathways</html:p>
<html:p>PROTEIN_CLASS: 3.2.2.10</html:p>
</notes>
<listOfReactants>
	<speciesReference species="M_c00001_c" stoichiometry="1.000000"/>
	<speciesReference species="M_c00055_c" stoichiometry="1.000000"/>
</listOfReactants>
<listOfProducts>
	<speciesReference species="M_c00117_c" stoichiometry="1.000000"/>
	<speciesReference species="M_c00380_c" stoichiometry="1.000000"/>
</listOfProducts>
<kineticLaw>
	<math xmlns="http://www.w3.org/1998/Math/MathML">
			<ci> FLUX_VALUE </ci>
	</math>
	<listOfParameters>
		<parameter id="LOWER_BOUND" value="0" units="mmol_per_gDW_per_hr"/>
		<parameter id="UPPER_BOUND" value="1000" units="mmol_per_gDW_per_hr"/>
		<parameter id="OBJECTIVE_COEFFICIENT" value="0.0"/>
		<parameter id="FLUX_VALUE" value="0.0" units="mmol_per_gDW_per_hr"/>
	</listOfParameters>
</kineticLaw>
</reaction>
<reaction id="R_CO2T" name="R_CO2_transporter_via_diffusion" reversible="true">
<notes>
<html:p>GENE_ASSOCIATION:</html:p>
<html:p>PROTEIN_ASSOCIATION:</html:p>
<html:p>SUBSYSTEM: Transport__Extracellular</html:p>
<html:p>PROTEIN_CLASS: None</html:p>
</notes>
<listOfReactants>
	<speciesReference species="M_c00011_e" stoichiometry="1.000000"/>
</listOfReactants>
<listOfProducts>
	<speciesReference species="M_c00011_c" stoichiometry="1.000000"/>
</listOfProducts>
<kineticLaw>
	<math xmlns="http://www.w3.org/1998/Math/MathML">
			<ci> FLUX_VALUE </ci>
	</math>
	<listOfParameters>
		<parameter id="LOWER_BOUND" value="-1000" units="mmol_per_gDW_per_hr"/>
		<parameter id="UPPER_BOUND" value="1000" units="mmol_per_gDW_per_hr"/>
		<parameter id="OBJECTIVE_COEFFICIENT" value="0.0"/>
		<parameter id="FLUX_VALUE" value="0.0" units="mmol_per_gDW_per_hr"/>
	</listOfParameters>
</kineticLaw>
</reaction>
<reaction id="R_CPPPGO" name="R_coproporphyrinogen_oxidase__O2_required_" reversible="false">
<notes>
<html:p>GENE_ASSOCIATION: ( b2436 ) </html:p>
<html:p>PROTEIN_ASSOCIATION: ( b2436 ) </html:p>
<html:p>SUBSYSTEM: Cofactor_and_Prosthetic_Group_Biosynthesis</html:p>
<html:p>PROTEIN_CLASS: 1.3.3.3</html:p>
</notes>
<listOfReactants>
	<speciesReference species="M_c00007_c" stoichiometry="1.000000"/>
	<speciesReference species="M_c00080_c" stoichiometry="2.000000"/>
	<speciesReference species="M_c03263_c" stoichiometry="1.000000"/>
</listOfReactants>
<listOfProducts>
	<speciesReference species="M_c00001_c" stoichiometry="2.000000"/>
	<speciesReference species="M_c00011_c" stoichiometry="2.000000"/>
	<speciesReference species="M_c01079_c" stoichiometry="1.000000"/>
</listOfProducts>
<kineticLaw>
	<math xmlns="http://www.w3.org/1998/Math/MathML">
			<ci> FLUX_VALUE </ci>
	</math>
	<listOfParameters>
		<parameter id="LOWER_BOUND" value="0" units="mmol_per_gDW_per_hr"/>
		<parameter id="UPPER_BOUND" value="1000" units="mmol_per_gDW_per_hr"/>
		<parameter id="OBJECTIVE_COEFFICIENT" value="0.0"/>
		<parameter id="FLUX_VALUE" value="0.0" units="mmol_per_gDW_per_hr"/>
	</listOfParameters>
</kineticLaw>
</reaction>
<reaction id="R_CRNBTCT" name="R_gamma_butyrobetainyl_CoA__carnitine_CoA_transferase" reversible="true">
<notes>
<html:p>GENE_ASSOCIATION: ( b0038 ) </html:p>
<html:p>PROTEIN_ASSOCIATION: ( b0038 ) </html:p>
<html:p>SUBSYSTEM: Oxidative_phosphorylation</html:p>
<html:p>PROTEIN_CLASS: None</html:p>
</notes>
<listOfReactants>
	<speciesReference species="M_bbtcoa_c" stoichiometry="1.000000"/>
	<speciesReference species="M_c00318_c" stoichiometry="1.000000"/>
</listOfReactants>
<listOfProducts>
	<speciesReference species="M_crncoa_c" stoichiometry="1.000000"/>
	<speciesReference species="M_gbbtn_c" stoichiometry="1.000000"/>
</listOfProducts>
<kineticLaw>
	<math xmlns="http://www.w3.org/1998/Math/MathML">
			<ci> FLUX_VALUE </ci>
	</math>
	<listOfParameters>
		<parameter id="LOWER_BOUND" value="-1000" units="mmol_per_gDW_per_hr"/>
		<parameter id="UPPER_BOUND" value="1000" units="mmol_per_gDW_per_hr"/>
		<parameter id="OBJECTIVE_COEFFICIENT" value="0.0"/>
		<parameter id="FLUX_VALUE" value="0.0" units="mmol_per_gDW_per_hr"/>
	</listOfParameters>
</kineticLaw>
</reaction>
<reaction id="R_CRNCBCT" name="R_crotonobetainyl_CoA__carnitine_CoA_transferase" reversible="true">
<notes>
<html:p>GENE_ASSOCIATION: ( b0038 ) </html:p>
<html:p>PROTEIN_ASSOCIATION: ( b0038 ) </html:p>
<html:p>SUBSYSTEM: Oxidative_phosphorylation</html:p>
<html:p>PROTEIN_CLASS: None</html:p>
</notes>
<listOfReactants>
	<speciesReference species="M_c00318_c" stoichiometry="1.000000"/>
	<speciesReference species="M_ctbtcoa_c" stoichiometry="1.000000"/>
</listOfReactants>
<listOfProducts>
	<speciesReference species="M_c04114_c" stoichiometry="1.000000"/>
	<speciesReference species="M_crncoa_c" stoichiometry="1.000000"/>
</listOfProducts>
<kineticLaw>
	<math xmlns="http://www.w3.org/1998/Math/MathML">
			<ci> FLUX_VALUE </ci>
	</math>
	<listOfParameters>
		<parameter id="LOWER_BOUND" value="-1000" units="mmol_per_gDW_per_hr"/>
		<parameter id="UPPER_BOUND" value="1000" units="mmol_per_gDW_per_hr"/>
		<parameter id="OBJECTIVE_COEFFICIENT" value="0.0"/>
		<parameter id="FLUX_VALUE" value="0.0" units="mmol_per_gDW_per_hr"/>
	</listOfParameters>
</kineticLaw>
</reaction>
<reaction id="R_CRNCDH" name="R_Carnityl_CoA_dehydratse" reversible="true">
<notes>
<html:p>GENE_ASSOCIATION: ( b0036 ) </html:p>
<html:p>PROTEIN_ASSOCIATION: ( b0036 ) </html:p>
<html:p>SUBSYSTEM: Oxidative_phosphorylation</html:p>
<html:p>PROTEIN_CLASS: None</html:p>
</notes>
<listOfReactants>
	<speciesReference species="M_crncoa_c" stoichiometry="1.000000"/>
</listOfReactants>
<listOfProducts>
	<speciesReference species="M_c00001_c" stoichiometry="1.000000"/>
	<speciesReference species="M_ctbtcoa_c" stoichiometry="1.000000"/>
</listOfProducts>
<kineticLaw>
	<math xmlns="http://www.w3.org/1998/Math/MathML">
			<ci> FLUX_VALUE </ci>
	</math>
	<listOfParameters>
		<parameter id="LOWER_BOUND" value="-1000" units="mmol_per_gDW_per_hr"/>
		<parameter id="UPPER_BOUND" value="1000" units="mmol_per_gDW_per_hr"/>
		<parameter id="OBJECTIVE_COEFFICIENT" value="0.0"/>
		<parameter id="FLUX_VALUE" value="0.0" units="mmol_per_gDW_per_hr"/>
	</listOfParameters>
</kineticLaw>
</reaction>
<reaction id="R_CRNT7" name="R_Carnitine_butyrobetaine_antiporter" reversible="false">
<notes>
<html:p>GENE_ASSOCIATION: ( b0040 ) </html:p>
<html:p>PROTEIN_ASSOCIATION: ( b0040 ) </html:p>
<html:p>SUBSYSTEM: Transport__Extracellular</html:p>
<html:p>PROTEIN_CLASS: None</html:p>
</notes>
<listOfReactants>
	<speciesReference species="M_c00318_e" stoichiometry="1.000000"/>
	<speciesReference species="M_gbbtn_c" stoichiometry="1.000000"/>
</listOfReactants>
<listOfProducts>
	<speciesReference species="M_c00318_c" stoichiometry="1.000000"/>
	<speciesReference species="M_gbbtn_e" stoichiometry="1.000000"/>
</listOfProducts>
<kineticLaw>
	<math xmlns="http://www.w3.org/1998/Math/MathML">
			<ci> FLUX_VALUE </ci>
	</math>
	<listOfParameters>
		<parameter id="LOWER_BOUND" value="0" units="mmol_per_gDW_per_hr"/>
		<parameter id="UPPER_BOUND" value="1000" units="mmol_per_gDW_per_hr"/>
		<parameter id="OBJECTIVE_COEFFICIENT" value="0.0"/>
		<parameter id="FLUX_VALUE" value="0.0" units="mmol_per_gDW_per_hr"/>
	</listOfParameters>
</kineticLaw>
</reaction>
<reaction id="R_CS" name="R_citrate_synthase" reversible="false">
<notes>
<html:p>GENE_ASSOCIATION: ( b0720 ) </html:p>
<html:p>PROTEIN_ASSOCIATION: ( b0720 ) </html:p>
<html:p>SUBSYSTEM: Citrate_Cycle__TCA_</html:p>
<html:p>PROTEIN_CLASS: 4.1.3.7</html:p>
</notes>
<listOfReactants>
	<speciesReference species="M_c00001_c" stoichiometry="1.000000"/>
	<speciesReference species="M_c00024_c" stoichiometry="1.000000"/>
	<speciesReference species="M_c00036_c" stoichiometry="1.000000"/>
</listOfReactants>
<listOfProducts>
	<speciesReference species="M_c00010_c" stoichiometry="1.000000"/>
	<speciesReference species="M_c00080_c" stoichiometry="1.000000"/>
	<speciesReference species="M_c00158_c" stoichiometry="1.000000"/>
</listOfProducts>
<kineticLaw>
	<math xmlns="http://www.w3.org/1998/Math/MathML">
			<ci> FLUX_VALUE </ci>
	</math>
	<listOfParameters>
		<parameter id="LOWER_BOUND" value="0" units="mmol_per_gDW_per_hr"/>
		<parameter id="UPPER_BOUND" value="1000" units="mmol_per_gDW_per_hr"/>
		<parameter id="OBJECTIVE_COEFFICIENT" value="0.0"/>
		<parameter id="FLUX_VALUE" value="0.0" units="mmol_per_gDW_per_hr"/>
	</listOfParameters>
</kineticLaw>
</reaction>
<reaction id="R_CSND" name="R_Cytosine_deaminase" reversible="false">
<notes>
<html:p>GENE_ASSOCIATION: ( b0337 ) </html:p>
<html:p>PROTEIN_ASSOCIATION: ( b0337 ) </html:p>
<html:p>SUBSYSTEM: Nucleotide_Salvage_Pathways</html:p>
<html:p>PROTEIN_CLASS: 3.5.4.1</html:p>
</notes>
<listOfReactants>
	<speciesReference species="M_c00001_c" stoichiometry="1.000000"/>
	<speciesReference species="M_c00080_c" stoichiometry="1.000000"/>
	<speciesReference species="M_c00380_c" stoichiometry="1.000000"/>
</listOfReactants>
<listOfProducts>
	<speciesReference species="M_c00014_c" stoichiometry="1.000000"/>
	<speciesReference species="M_c00106_c" stoichiometry="1.000000"/>
</listOfProducts>
<kineticLaw>
	<math xmlns="http://www.w3.org/1998/Math/MathML">
			<ci> FLUX_VALUE </ci>
	</math>
	<listOfParameters>
		<parameter id="LOWER_BOUND" value="0" units="mmol_per_gDW_per_hr"/>
		<parameter id="UPPER_BOUND" value="1000" units="mmol_per_gDW_per_hr"/>
		<parameter id="OBJECTIVE_COEFFICIENT" value="0.0"/>
		<parameter id="FLUX_VALUE" value="0.0" units="mmol_per_gDW_per_hr"/>
	</listOfParameters>
</kineticLaw>
</reaction>
<reaction id="R_CSNT2" name="R_cytosine_transport_in_via_proton_symport" reversible="false">
<notes>
<html:p>GENE_ASSOCIATION: ( b0336 ) </html:p>
<html:p>PROTEIN_ASSOCIATION: ( b0336 ) </html:p>
<html:p>SUBSYSTEM: Transport__Extracellular</html:p>
<html:p>PROTEIN_CLASS: None</html:p>
</notes>
<listOfReactants>
	<speciesReference species="M_c00080_e" stoichiometry="1.000000"/>
	<speciesReference species="M_c00380_e" stoichiometry="1.000000"/>
</listOfReactants>
<listOfProducts>
	<speciesReference species="M_c00080_c" stoichiometry="1.000000"/>
	<speciesReference species="M_c00380_c" stoichiometry="1.000000"/>
</listOfProducts>
<kineticLaw>
	<math xmlns="http://www.w3.org/1998/Math/MathML">
			<ci> FLUX_VALUE </ci>
	</math>
	<listOfParameters>
		<parameter id="LOWER_BOUND" value="0" units="mmol_per_gDW_per_hr"/>
		<parameter id="UPPER_BOUND" value="1000" units="mmol_per_gDW_per_hr"/>
		<parameter id="OBJECTIVE_COEFFICIENT" value="0.0"/>
		<parameter id="FLUX_VALUE" value="0.0" units="mmol_per_gDW_per_hr"/>
	</listOfParameters>
</kineticLaw>
</reaction>
<reaction id="R_CTPS2" name="R_CTP_synthase__glutamine_" reversible="false">
<notes>
<html:p>GENE_ASSOCIATION: ( b2780 ) </html:p>
<html:p>PROTEIN_ASSOCIATION: ( b2780 ) </html:p>
<html:p>SUBSYSTEM: Purine_and_Pyrimidine_Biosynthesis</html:p>
<html:p>PROTEIN_CLASS: 6.3.4.2</html:p>
</notes>
<listOfReactants>
	<speciesReference species="M_c00001_c" stoichiometry="1.000000"/>
	<speciesReference species="M_c00002_c" stoichiometry="1.000000"/>
	<speciesReference species="M_c00064_c" stoichiometry="1.000000"/>
	<speciesReference species="M_c00075_c" stoichiometry="1.000000"/>
</listOfReactants>
<listOfProducts>
	<speciesReference species="M_c00008_c" stoichiometry="1.000000"/>
	<speciesReference species="M_c00009_c" stoichiometry="1.000000"/>
	<speciesReference species="M_c00025_c" stoichiometry="1.000000"/>
	<speciesReference species="M_c00063_c" stoichiometry="1.000000"/>
	<speciesReference species="M_c00080_c" stoichiometry="2.000000"/>
</listOfProducts>
<kineticLaw>
	<math xmlns="http://www.w3.org/1998/Math/MathML">
			<ci> FLUX_VALUE </ci>
	</math>
	<listOfParameters>
		<parameter id="LOWER_BOUND" value="0" units="mmol_per_gDW_per_hr"/>
		<parameter id="UPPER_BOUND" value="1000" units="mmol_per_gDW_per_hr"/>
		<parameter id="OBJECTIVE_COEFFICIENT" value="0.0"/>
		<parameter id="FLUX_VALUE" value="0.0" units="mmol_per_gDW_per_hr"/>
	</listOfParameters>
</kineticLaw>
</reaction>
<reaction id="R_CYANST" name="R_Cyanide_sulfurtransferase" reversible="false">
<notes>
<html:p>GENE_ASSOCIATION: ( b3425 ) </html:p>
<html:p>PROTEIN_ASSOCIATION: ( b3425 ) </html:p>
<html:p>SUBSYSTEM: Unassigned</html:p>
<html:p>PROTEIN_CLASS: 2.8.1.1</html:p>
</notes>
<listOfReactants>
	<speciesReference species="M_c00320_c" stoichiometry="1.000000"/>
	<speciesReference species="M_c01326_c" stoichiometry="1.000000"/>
</listOfReactants>
<listOfProducts>
	<speciesReference species="M_c00080_c" stoichiometry="1.000000"/>
	<speciesReference species="M_c00094_c" stoichiometry="1.000000"/>
	<speciesReference species="M_c01755_c" stoichiometry="1.000000"/>
</listOfProducts>
<kineticLaw>
	<math xmlns="http://www.w3.org/1998/Math/MathML">
			<ci> FLUX_VALUE </ci>
	</math>
	<listOfParameters>
		<parameter id="LOWER_BOUND" value="0" units="mmol_per_gDW_per_hr"/>
		<parameter id="UPPER_BOUND" value="1000" units="mmol_per_gDW_per_hr"/>
		<parameter id="OBJECTIVE_COEFFICIENT" value="0.0"/>
		<parameter id="FLUX_VALUE" value="0.0" units="mmol_per_gDW_per_hr"/>
	</listOfParameters>
</kineticLaw>
</reaction>
<reaction id="R_CYNTAH" name="R_Cyanate_aminohydrolase" reversible="false">
<notes>
<html:p>GENE_ASSOCIATION: ( b0340 ) </html:p>
<html:p>PROTEIN_ASSOCIATION: ( b0340 ) </html:p>
<html:p>SUBSYSTEM: Nitrogen</html:p>
<html:p>PROTEIN_CLASS: None</html:p>
</notes>
<listOfReactants>
	<speciesReference species="M_c00080_c" stoichiometry="3.000000"/>
	<speciesReference species="M_c00288_c" stoichiometry="1.000000"/>
	<speciesReference species="M_c01417_c" stoichiometry="1.000000"/>
</listOfReactants>
<listOfProducts>
	<speciesReference species="M_c00011_c" stoichiometry="2.000000"/>
	<speciesReference species="M_c00014_c" stoichiometry="1.000000"/>
</listOfProducts>
<kineticLaw>
	<math xmlns="http://www.w3.org/1998/Math/MathML">
			<ci> FLUX_VALUE </ci>
	</math>
	<listOfParameters>
		<parameter id="LOWER_BOUND" value="0" units="mmol_per_gDW_per_hr"/>
		<parameter id="UPPER_BOUND" value="1000" units="mmol_per_gDW_per_hr"/>
		<parameter id="OBJECTIVE_COEFFICIENT" value="0.0"/>
		<parameter id="FLUX_VALUE" value="0.0" units="mmol_per_gDW_per_hr"/>
	</listOfParameters>
</kineticLaw>
</reaction>
<reaction id="R_CYNTT2" name="R_Cyanate_transport_via_proton_symport" reversible="false">
<notes>
<html:p>GENE_ASSOCIATION: ( b0341 ) </html:p>
<html:p>PROTEIN_ASSOCIATION: ( b0341 ) </html:p>
<html:p>SUBSYSTEM: Putative_Transporters</html:p>
<html:p>PROTEIN_CLASS: None</html:p>
</notes>
<listOfReactants>
	<speciesReference species="M_c00080_e" stoichiometry="1.000000"/>
	<speciesReference species="M_c01417_e" stoichiometry="1.000000"/>
</listOfReactants>
<listOfProducts>
	<speciesReference species="M_c00080_c" stoichiometry="1.000000"/>
	<speciesReference species="M_c01417_c" stoichiometry="1.000000"/>
</listOfProducts>
<kineticLaw>
	<math xmlns="http://www.w3.org/1998/Math/MathML">
			<ci> FLUX_VALUE </ci>
	</math>
	<listOfParameters>
		<parameter id="LOWER_BOUND" value="0" units="mmol_per_gDW_per_hr"/>
		<parameter id="UPPER_BOUND" value="1000" units="mmol_per_gDW_per_hr"/>
		<parameter id="OBJECTIVE_COEFFICIENT" value="0.0"/>
		<parameter id="FLUX_VALUE" value="0.0" units="mmol_per_gDW_per_hr"/>
	</listOfParameters>
</kineticLaw>
</reaction>
<reaction id="R_CYSABC" name="R_L_cysteine_transport_via_ABC_system" reversible="false">
<notes>
<html:p>GENE_ASSOCIATION:</html:p>
<html:p>PROTEIN_ASSOCIATION:</html:p>
<html:p>SUBSYSTEM: Transport__Extracellular</html:p>
<html:p>PROTEIN_CLASS: None</html:p>
</notes>
<listOfReactants>
	<speciesReference species="M_c00001_c" stoichiometry="1.000000"/>
	<speciesReference species="M_c00002_c" stoichiometry="1.000000"/>
	<speciesReference species="M_c00097_e" stoichiometry="1.000000"/>
</listOfReactants>
<listOfProducts>
	<speciesReference species="M_c00008_c" stoichiometry="1.000000"/>
	<speciesReference species="M_c00009_c" stoichiometry="1.000000"/>
	<speciesReference species="M_c00080_c" stoichiometry="1.000000"/>
	<speciesReference species="M_c00097_c" stoichiometry="1.000000"/>
</listOfProducts>
<kineticLaw>
	<math xmlns="http://www.w3.org/1998/Math/MathML">
			<ci> FLUX_VALUE </ci>
	</math>
	<listOfParameters>
		<parameter id="LOWER_BOUND" value="0" units="mmol_per_gDW_per_hr"/>
		<parameter id="UPPER_BOUND" value="1000" units="mmol_per_gDW_per_hr"/>
		<parameter id="OBJECTIVE_COEFFICIENT" value="0.0"/>
		<parameter id="FLUX_VALUE" value="0.0" units="mmol_per_gDW_per_hr"/>
	</listOfParameters>
</kineticLaw>
</reaction>
<reaction id="R_CYSS" name="R_cysteine_synthase" reversible="false">
<notes>
<html:p>GENE_ASSOCIATION: ( b2414 ) or ( b2421 ) </html:p>
<html:p>PROTEIN_ASSOCIATION: ( b2414 ) or ( b2421 ) </html:p>
<html:p>SUBSYSTEM: Cysteine_Metabolism</html:p>
<html:p>PROTEIN_CLASS: 4.2.99.8</html:p>
</notes>
<listOfReactants>
	<speciesReference species="M_c00283_c" stoichiometry="1.000000"/>
	<speciesReference species="M_c00979_c" stoichiometry="1.000000"/>
</listOfReactants>
<listOfProducts>
	<speciesReference species="M_c00033_c" stoichiometry="1.000000"/>
	<speciesReference species="M_c00080_c" stoichiometry="1.000000"/>
	<speciesReference species="M_c00097_c" stoichiometry="1.000000"/>
</listOfProducts>
<kineticLaw>
	<math xmlns="http://www.w3.org/1998/Math/MathML">
			<ci> FLUX_VALUE </ci>
	</math>
	<listOfParameters>
		<parameter id="LOWER_BOUND" value="0" units="mmol_per_gDW_per_hr"/>
		<parameter id="UPPER_BOUND" value="1000" units="mmol_per_gDW_per_hr"/>
		<parameter id="OBJECTIVE_COEFFICIENT" value="0.0"/>
		<parameter id="FLUX_VALUE" value="0.0" units="mmol_per_gDW_per_hr"/>
	</listOfParameters>
</kineticLaw>
</reaction>
<reaction id="R_CYSTL" name="R_cystathionine_b_lyase" reversible="false">
<notes>
<html:p>GENE_ASSOCIATION: ( b3008 ) or ( b1622 ) </html:p>
<html:p>PROTEIN_ASSOCIATION: ( b3008 ) or ( b1622 ) </html:p>
<html:p>SUBSYSTEM: Methionine_Metabolism</html:p>
<html:p>PROTEIN_CLASS: 4.4.1.8</html:p>
</notes>
<listOfReactants>
	<speciesReference species="M_c00001_c" stoichiometry="1.000000"/>
	<speciesReference species="M_c02291_c" stoichiometry="1.000000"/>
</listOfReactants>
<listOfProducts>
	<speciesReference species="M_c00014_c" stoichiometry="1.000000"/>
	<speciesReference species="M_c00022_c" stoichiometry="1.000000"/>
	<speciesReference species="M_c00155_c" stoichiometry="1.000000"/>
</listOfProducts>
<kineticLaw>
	<math xmlns="http://www.w3.org/1998/Math/MathML">
			<ci> FLUX_VALUE </ci>
	</math>
	<listOfParameters>
		<parameter id="LOWER_BOUND" value="0" units="mmol_per_gDW_per_hr"/>
		<parameter id="UPPER_BOUND" value="1000" units="mmol_per_gDW_per_hr"/>
		<parameter id="OBJECTIVE_COEFFICIENT" value="0.0"/>
		<parameter id="FLUX_VALUE" value="0.0" units="mmol_per_gDW_per_hr"/>
	</listOfParameters>
</kineticLaw>
</reaction>
<reaction id="R_CYTBD" name="R_cytochrome_oxidase_bd__ubiquinol_8__2_protons_" reversible="false">
<notes>
<html:p>GENE_ASSOCIATION: ( b0733 and b0734 ) </html:p>
<html:p>PROTEIN_ASSOCIATION: ( b0733 and b0734 ) </html:p>
<html:p>SUBSYSTEM: Oxidative_phosphorylation</html:p>
<html:p>PROTEIN_CLASS: None</html:p>
</notes>
<listOfReactants>
	<speciesReference species="M_c00007_c" stoichiometry="0.500000"/>
	<speciesReference species="M_c00080_c" stoichiometry="2.000000"/>
	<speciesReference species="M_c00390_c" stoichiometry="1.000000"/>
</listOfReactants>
<listOfProducts>
	<speciesReference species="M_c00001_c" stoichiometry="1.000000"/>
	<speciesReference species="M_c00080_e" stoichiometry="2.000000"/>
	<speciesReference species="M_c00399_c" stoichiometry="1.000000"/>
</listOfProducts>
<kineticLaw>
	<math xmlns="http://www.w3.org/1998/Math/MathML">
			<ci> FLUX_VALUE </ci>
	</math>
	<listOfParameters>
		<parameter id="LOWER_BOUND" value="0" units="mmol_per_gDW_per_hr"/>
		<parameter id="UPPER_BOUND" value="1000" units="mmol_per_gDW_per_hr"/>
		<parameter id="OBJECTIVE_COEFFICIENT" value="0.0"/>
		<parameter id="FLUX_VALUE" value="0.0" units="mmol_per_gDW_per_hr"/>
	</listOfParameters>
</kineticLaw>
</reaction>
<reaction id="R_CYTBO3" name="R_cytochrome_oxidase_bo3__ubiquinol_8__2_5_protons_" reversible="false">
<notes>
<html:p>GENE_ASSOCIATION: ( b0429 and b0430 and b0431 and b0432 ) </html:p>
<html:p>PROTEIN_ASSOCIATION: ( b0429 and b0430 and b0431 and b0432 ) </html:p>
<html:p>SUBSYSTEM: Oxidative_phosphorylation</html:p>
<html:p>PROTEIN_CLASS: None</html:p>
</notes>
<listOfReactants>
	<speciesReference species="M_c00007_c" stoichiometry="0.500000"/>
	<speciesReference species="M_c00080_c" stoichiometry="2.500000"/>
	<speciesReference species="M_c00390_c" stoichiometry="1.000000"/>
</listOfReactants>
<listOfProducts>
	<speciesReference species="M_c00001_c" stoichiometry="1.000000"/>
	<speciesReference species="M_c00080_e" stoichiometry="2.500000"/>
	<speciesReference species="M_c00399_c" stoichiometry="1.000000"/>
</listOfProducts>
<kineticLaw>
	<math xmlns="http://www.w3.org/1998/Math/MathML">
			<ci> FLUX_VALUE </ci>
	</math>
	<listOfParameters>
		<parameter id="LOWER_BOUND" value="0" units="mmol_per_gDW_per_hr"/>
		<parameter id="UPPER_BOUND" value="1000" units="mmol_per_gDW_per_hr"/>
		<parameter id="OBJECTIVE_COEFFICIENT" value="0.0"/>
		<parameter id="FLUX_VALUE" value="0.0" units="mmol_per_gDW_per_hr"/>
	</listOfParameters>
</kineticLaw>
</reaction>
<reaction id="R_CYTD" name="R_cytidine_deaminase" reversible="false">
<notes>
<html:p>GENE_ASSOCIATION: ( b2143 ) </html:p>
<html:p>PROTEIN_ASSOCIATION: ( b2143 ) </html:p>
<html:p>SUBSYSTEM: Nucleotide_Salvage_Pathways</html:p>
<html:p>PROTEIN_CLASS: 3.5.4.5</html:p>
</notes>
<listOfReactants>
	<speciesReference species="M_c00001_c" stoichiometry="1.000000"/>
	<speciesReference species="M_c00080_c" stoichiometry="1.000000"/>
	<speciesReference species="M_c00475_c" stoichiometry="1.000000"/>
</listOfReactants>
<listOfProducts>
	<speciesReference species="M_c00014_c" stoichiometry="1.000000"/>
	<speciesReference species="M_c00299_c" stoichiometry="1.000000"/>
</listOfProducts>
<kineticLaw>
	<math xmlns="http://www.w3.org/1998/Math/MathML">
			<ci> FLUX_VALUE </ci>
	</math>
	<listOfParameters>
		<parameter id="LOWER_BOUND" value="0" units="mmol_per_gDW_per_hr"/>
		<parameter id="UPPER_BOUND" value="1000" units="mmol_per_gDW_per_hr"/>
		<parameter id="OBJECTIVE_COEFFICIENT" value="0.0"/>
		<parameter id="FLUX_VALUE" value="0.0" units="mmol_per_gDW_per_hr"/>
	</listOfParameters>
</kineticLaw>
</reaction>
<reaction id="R_CYTDK2" name="R_cytidine_kinase__GTP_" reversible="false">
<notes>
<html:p>GENE_ASSOCIATION: ( b2066 ) </html:p>
<html:p>PROTEIN_ASSOCIATION: ( b2066 ) </html:p>
<html:p>SUBSYSTEM: Nucleotide_Salvage_Pathways</html:p>
<html:p>PROTEIN_CLASS: None</html:p>
</notes>
<listOfReactants>
	<speciesReference species="M_c00044_c" stoichiometry="1.000000"/>
	<speciesReference species="M_c00475_c" stoichiometry="1.000000"/>
</listOfReactants>
<listOfProducts>
	<speciesReference species="M_c00035_c" stoichiometry="1.000000"/>
	<speciesReference species="M_c00055_c" stoichiometry="1.000000"/>
	<speciesReference species="M_c00080_c" stoichiometry="1.000000"/>
</listOfProducts>
<kineticLaw>
	<math xmlns="http://www.w3.org/1998/Math/MathML">
			<ci> FLUX_VALUE </ci>
	</math>
	<listOfParameters>
		<parameter id="LOWER_BOUND" value="0" units="mmol_per_gDW_per_hr"/>
		<parameter id="UPPER_BOUND" value="1000" units="mmol_per_gDW_per_hr"/>
		<parameter id="OBJECTIVE_COEFFICIENT" value="0.0"/>
		<parameter id="FLUX_VALUE" value="0.0" units="mmol_per_gDW_per_hr"/>
	</listOfParameters>
</kineticLaw>
</reaction>
<reaction id="R_CYTDT2" name="R_cytidine_transport_in_via_proton_symport" reversible="false">
<notes>
<html:p>GENE_ASSOCIATION: ( b2964 ) or ( b2393 ) </html:p>
<html:p>PROTEIN_ASSOCIATION: ( b2964 ) or ( b2393 ) </html:p>
<html:p>SUBSYSTEM: Transport__Extracellular</html:p>
<html:p>PROTEIN_CLASS: None</html:p>
</notes>
<listOfReactants>
	<speciesReference species="M_c00080_e" stoichiometry="1.000000"/>
	<speciesReference species="M_c00475_e" stoichiometry="1.000000"/>
</listOfReactants>
<listOfProducts>
	<speciesReference species="M_c00080_c" stoichiometry="1.000000"/>
	<speciesReference species="M_c00475_c" stoichiometry="1.000000"/>
</listOfProducts>
<kineticLaw>
	<math xmlns="http://www.w3.org/1998/Math/MathML">
			<ci> FLUX_VALUE </ci>
	</math>
	<listOfParameters>
		<parameter id="LOWER_BOUND" value="0" units="mmol_per_gDW_per_hr"/>
		<parameter id="UPPER_BOUND" value="1000" units="mmol_per_gDW_per_hr"/>
		<parameter id="OBJECTIVE_COEFFICIENT" value="0.0"/>
		<parameter id="FLUX_VALUE" value="0.0" units="mmol_per_gDW_per_hr"/>
	</listOfParameters>
</kineticLaw>
</reaction>
<reaction id="R_CYTDT2R" name="R_cytidine_transport_in_via_proton_symport__reversible" reversible="true">
<notes>
<html:p>GENE_ASSOCIATION: ( b2406 ) </html:p>
<html:p>PROTEIN_ASSOCIATION: ( b2406 ) </html:p>
<html:p>SUBSYSTEM: Transport__Extracellular</html:p>
<html:p>PROTEIN_CLASS: None</html:p>
</notes>
<listOfReactants>
	<speciesReference species="M_c00080_e" stoichiometry="1.000000"/>
	<speciesReference species="M_c00475_e" stoichiometry="1.000000"/>
</listOfReactants>
<listOfProducts>
	<speciesReference species="M_c00080_c" stoichiometry="1.000000"/>
	<speciesReference species="M_c00475_c" stoichiometry="1.000000"/>
</listOfProducts>
<kineticLaw>
	<math xmlns="http://www.w3.org/1998/Math/MathML">
			<ci> FLUX_VALUE </ci>
	</math>
	<listOfParameters>
		<parameter id="LOWER_BOUND" value="-1000" units="mmol_per_gDW_per_hr"/>
		<parameter id="UPPER_BOUND" value="1000" units="mmol_per_gDW_per_hr"/>
		<parameter id="OBJECTIVE_COEFFICIENT" value="0.0"/>
		<parameter id="FLUX_VALUE" value="0.0" units="mmol_per_gDW_per_hr"/>
	</listOfParameters>
</kineticLaw>
</reaction>
<reaction id="R_CYTK1" name="R_cytidylate_kinase__CMP_" reversible="true">
<notes>
<html:p>GENE_ASSOCIATION: ( b0910 ) </html:p>
<html:p>PROTEIN_ASSOCIATION: ( b0910 ) </html:p>
<html:p>SUBSYSTEM: Nucleotide_Salvage_Pathways</html:p>
<html:p>PROTEIN_CLASS: 2.7.4.14</html:p>
</notes>
<listOfReactants>
	<speciesReference species="M_c00002_c" stoichiometry="1.000000"/>
	<speciesReference species="M_c00055_c" stoichiometry="1.000000"/>
</listOfReactants>
<listOfProducts>
	<speciesReference species="M_c00008_c" stoichiometry="1.000000"/>
	<speciesReference species="M_c00112_c" stoichiometry="1.000000"/>
</listOfProducts>
<kineticLaw>
	<math xmlns="http://www.w3.org/1998/Math/MathML">
			<ci> FLUX_VALUE </ci>
	</math>
	<listOfParameters>
		<parameter id="LOWER_BOUND" value="-1000" units="mmol_per_gDW_per_hr"/>
		<parameter id="UPPER_BOUND" value="1000" units="mmol_per_gDW_per_hr"/>
		<parameter id="OBJECTIVE_COEFFICIENT" value="0.0"/>
		<parameter id="FLUX_VALUE" value="0.0" units="mmol_per_gDW_per_hr"/>
	</listOfParameters>
</kineticLaw>
</reaction>
<reaction id="R_CYTK2" name="R_cytidylate_kinase__dCMP_" reversible="true">
<notes>
<html:p>GENE_ASSOCIATION: ( b0910 ) </html:p>
<html:p>PROTEIN_ASSOCIATION: ( b0910 ) </html:p>
<html:p>SUBSYSTEM: Nucleotide_Salvage_Pathways</html:p>
<html:p>PROTEIN_CLASS: 2.7.4.14</html:p>
</notes>
<listOfReactants>
	<speciesReference species="M_c00002_c" stoichiometry="1.000000"/>
	<speciesReference species="M_c00239_c" stoichiometry="1.000000"/>
</listOfReactants>
<listOfProducts>
	<speciesReference species="M_c00008_c" stoichiometry="1.000000"/>
	<speciesReference species="M_c00705_c" stoichiometry="1.000000"/>
</listOfProducts>
<kineticLaw>
	<math xmlns="http://www.w3.org/1998/Math/MathML">
			<ci> FLUX_VALUE </ci>
	</math>
	<listOfParameters>
		<parameter id="LOWER_BOUND" value="-1000" units="mmol_per_gDW_per_hr"/>
		<parameter id="UPPER_BOUND" value="1000" units="mmol_per_gDW_per_hr"/>
		<parameter id="OBJECTIVE_COEFFICIENT" value="0.0"/>
		<parameter id="FLUX_VALUE" value="0.0" units="mmol_per_gDW_per_hr"/>
	</listOfParameters>
</kineticLaw>
</reaction>
<reaction id="R_D_LACT2" name="R_D_lactate_transport_via_proton_symport" reversible="true">
<notes>
<html:p>GENE_ASSOCIATION: ( b3603 ) or ( b2975 ) </html:p>
<html:p>PROTEIN_ASSOCIATION: ( b3603 ) or ( b2975 ) </html:p>
<html:p>SUBSYSTEM: Transport__Extracellular</html:p>
<html:p>PROTEIN_CLASS: None</html:p>
</notes>
<listOfReactants>
	<speciesReference species="M_c00080_e" stoichiometry="1.000000"/>
	<speciesReference species="M_c00256_e" stoichiometry="1.000000"/>
</listOfReactants>
<listOfProducts>
	<speciesReference species="M_c00080_c" stoichiometry="1.000000"/>
	<speciesReference species="M_c00256_c" stoichiometry="1.000000"/>
</listOfProducts>
<kineticLaw>
	<math xmlns="http://www.w3.org/1998/Math/MathML">
			<ci> FLUX_VALUE </ci>
	</math>
	<listOfParameters>
		<parameter id="LOWER_BOUND" value="-1000" units="mmol_per_gDW_per_hr"/>
		<parameter id="UPPER_BOUND" value="1000" units="mmol_per_gDW_per_hr"/>
		<parameter id="OBJECTIVE_COEFFICIENT" value="0.0"/>
		<parameter id="FLUX_VALUE" value="0.0" units="mmol_per_gDW_per_hr"/>
	</listOfParameters>
</kineticLaw>
</reaction>
<reaction id="R_DAAD" name="R_D_Amino_acid_dehydrogenase" reversible="false">
<notes>
<html:p>GENE_ASSOCIATION: ( b1189 ) </html:p>
<html:p>PROTEIN_ASSOCIATION: ( b1189 ) </html:p>
<html:p>SUBSYSTEM: Alanine_and_aspartate_metabolism</html:p>
<html:p>PROTEIN_CLASS: 1.4.99.1</html:p>
</notes>
<listOfReactants>
	<speciesReference species="M_c00001_c" stoichiometry="1.000000"/>
	<speciesReference species="M_c00016_c" stoichiometry="1.000000"/>
	<speciesReference species="M_c00133_c" stoichiometry="1.000000"/>
</listOfReactants>
<listOfProducts>
	<speciesReference species="M_c00014_c" stoichiometry="1.000000"/>
	<speciesReference species="M_c00022_c" stoichiometry="1.000000"/>
	<speciesReference species="M_c01352_c" stoichiometry="1.000000"/>
</listOfProducts>
<kineticLaw>
	<math xmlns="http://www.w3.org/1998/Math/MathML">
			<ci> FLUX_VALUE </ci>
	</math>
	<listOfParameters>
		<parameter id="LOWER_BOUND" value="0" units="mmol_per_gDW_per_hr"/>
		<parameter id="UPPER_BOUND" value="1000" units="mmol_per_gDW_per_hr"/>
		<parameter id="OBJECTIVE_COEFFICIENT" value="0.0"/>
		<parameter id="FLUX_VALUE" value="0.0" units="mmol_per_gDW_per_hr"/>
	</listOfParameters>
</kineticLaw>
</reaction>
<reaction id="R_DADA" name="R_Deoxyadenosine_deaminase" reversible="false">
<notes>
<html:p>GENE_ASSOCIATION: ( b1623 ) </html:p>
<html:p>PROTEIN_ASSOCIATION: ( b1623 ) </html:p>
<html:p>SUBSYSTEM: Nucleotide_Salvage_Pathways</html:p>
<html:p>PROTEIN_CLASS: None</html:p>
</notes>
<listOfReactants>
	<speciesReference species="M_c00001_c" stoichiometry="1.000000"/>
	<speciesReference species="M_c00080_c" stoichiometry="1.000000"/>
	<speciesReference species="M_c00559_c" stoichiometry="1.000000"/>
</listOfReactants>
<listOfProducts>
	<speciesReference species="M_c00014_c" stoichiometry="1.000000"/>
	<speciesReference species="M_c05512_c" stoichiometry="1.000000"/>
</listOfProducts>
<kineticLaw>
	<math xmlns="http://www.w3.org/1998/Math/MathML">
			<ci> FLUX_VALUE </ci>
	</math>
	<listOfParameters>
		<parameter id="LOWER_BOUND" value="0" units="mmol_per_gDW_per_hr"/>
		<parameter id="UPPER_BOUND" value="1000" units="mmol_per_gDW_per_hr"/>
		<parameter id="OBJECTIVE_COEFFICIENT" value="0.0"/>
		<parameter id="FLUX_VALUE" value="0.0" units="mmol_per_gDW_per_hr"/>
	</listOfParameters>
</kineticLaw>
</reaction>
<reaction id="R_DADK" name="R_deoxyadenylate_kinase" reversible="true">
<notes>
<html:p>GENE_ASSOCIATION: ( b0474 ) </html:p>
<html:p>PROTEIN_ASSOCIATION: ( b0474 ) </html:p>
<html:p>SUBSYSTEM: Nucleotide_Salvage_Pathways</html:p>
<html:p>PROTEIN_CLASS: 2.7.4.11</html:p>
</notes>
<listOfReactants>
	<speciesReference species="M_c00002_c" stoichiometry="1.000000"/>
	<speciesReference species="M_c00360_c" stoichiometry="1.000000"/>
</listOfReactants>
<listOfProducts>
	<speciesReference species="M_c00008_c" stoichiometry="1.000000"/>
	<speciesReference species="M_c00206_c" stoichiometry="1.000000"/>
</listOfProducts>
<kineticLaw>
	<math xmlns="http://www.w3.org/1998/Math/MathML">
			<ci> FLUX_VALUE </ci>
	</math>
	<listOfParameters>
		<parameter id="LOWER_BOUND" value="-1000" units="mmol_per_gDW_per_hr"/>
		<parameter id="UPPER_BOUND" value="1000" units="mmol_per_gDW_per_hr"/>
		<parameter id="OBJECTIVE_COEFFICIENT" value="0.0"/>
		<parameter id="FLUX_VALUE" value="0.0" units="mmol_per_gDW_per_hr"/>
	</listOfParameters>
</kineticLaw>
</reaction>
<reaction id="R_DADNT2" name="R_deoxyadenosine_transport_in_via_proton_symport" reversible="false">
<notes>
<html:p>GENE_ASSOCIATION: ( b2964 ) or ( b2393 ) </html:p>
<html:p>PROTEIN_ASSOCIATION: ( b2964 ) or ( b2393 ) </html:p>
<html:p>SUBSYSTEM: Transport__Extracellular</html:p>
<html:p>PROTEIN_CLASS: None</html:p>
</notes>
<listOfReactants>
	<speciesReference species="M_c00080_e" stoichiometry="1.000000"/>
	<speciesReference species="M_c00559_e" stoichiometry="1.000000"/>
</listOfReactants>
<listOfProducts>
	<speciesReference species="M_c00080_c" stoichiometry="1.000000"/>
	<speciesReference species="M_c00559_c" stoichiometry="1.000000"/>
</listOfProducts>
<kineticLaw>
	<math xmlns="http://www.w3.org/1998/Math/MathML">
			<ci> FLUX_VALUE </ci>
	</math>
	<listOfParameters>
		<parameter id="LOWER_BOUND" value="0" units="mmol_per_gDW_per_hr"/>
		<parameter id="UPPER_BOUND" value="1000" units="mmol_per_gDW_per_hr"/>
		<parameter id="OBJECTIVE_COEFFICIENT" value="0.0"/>
		<parameter id="FLUX_VALUE" value="0.0" units="mmol_per_gDW_per_hr"/>
	</listOfParameters>
</kineticLaw>
</reaction>
<reaction id="R_DAGK_EC_1" name="R_Diacylglycerol_kinase" reversible="false">
<notes>
<html:p>GENE_ASSOCIATION: ( b4042 ) </html:p>
<html:p>PROTEIN_ASSOCIATION: ( b4042 ) </html:p>
<html:p>SUBSYSTEM: Cell_Envelope_Biosynthesis</html:p>
<html:p>PROTEIN_CLASS: 2.7.1.107</html:p>
</notes>
<listOfReactants>
	<speciesReference species="M_c00002_c" stoichiometry="1.000000"/>
	<speciesReference species="M_c00641_c" stoichiometry="0.020000"/>
</listOfReactants>
<listOfProducts>
	<speciesReference species="M_c00008_c" stoichiometry="1.000000"/>
	<speciesReference species="M_c00080_c" stoichiometry="1.000000"/>
	<speciesReference species="M_c00416_c" stoichiometry="0.020000"/>
</listOfProducts>
<kineticLaw>
	<math xmlns="http://www.w3.org/1998/Math/MathML">
			<ci> FLUX_VALUE </ci>
	</math>
	<listOfParameters>
		<parameter id="LOWER_BOUND" value="0" units="mmol_per_gDW_per_hr"/>
		<parameter id="UPPER_BOUND" value="1000" units="mmol_per_gDW_per_hr"/>
		<parameter id="OBJECTIVE_COEFFICIENT" value="0.0"/>
		<parameter id="FLUX_VALUE" value="0.0" units="mmol_per_gDW_per_hr"/>
	</listOfParameters>
</kineticLaw>
</reaction>
<reaction id="R_DAGK_EC_2" name="R_Diacylglycerol_kinase" reversible="false">
<notes>
<html:p>GENE_ASSOCIATION: ( b4042 ) </html:p>
<html:p>PROTEIN_ASSOCIATION: ( b4042 ) </html:p>
<html:p>SUBSYSTEM: Cell_Envelope_Biosynthesis</html:p>
<html:p>PROTEIN_CLASS: 2.7.1.107</html:p>
</notes>
<listOfReactants>
	<speciesReference species="M_c00002_c" stoichiometry="1.000000"/>
	<speciesReference species="M_c00165_c" stoichiometry="0.020000"/>
</listOfReactants>
<listOfProducts>
	<speciesReference species="M_c00008_c" stoichiometry="1.000000"/>
	<speciesReference species="M_c00080_c" stoichiometry="1.000000"/>
	<speciesReference species="M_c00416_c" stoichiometry="0.020000"/>
</listOfProducts>
<kineticLaw>
	<math xmlns="http://www.w3.org/1998/Math/MathML">
			<ci> FLUX_VALUE </ci>
	</math>
	<listOfParameters>
		<parameter id="LOWER_BOUND" value="0" units="mmol_per_gDW_per_hr"/>
		<parameter id="UPPER_BOUND" value="1000" units="mmol_per_gDW_per_hr"/>
		<parameter id="OBJECTIVE_COEFFICIENT" value="0.0"/>
		<parameter id="FLUX_VALUE" value="0.0" units="mmol_per_gDW_per_hr"/>
	</listOfParameters>
</kineticLaw>
</reaction>
<reaction id="R_DALAT2R" name="R_D_alanine_transport_via_proton_symport" reversible="true">
<notes>
<html:p>GENE_ASSOCIATION: ( b4208 ) </html:p>
<html:p>PROTEIN_ASSOCIATION: ( b4208 ) </html:p>
<html:p>SUBSYSTEM: Transport__Extracellular</html:p>
<html:p>PROTEIN_CLASS: None</html:p>
</notes>
<listOfReactants>
	<speciesReference species="M_c00080_e" stoichiometry="1.000000"/>
	<speciesReference species="M_c00133_e" stoichiometry="1.000000"/>
</listOfReactants>
<listOfProducts>
	<speciesReference species="M_c00080_c" stoichiometry="1.000000"/>
	<speciesReference species="M_c00133_c" stoichiometry="1.000000"/>
</listOfProducts>
<kineticLaw>
	<math xmlns="http://www.w3.org/1998/Math/MathML">
			<ci> FLUX_VALUE </ci>
	</math>
	<listOfParameters>
		<parameter id="LOWER_BOUND" value="-1000" units="mmol_per_gDW_per_hr"/>
		<parameter id="UPPER_BOUND" value="1000" units="mmol_per_gDW_per_hr"/>
		<parameter id="OBJECTIVE_COEFFICIENT" value="0.0"/>
		<parameter id="FLUX_VALUE" value="0.0" units="mmol_per_gDW_per_hr"/>
	</listOfParameters>
</kineticLaw>
</reaction>
<reaction id="R_DAPABC" name="R_M_diaminopimelic_acid_ABC_transport" reversible="false">
<notes>
<html:p>GENE_ASSOCIATION:</html:p>
<html:p>PROTEIN_ASSOCIATION:</html:p>
<html:p>SUBSYSTEM: Transport__Extracellular</html:p>
<html:p>PROTEIN_CLASS: None</html:p>
</notes>
<listOfReactants>
	<speciesReference species="M_c00001_c" stoichiometry="1.000000"/>
	<speciesReference species="M_c00002_c" stoichiometry="1.000000"/>
	<speciesReference species="M_c00680_e" stoichiometry="1.000000"/>
</listOfReactants>
<listOfProducts>
	<speciesReference species="M_c00008_c" stoichiometry="1.000000"/>
	<speciesReference species="M_c00009_c" stoichiometry="1.000000"/>
	<speciesReference species="M_c00080_c" stoichiometry="1.000000"/>
	<speciesReference species="M_c00680_c" stoichiometry="1.000000"/>
</listOfProducts>
<kineticLaw>
	<math xmlns="http://www.w3.org/1998/Math/MathML">
			<ci> FLUX_VALUE </ci>
	</math>
	<listOfParameters>
		<parameter id="LOWER_BOUND" value="0" units="mmol_per_gDW_per_hr"/>
		<parameter id="UPPER_BOUND" value="1000" units="mmol_per_gDW_per_hr"/>
		<parameter id="OBJECTIVE_COEFFICIENT" value="0.0"/>
		<parameter id="FLUX_VALUE" value="0.0" units="mmol_per_gDW_per_hr"/>
	</listOfParameters>
</kineticLaw>
</reaction>
<reaction id="R_DAPDC" name="R_diaminopimelate_decarboxylase" reversible="false">
<notes>
<html:p>GENE_ASSOCIATION: ( b2838 ) </html:p>
<html:p>PROTEIN_ASSOCIATION: ( b2838 ) </html:p>
<html:p>SUBSYSTEM: Threonine_and_Lysine_Metabolism</html:p>
<html:p>PROTEIN_CLASS: 4.1.1.20</html:p>
</notes>
<listOfReactants>
	<speciesReference species="M_c00080_c" stoichiometry="1.000000"/>
	<speciesReference species="M_c00680_c" stoichiometry="1.000000"/>
</listOfReactants>
<listOfProducts>
	<speciesReference species="M_c00011_c" stoichiometry="1.000000"/>
	<speciesReference species="M_c00047_c" stoichiometry="1.000000"/>
</listOfProducts>
<kineticLaw>
	<math xmlns="http://www.w3.org/1998/Math/MathML">
			<ci> FLUX_VALUE </ci>
	</math>
	<listOfParameters>
		<parameter id="LOWER_BOUND" value="0" units="mmol_per_gDW_per_hr"/>
		<parameter id="UPPER_BOUND" value="1000" units="mmol_per_gDW_per_hr"/>
		<parameter id="OBJECTIVE_COEFFICIENT" value="0.0"/>
		<parameter id="FLUX_VALUE" value="0.0" units="mmol_per_gDW_per_hr"/>
	</listOfParameters>
</kineticLaw>
</reaction>
<reaction id="R_DAPE" name="R_diaminopimelate_epimerase" reversible="true">
<notes>
<html:p>GENE_ASSOCIATION: ( b3809 ) </html:p>
<html:p>PROTEIN_ASSOCIATION: ( b3809 ) </html:p>
<html:p>SUBSYSTEM: Threonine_and_Lysine_Metabolism</html:p>
<html:p>PROTEIN_CLASS: 5.1.1.7</html:p>
</notes>
<listOfReactants>
	<speciesReference species="M_c00666_c" stoichiometry="1.000000"/>
</listOfReactants>
<listOfProducts>
	<speciesReference species="M_c00680_c" stoichiometry="1.000000"/>
</listOfProducts>
<kineticLaw>
	<math xmlns="http://www.w3.org/1998/Math/MathML">
			<ci> FLUX_VALUE </ci>
	</math>
	<listOfParameters>
		<parameter id="LOWER_BOUND" value="-1000" units="mmol_per_gDW_per_hr"/>
		<parameter id="UPPER_BOUND" value="1000" units="mmol_per_gDW_per_hr"/>
		<parameter id="OBJECTIVE_COEFFICIENT" value="0.0"/>
		<parameter id="FLUX_VALUE" value="0.0" units="mmol_per_gDW_per_hr"/>
	</listOfParameters>
</kineticLaw>
</reaction>
<reaction id="R_DASYN_EC" name="R_CDP_Diacylglycerol_synthetase__Ecoli_" reversible="true">
<notes>
<html:p>GENE_ASSOCIATION: ( b0175 ) </html:p>
<html:p>PROTEIN_ASSOCIATION: ( b0175 ) </html:p>
<html:p>SUBSYSTEM: Membrane_Lipid_Metabolism</html:p>
<html:p>PROTEIN_CLASS: 2.7.7.41</html:p>
</notes>
<listOfReactants>
	<speciesReference species="M_c00063_c" stoichiometry="1.000000"/>
	<speciesReference species="M_c00080_c" stoichiometry="1.000000"/>
	<speciesReference species="M_c00416_c" stoichiometry="0.020000"/>
</listOfReactants>
<listOfProducts>
	<speciesReference species="M_c00013_c" stoichiometry="1.000000"/>
	<speciesReference species="M_c00269_c" stoichiometry="0.020000"/>
</listOfProducts>
<kineticLaw>
	<math xmlns="http://www.w3.org/1998/Math/MathML">
			<ci> FLUX_VALUE </ci>
	</math>
	<listOfParameters>
		<parameter id="LOWER_BOUND" value="-1000" units="mmol_per_gDW_per_hr"/>
		<parameter id="UPPER_BOUND" value="1000" units="mmol_per_gDW_per_hr"/>
		<parameter id="OBJECTIVE_COEFFICIENT" value="0.0"/>
		<parameter id="FLUX_VALUE" value="0.0" units="mmol_per_gDW_per_hr"/>
	</listOfParameters>
</kineticLaw>
</reaction>
<reaction id="R_DB4PS" name="R_3_4_Dihydroxy_2_butanone_4_phosphate" reversible="false">
<notes>
<html:p>GENE_ASSOCIATION: ( b3041 ) </html:p>
<html:p>PROTEIN_ASSOCIATION: ( b3041 ) </html:p>
<html:p>SUBSYSTEM: Cofactor_and_Prosthetic_Group_Biosynthesis</html:p>
<html:p>PROTEIN_CLASS: None</html:p>
</notes>
<listOfReactants>
	<speciesReference species="M_c00199_c" stoichiometry="1.000000"/>
</listOfReactants>
<listOfProducts>
	<speciesReference species="M_c00058_c" stoichiometry="1.000000"/>
	<speciesReference species="M_c00080_c" stoichiometry="1.000000"/>
	<speciesReference species="M_db4p_c" stoichiometry="1.000000"/>
</listOfProducts>
<kineticLaw>
	<math xmlns="http://www.w3.org/1998/Math/MathML">
			<ci> FLUX_VALUE </ci>
	</math>
	<listOfParameters>
		<parameter id="LOWER_BOUND" value="0" units="mmol_per_gDW_per_hr"/>
		<parameter id="UPPER_BOUND" value="1000" units="mmol_per_gDW_per_hr"/>
		<parameter id="OBJECTIVE_COEFFICIENT" value="0.0"/>
		<parameter id="FLUX_VALUE" value="0.0" units="mmol_per_gDW_per_hr"/>
	</listOfParameters>
</kineticLaw>
</reaction>
<reaction id="R_DBTSR" name="R_dethiobiotin_synthase" reversible="true">
<notes>
<html:p>GENE_ASSOCIATION: ( b0778 ) </html:p>
<html:p>PROTEIN_ASSOCIATION: ( b0778 ) </html:p>
<html:p>SUBSYSTEM: Cofactor_and_Prosthetic_Group_Biosynthesis</html:p>
<html:p>PROTEIN_CLASS: 6.3.3.3</html:p>
</notes>
<listOfReactants>
	<speciesReference species="M_c00002_c" stoichiometry="1.000000"/>
	<speciesReference species="M_c00011_c" stoichiometry="1.000000"/>
	<speciesReference species="M_c01037_c" stoichiometry="1.000000"/>
</listOfReactants>
<listOfProducts>
	<speciesReference species="M_c00008_c" stoichiometry="1.000000"/>
	<speciesReference species="M_c00009_c" stoichiometry="1.000000"/>
	<speciesReference species="M_c00080_c" stoichiometry="3.000000"/>
	<speciesReference species="M_c01909_c" stoichiometry="1.000000"/>
</listOfProducts>
<kineticLaw>
	<math xmlns="http://www.w3.org/1998/Math/MathML">
			<ci> FLUX_VALUE </ci>
	</math>
	<listOfParameters>
		<parameter id="LOWER_BOUND" value="-1000" units="mmol_per_gDW_per_hr"/>
		<parameter id="UPPER_BOUND" value="1000" units="mmol_per_gDW_per_hr"/>
		<parameter id="OBJECTIVE_COEFFICIENT" value="0.0"/>
		<parameter id="FLUX_VALUE" value="0.0" units="mmol_per_gDW_per_hr"/>
	</listOfParameters>
</kineticLaw>
</reaction>
<reaction id="R_DCTPD" name="R_dCTP_deaminase" reversible="false">
<notes>
<html:p>GENE_ASSOCIATION: ( b2065 ) </html:p>
<html:p>PROTEIN_ASSOCIATION: ( b2065 ) </html:p>
<html:p>SUBSYSTEM: Nucleotide_Salvage_Pathways</html:p>
<html:p>PROTEIN_CLASS: 3.5.4.13</html:p>
</notes>
<listOfReactants>
	<speciesReference species="M_c00001_c" stoichiometry="1.000000"/>
	<speciesReference species="M_c00080_c" stoichiometry="1.000000"/>
	<speciesReference species="M_c00458_c" stoichiometry="1.000000"/>
</listOfReactants>
<listOfProducts>
	<speciesReference species="M_c00014_c" stoichiometry="1.000000"/>
	<speciesReference species="M_c00460_c" stoichiometry="1.000000"/>
</listOfProducts>
<kineticLaw>
	<math xmlns="http://www.w3.org/1998/Math/MathML">
			<ci> FLUX_VALUE </ci>
	</math>
	<listOfParameters>
		<parameter id="LOWER_BOUND" value="0" units="mmol_per_gDW_per_hr"/>
		<parameter id="UPPER_BOUND" value="1000" units="mmol_per_gDW_per_hr"/>
		<parameter id="OBJECTIVE_COEFFICIENT" value="0.0"/>
		<parameter id="FLUX_VALUE" value="0.0" units="mmol_per_gDW_per_hr"/>
	</listOfParameters>
</kineticLaw>
</reaction>
<reaction id="R_DCYTD" name="R_deoxycytidine_deaminase" reversible="false">
<notes>
<html:p>GENE_ASSOCIATION: ( b2143 ) </html:p>
<html:p>PROTEIN_ASSOCIATION: ( b2143 ) </html:p>
<html:p>SUBSYSTEM: Nucleotide_Salvage_Pathways</html:p>
<html:p>PROTEIN_CLASS: 3.5.4.14</html:p>
</notes>
<listOfReactants>
	<speciesReference species="M_c00001_c" stoichiometry="1.000000"/>
	<speciesReference species="M_c00080_c" stoichiometry="1.000000"/>
	<speciesReference species="M_c00881_c" stoichiometry="1.000000"/>
</listOfReactants>
<listOfProducts>
	<speciesReference species="M_c00014_c" stoichiometry="1.000000"/>
	<speciesReference species="M_c00526_c" stoichiometry="1.000000"/>
</listOfProducts>
<kineticLaw>
	<math xmlns="http://www.w3.org/1998/Math/MathML">
			<ci> FLUX_VALUE </ci>
	</math>
	<listOfParameters>
		<parameter id="LOWER_BOUND" value="0" units="mmol_per_gDW_per_hr"/>
		<parameter id="UPPER_BOUND" value="1000" units="mmol_per_gDW_per_hr"/>
		<parameter id="OBJECTIVE_COEFFICIENT" value="0.0"/>
		<parameter id="FLUX_VALUE" value="0.0" units="mmol_per_gDW_per_hr"/>
	</listOfParameters>
</kineticLaw>
</reaction>
<reaction id="R_DCYTT2" name="R_deoxycytidine_transport_in_via_proton_symport" reversible="false">
<notes>
<html:p>GENE_ASSOCIATION: ( b2964 ) or ( b2393 ) </html:p>
<html:p>PROTEIN_ASSOCIATION: ( b2964 ) or ( b2393 ) </html:p>
<html:p>SUBSYSTEM: Transport__Extracellular</html:p>
<html:p>PROTEIN_CLASS: None</html:p>
</notes>
<listOfReactants>
	<speciesReference species="M_c00080_e" stoichiometry="1.000000"/>
	<speciesReference species="M_c00881_e" stoichiometry="1.000000"/>
</listOfReactants>
<listOfProducts>
	<speciesReference species="M_c00080_c" stoichiometry="1.000000"/>
	<speciesReference species="M_c00881_c" stoichiometry="1.000000"/>
</listOfProducts>
<kineticLaw>
	<math xmlns="http://www.w3.org/1998/Math/MathML">
			<ci> FLUX_VALUE </ci>
	</math>
	<listOfParameters>
		<parameter id="LOWER_BOUND" value="0" units="mmol_per_gDW_per_hr"/>
		<parameter id="UPPER_BOUND" value="1000" units="mmol_per_gDW_per_hr"/>
		<parameter id="OBJECTIVE_COEFFICIENT" value="0.0"/>
		<parameter id="FLUX_VALUE" value="0.0" units="mmol_per_gDW_per_hr"/>
	</listOfParameters>
</kineticLaw>
</reaction>
<reaction id="R_DDGALK" name="R_2_dehydro_3_deoxygalactonokinase" reversible="false">
<notes>
<html:p>GENE_ASSOCIATION: ( b3693 ) </html:p>
<html:p>PROTEIN_ASSOCIATION: ( b3693 ) </html:p>
<html:p>SUBSYSTEM: Alternate_Carbon_Metabolism</html:p>
<html:p>PROTEIN_CLASS: 2.7.1.58</html:p>
</notes>
<listOfReactants>
	<speciesReference species="M_c00002_c" stoichiometry="1.000000"/>
	<speciesReference species="M_c01216_c" stoichiometry="1.000000"/>
</listOfReactants>
<listOfProducts>
	<speciesReference species="M_c00008_c" stoichiometry="1.000000"/>
	<speciesReference species="M_c00080_c" stoichiometry="1.000000"/>
	<speciesReference species="M_c01286_c" stoichiometry="1.000000"/>
</listOfProducts>
<kineticLaw>
	<math xmlns="http://www.w3.org/1998/Math/MathML">
			<ci> FLUX_VALUE </ci>
	</math>
	<listOfParameters>
		<parameter id="LOWER_BOUND" value="0" units="mmol_per_gDW_per_hr"/>
		<parameter id="UPPER_BOUND" value="1000" units="mmol_per_gDW_per_hr"/>
		<parameter id="OBJECTIVE_COEFFICIENT" value="0.0"/>
		<parameter id="FLUX_VALUE" value="0.0" units="mmol_per_gDW_per_hr"/>
	</listOfParameters>
</kineticLaw>
</reaction>
<reaction id="R_DDGLCNT2R" name="R_2_dehydro_3_deoxy_D_gluconate_transport_via_proton_symport__reversible" reversible="true">
<notes>
<html:p>GENE_ASSOCIATION: ( b3909 ) </html:p>
<html:p>PROTEIN_ASSOCIATION: ( b3909 ) </html:p>
<html:p>SUBSYSTEM: Transport__Extracellular</html:p>
<html:p>PROTEIN_CLASS: None</html:p>
</notes>
<listOfReactants>
	<speciesReference species="M_c00080_e" stoichiometry="1.000000"/>
	<speciesReference species="M_c00204_e" stoichiometry="1.000000"/>
</listOfReactants>
<listOfProducts>
	<speciesReference species="M_c00080_c" stoichiometry="1.000000"/>
	<speciesReference species="M_c00204_c" stoichiometry="1.000000"/>
</listOfProducts>
<kineticLaw>
	<math xmlns="http://www.w3.org/1998/Math/MathML">
			<ci> FLUX_VALUE </ci>
	</math>
	<listOfParameters>
		<parameter id="LOWER_BOUND" value="-1000" units="mmol_per_gDW_per_hr"/>
		<parameter id="UPPER_BOUND" value="1000" units="mmol_per_gDW_per_hr"/>
		<parameter id="OBJECTIVE_COEFFICIENT" value="0.0"/>
		<parameter id="FLUX_VALUE" value="0.0" units="mmol_per_gDW_per_hr"/>
	</listOfParameters>
</kineticLaw>
</reaction>
<reaction id="R_DDGLK" name="R_2_dehydro_3_deoxygluconokinase" reversible="false">
<notes>
<html:p>GENE_ASSOCIATION: ( b3526 ) </html:p>
<html:p>PROTEIN_ASSOCIATION: ( b3526 ) </html:p>
<html:p>SUBSYSTEM: Alternate_Carbon_Metabolism</html:p>
<html:p>PROTEIN_CLASS: 2.7.1.45</html:p>
</notes>
<listOfReactants>
	<speciesReference species="M_c00002_c" stoichiometry="1.000000"/>
	<speciesReference species="M_c00204_c" stoichiometry="1.000000"/>
</listOfReactants>
<listOfProducts>
	<speciesReference species="M_c00008_c" stoichiometry="1.000000"/>
	<speciesReference species="M_c00080_c" stoichiometry="1.000000"/>
	<speciesReference species="M_c04442_c" stoichiometry="1.000000"/>
</listOfProducts>
<kineticLaw>
	<math xmlns="http://www.w3.org/1998/Math/MathML">
			<ci> FLUX_VALUE </ci>
	</math>
	<listOfParameters>
		<parameter id="LOWER_BOUND" value="0" units="mmol_per_gDW_per_hr"/>
		<parameter id="UPPER_BOUND" value="1000" units="mmol_per_gDW_per_hr"/>
		<parameter id="OBJECTIVE_COEFFICIENT" value="0.0"/>
		<parameter id="FLUX_VALUE" value="0.0" units="mmol_per_gDW_per_hr"/>
	</listOfParameters>
</kineticLaw>
</reaction>
<reaction id="R_DDPA" name="R_3_deoxy_D_arabino_heptulosonate_7_phosphate_synthetase" reversible="false">
<notes>
<html:p>GENE_ASSOCIATION: ( b2601 ) or ( b0754 ) or ( b1704 ) </html:p>
<html:p>PROTEIN_ASSOCIATION: ( b2601 ) or ( b0754 ) or ( b1704 ) </html:p>
<html:p>SUBSYSTEM: Tyrosine__Tryptophan__and_Phenylalanine_Metabolism</html:p>
<html:p>PROTEIN_CLASS: 4.1.2.15</html:p>
</notes>
<listOfReactants>
	<speciesReference species="M_c00001_c" stoichiometry="1.000000"/>
	<speciesReference species="M_c00074_c" stoichiometry="1.000000"/>
	<speciesReference species="M_c00279_c" stoichiometry="1.000000"/>
</listOfReactants>
<listOfProducts>
	<speciesReference species="M_c00009_c" stoichiometry="1.000000"/>
	<speciesReference species="M_c04691_c" stoichiometry="1.000000"/>
</listOfProducts>
<kineticLaw>
	<math xmlns="http://www.w3.org/1998/Math/MathML">
			<ci> FLUX_VALUE </ci>
	</math>
	<listOfParameters>
		<parameter id="LOWER_BOUND" value="0" units="mmol_per_gDW_per_hr"/>
		<parameter id="UPPER_BOUND" value="1000" units="mmol_per_gDW_per_hr"/>
		<parameter id="OBJECTIVE_COEFFICIENT" value="0.0"/>
		<parameter id="FLUX_VALUE" value="0.0" units="mmol_per_gDW_per_hr"/>
	</listOfParameters>
</kineticLaw>
</reaction>
<reaction id="R_DDPGALA" name="R_2_dehydro_3_deoxy_6_phosphogalactonate_aldolase" reversible="true">
<notes>
<html:p>GENE_ASSOCIATION: ( b3692 ) </html:p>
<html:p>PROTEIN_ASSOCIATION: ( b3692 ) </html:p>
<html:p>SUBSYSTEM: Alternate_Carbon_Metabolism</html:p>
<html:p>PROTEIN_CLASS: 4.1.2.21</html:p>
</notes>
<listOfReactants>
	<speciesReference species="M_c01286_c" stoichiometry="1.000000"/>
</listOfReactants>
<listOfProducts>
	<speciesReference species="M_c00022_c" stoichiometry="1.000000"/>
	<speciesReference species="M_c00661_c" stoichiometry="1.000000"/>
</listOfProducts>
<kineticLaw>
	<math xmlns="http://www.w3.org/1998/Math/MathML">
			<ci> FLUX_VALUE </ci>
	</math>
	<listOfParameters>
		<parameter id="LOWER_BOUND" value="-1000" units="mmol_per_gDW_per_hr"/>
		<parameter id="UPPER_BOUND" value="1000" units="mmol_per_gDW_per_hr"/>
		<parameter id="OBJECTIVE_COEFFICIENT" value="0.0"/>
		<parameter id="FLUX_VALUE" value="0.0" units="mmol_per_gDW_per_hr"/>
	</listOfParameters>
</kineticLaw>
</reaction>
<reaction id="R_DGK1" name="R_deoxyguanylate_kinase__dGMP_ATP_" reversible="true">
<notes>
<html:p>GENE_ASSOCIATION: ( b3648 ) </html:p>
<html:p>PROTEIN_ASSOCIATION: ( b3648 ) </html:p>
<html:p>SUBSYSTEM: Nucleotide_Salvage_Pathways</html:p>
<html:p>PROTEIN_CLASS: 2.7.4.8</html:p>
</notes>
<listOfReactants>
	<speciesReference species="M_c00002_c" stoichiometry="1.000000"/>
	<speciesReference species="M_c00362_c" stoichiometry="1.000000"/>
</listOfReactants>
<listOfProducts>
	<speciesReference species="M_c00008_c" stoichiometry="1.000000"/>
	<speciesReference species="M_c00361_c" stoichiometry="1.000000"/>
</listOfProducts>
<kineticLaw>
	<math xmlns="http://www.w3.org/1998/Math/MathML">
			<ci> FLUX_VALUE </ci>
	</math>
	<listOfParameters>
		<parameter id="LOWER_BOUND" value="-1000" units="mmol_per_gDW_per_hr"/>
		<parameter id="UPPER_BOUND" value="1000" units="mmol_per_gDW_per_hr"/>
		<parameter id="OBJECTIVE_COEFFICIENT" value="0.0"/>
		<parameter id="FLUX_VALUE" value="0.0" units="mmol_per_gDW_per_hr"/>
	</listOfParameters>
</kineticLaw>
</reaction>
<reaction id="R_DGSNT2" name="R_deoxyguanosine_transport_in_via_proton_symport" reversible="false">
<notes>
<html:p>GENE_ASSOCIATION: ( b2964 ) </html:p>
<html:p>PROTEIN_ASSOCIATION: ( b2964 ) </html:p>
<html:p>SUBSYSTEM: Transport__Extracellular</html:p>
<html:p>PROTEIN_CLASS: None</html:p>
</notes>
<listOfReactants>
	<speciesReference species="M_c00080_e" stoichiometry="1.000000"/>
	<speciesReference species="M_c00330_e" stoichiometry="1.000000"/>
</listOfReactants>
<listOfProducts>
	<speciesReference species="M_c00080_c" stoichiometry="1.000000"/>
	<speciesReference species="M_c00330_c" stoichiometry="1.000000"/>
</listOfProducts>
<kineticLaw>
	<math xmlns="http://www.w3.org/1998/Math/MathML">
			<ci> FLUX_VALUE </ci>
	</math>
	<listOfParameters>
		<parameter id="LOWER_BOUND" value="0" units="mmol_per_gDW_per_hr"/>
		<parameter id="UPPER_BOUND" value="1000" units="mmol_per_gDW_per_hr"/>
		<parameter id="OBJECTIVE_COEFFICIENT" value="0.0"/>
		<parameter id="FLUX_VALUE" value="0.0" units="mmol_per_gDW_per_hr"/>
	</listOfParameters>
</kineticLaw>
</reaction>
<reaction id="R_DHAD1" name="R_dihydroxy_acid_dehydratase__2_3_dihydroxy_3_methylbutanoate_" reversible="false">
<notes>
<html:p>GENE_ASSOCIATION: ( b3771 ) </html:p>
<html:p>PROTEIN_ASSOCIATION: ( b3771 ) </html:p>
<html:p>SUBSYSTEM: Valine__leucine__and_isoleucine_metabolism</html:p>
<html:p>PROTEIN_CLASS: 4.2.1.9</html:p>
</notes>
<listOfReactants>
	<speciesReference species="M_c04272_c" stoichiometry="1.000000"/>
</listOfReactants>
<listOfProducts>
	<speciesReference species="M_c00001_c" stoichiometry="1.000000"/>
	<speciesReference species="M_c00141_c" stoichiometry="1.000000"/>
</listOfProducts>
<kineticLaw>
	<math xmlns="http://www.w3.org/1998/Math/MathML">
			<ci> FLUX_VALUE </ci>
	</math>
	<listOfParameters>
		<parameter id="LOWER_BOUND" value="0" units="mmol_per_gDW_per_hr"/>
		<parameter id="UPPER_BOUND" value="1000" units="mmol_per_gDW_per_hr"/>
		<parameter id="OBJECTIVE_COEFFICIENT" value="0.0"/>
		<parameter id="FLUX_VALUE" value="0.0" units="mmol_per_gDW_per_hr"/>
	</listOfParameters>
</kineticLaw>
</reaction>
<reaction id="R_DHAD2" name="R_Dihydroxy_acid_dehydratase__2_3_dihydroxy_3_methylpentanoate_" reversible="false">
<notes>
<html:p>GENE_ASSOCIATION: ( b3771 ) </html:p>
<html:p>PROTEIN_ASSOCIATION: ( b3771 ) </html:p>
<html:p>SUBSYSTEM: Valine__leucine__and_isoleucine_metabolism</html:p>
<html:p>PROTEIN_CLASS: None</html:p>
</notes>
<listOfReactants>
	<speciesReference species="M_c06007_c" stoichiometry="1.000000"/>
</listOfReactants>
<listOfProducts>
	<speciesReference species="M_c00001_c" stoichiometry="1.000000"/>
	<speciesReference species="M_c00671_c" stoichiometry="1.000000"/>
</listOfProducts>
<kineticLaw>
	<math xmlns="http://www.w3.org/1998/Math/MathML">
			<ci> FLUX_VALUE </ci>
	</math>
	<listOfParameters>
		<parameter id="LOWER_BOUND" value="0" units="mmol_per_gDW_per_hr"/>
		<parameter id="UPPER_BOUND" value="1000" units="mmol_per_gDW_per_hr"/>
		<parameter id="OBJECTIVE_COEFFICIENT" value="0.0"/>
		<parameter id="FLUX_VALUE" value="0.0" units="mmol_per_gDW_per_hr"/>
	</listOfParameters>
</kineticLaw>
</reaction>
<reaction id="R_DHAPT" name="R_Dihydroxyacetone_phosphotransferase" reversible="false">
<notes>
<html:p>GENE_ASSOCIATION: ( b1200 and b1199 and b1198 and b2415 and b2416 ) </html:p>
<html:p>PROTEIN_ASSOCIATION: ( b1200 and b1199 and b1198 and b2415 and b2416 ) </html:p>
<html:p>SUBSYSTEM: Alternate_Carbon_Metabolism</html:p>
<html:p>PROTEIN_CLASS: None</html:p>
</notes>
<listOfReactants>
	<speciesReference species="M_c00074_c" stoichiometry="1.000000"/>
	<speciesReference species="M_c00184_c" stoichiometry="1.000000"/>
</listOfReactants>
<listOfProducts>
	<speciesReference species="M_c00022_c" stoichiometry="1.000000"/>
	<speciesReference species="M_c00111_c" stoichiometry="1.000000"/>
</listOfProducts>
<kineticLaw>
	<math xmlns="http://www.w3.org/1998/Math/MathML">
			<ci> FLUX_VALUE </ci>
	</math>
	<listOfParameters>
		<parameter id="LOWER_BOUND" value="0" units="mmol_per_gDW_per_hr"/>
		<parameter id="UPPER_BOUND" value="1000" units="mmol_per_gDW_per_hr"/>
		<parameter id="OBJECTIVE_COEFFICIENT" value="0.0"/>
		<parameter id="FLUX_VALUE" value="0.0" units="mmol_per_gDW_per_hr"/>
	</listOfParameters>
</kineticLaw>
</reaction>
<reaction id="R_DHAT" name="R_Dihydroxyacetone_transport_via_facilitated_diffusion" reversible="true">
<notes>
<html:p>GENE_ASSOCIATION:</html:p>
<html:p>PROTEIN_ASSOCIATION:</html:p>
<html:p>SUBSYSTEM: Transport__Extracellular</html:p>
<html:p>PROTEIN_CLASS: None</html:p>
</notes>
<listOfReactants>
	<speciesReference species="M_c00184_e" stoichiometry="1.000000"/>
</listOfReactants>
<listOfProducts>
	<speciesReference species="M_c00184_c" stoichiometry="1.000000"/>
</listOfProducts>
<kineticLaw>
	<math xmlns="http://www.w3.org/1998/Math/MathML">
			<ci> FLUX_VALUE </ci>
	</math>
	<listOfParameters>
		<parameter id="LOWER_BOUND" value="-1000" units="mmol_per_gDW_per_hr"/>
		<parameter id="UPPER_BOUND" value="1000" units="mmol_per_gDW_per_hr"/>
		<parameter id="OBJECTIVE_COEFFICIENT" value="0.0"/>
		<parameter id="FLUX_VALUE" value="0.0" units="mmol_per_gDW_per_hr"/>
	</listOfParameters>
</kineticLaw>
</reaction>
<reaction id="R_DHBD" name="R_2_3_dihydro_2_3_dihydroxybenzoate_dehydrogenase" reversible="true">
<notes>
<html:p>GENE_ASSOCIATION: ( b0596 ) </html:p>
<html:p>PROTEIN_ASSOCIATION: ( b0596 ) </html:p>
<html:p>SUBSYSTEM: Cofactor_and_Prosthetic_Group_Biosynthesis</html:p>
<html:p>PROTEIN_CLASS: 1.3.1.28</html:p>
</notes>
<listOfReactants>
	<speciesReference species="M_c00003_c" stoichiometry="1.000000"/>
	<speciesReference species="M_c04171_c" stoichiometry="1.000000"/>
</listOfReactants>
<listOfProducts>
	<speciesReference species="M_c00004_c" stoichiometry="1.000000"/>
	<speciesReference species="M_c00080_c" stoichiometry="1.000000"/>
	<speciesReference species="M_c00196_c" stoichiometry="1.000000"/>
</listOfProducts>
<kineticLaw>
	<math xmlns="http://www.w3.org/1998/Math/MathML">
			<ci> FLUX_VALUE </ci>
	</math>
	<listOfParameters>
		<parameter id="LOWER_BOUND" value="-1000" units="mmol_per_gDW_per_hr"/>
		<parameter id="UPPER_BOUND" value="1000" units="mmol_per_gDW_per_hr"/>
		<parameter id="OBJECTIVE_COEFFICIENT" value="0.0"/>
		<parameter id="FLUX_VALUE" value="0.0" units="mmol_per_gDW_per_hr"/>
	</listOfParameters>
</kineticLaw>
</reaction>
<reaction id="R_DHBSR" name="R_2_3_dihydroxybenzoate_adenylate_synthase" reversible="true">
<notes>
<html:p>GENE_ASSOCIATION: ( b0594 ) </html:p>
<html:p>PROTEIN_ASSOCIATION: ( b0594 ) </html:p>
<html:p>SUBSYSTEM: Cofactor_and_Prosthetic_Group_Biosynthesis</html:p>
<html:p>PROTEIN_CLASS: 2.7.7.58</html:p>
</notes>
<listOfReactants>
	<speciesReference species="M_c00002_c" stoichiometry="1.000000"/>
	<speciesReference species="M_c00196_c" stoichiometry="1.000000"/>
</listOfReactants>
<listOfProducts>
	<speciesReference species="M_c00013_c" stoichiometry="1.000000"/>
	<speciesReference species="M_c04030_c" stoichiometry="1.000000"/>
</listOfProducts>
<kineticLaw>
	<math xmlns="http://www.w3.org/1998/Math/MathML">
			<ci> FLUX_VALUE </ci>
	</math>
	<listOfParameters>
		<parameter id="LOWER_BOUND" value="-1000" units="mmol_per_gDW_per_hr"/>
		<parameter id="UPPER_BOUND" value="1000" units="mmol_per_gDW_per_hr"/>
		<parameter id="OBJECTIVE_COEFFICIENT" value="0.0"/>
		<parameter id="FLUX_VALUE" value="0.0" units="mmol_per_gDW_per_hr"/>
	</listOfParameters>
</kineticLaw>
</reaction>
<reaction id="R_DHCIND" name="R_2_3_dihydroxycinnamate_dehydrogenase" reversible="false">
<notes>
<html:p>GENE_ASSOCIATION: ( b2541 ) </html:p>
<html:p>PROTEIN_ASSOCIATION: ( b2541 ) </html:p>
<html:p>SUBSYSTEM: Alternate_Carbon_Metabolism</html:p>
<html:p>PROTEIN_CLASS: None</html:p>
</notes>
<listOfReactants>
	<speciesReference species="M_c00003_c" stoichiometry="1.000000"/>
	<speciesReference species="M_cenchddd_c" stoichiometry="1.000000"/>
</listOfReactants>
<listOfProducts>
	<speciesReference species="M_c00004_c" stoichiometry="1.000000"/>
	<speciesReference species="M_c00080_c" stoichiometry="1.000000"/>
	<speciesReference species="M_dhcinnm_c" stoichiometry="1.000000"/>
</listOfProducts>
<kineticLaw>
	<math xmlns="http://www.w3.org/1998/Math/MathML">
			<ci> FLUX_VALUE </ci>
	</math>
	<listOfParameters>
		<parameter id="LOWER_BOUND" value="0" units="mmol_per_gDW_per_hr"/>
		<parameter id="UPPER_BOUND" value="1000" units="mmol_per_gDW_per_hr"/>
		<parameter id="OBJECTIVE_COEFFICIENT" value="0.0"/>
		<parameter id="FLUX_VALUE" value="0.0" units="mmol_per_gDW_per_hr"/>
	</listOfParameters>
</kineticLaw>
</reaction>
<reaction id="R_DHCINDO" name="R_2_3_dihydroxycinnamate_1_2_dioxygenase" reversible="false">
<notes>
<html:p>GENE_ASSOCIATION: ( b0348 ) </html:p>
<html:p>PROTEIN_ASSOCIATION: ( b0348 ) </html:p>
<html:p>SUBSYSTEM: Alternate_Carbon_Metabolism</html:p>
<html:p>PROTEIN_CLASS: None</html:p>
</notes>
<listOfReactants>
	<speciesReference species="M_c00007_c" stoichiometry="1.000000"/>
	<speciesReference species="M_dhcinnm_c" stoichiometry="1.000000"/>
</listOfReactants>
<listOfProducts>
	<speciesReference species="M_hkntd_c" stoichiometry="1.000000"/>
</listOfProducts>
<kineticLaw>
	<math xmlns="http://www.w3.org/1998/Math/MathML">
			<ci> FLUX_VALUE </ci>
	</math>
	<listOfParameters>
		<parameter id="LOWER_BOUND" value="0" units="mmol_per_gDW_per_hr"/>
		<parameter id="UPPER_BOUND" value="1000" units="mmol_per_gDW_per_hr"/>
		<parameter id="OBJECTIVE_COEFFICIENT" value="0.0"/>
		<parameter id="FLUX_VALUE" value="0.0" units="mmol_per_gDW_per_hr"/>
	</listOfParameters>
</kineticLaw>
</reaction>
<reaction id="R_DHDPRY" name="R_dihydrodipicolinate_reductase__NADPH_" reversible="false">
<notes>
<html:p>GENE_ASSOCIATION: ( b0031 ) </html:p>
<html:p>PROTEIN_ASSOCIATION: ( b0031 ) </html:p>
<html:p>SUBSYSTEM: Threonine_and_Lysine_Metabolism</html:p>
<html:p>PROTEIN_CLASS: 1.3.1.26</html:p>
</notes>
<listOfReactants>
	<speciesReference species="M_c00005_c" stoichiometry="1.000000"/>
	<speciesReference species="M_c00080_c" stoichiometry="1.000000"/>
	<speciesReference species="M_c03340_c" stoichiometry="1.000000"/>
</listOfReactants>
<listOfProducts>
	<speciesReference species="M_c00006_c" stoichiometry="1.000000"/>
	<speciesReference species="M_c03972_c" stoichiometry="1.000000"/>
</listOfProducts>
<kineticLaw>
	<math xmlns="http://www.w3.org/1998/Math/MathML">
			<ci> FLUX_VALUE </ci>
	</math>
	<listOfParameters>
		<parameter id="LOWER_BOUND" value="0" units="mmol_per_gDW_per_hr"/>
		<parameter id="UPPER_BOUND" value="1000" units="mmol_per_gDW_per_hr"/>
		<parameter id="OBJECTIVE_COEFFICIENT" value="0.0"/>
		<parameter id="FLUX_VALUE" value="0.0" units="mmol_per_gDW_per_hr"/>
	</listOfParameters>
</kineticLaw>
</reaction>
<reaction id="R_DHDPS" name="R_dihydrodipicolinate_synthase" reversible="false">
<notes>
<html:p>GENE_ASSOCIATION: ( b2478 ) </html:p>
<html:p>PROTEIN_ASSOCIATION: ( b2478 ) </html:p>
<html:p>SUBSYSTEM: Threonine_and_Lysine_Metabolism</html:p>
<html:p>PROTEIN_CLASS: 4.2.1.52</html:p>
</notes>
<listOfReactants>
	<speciesReference species="M_c00022_c" stoichiometry="1.000000"/>
	<speciesReference species="M_c00441_c" stoichiometry="1.000000"/>
</listOfReactants>
<listOfProducts>
	<speciesReference species="M_c00001_c" stoichiometry="2.000000"/>
	<speciesReference species="M_c00080_c" stoichiometry="1.000000"/>
	<speciesReference species="M_c03340_c" stoichiometry="1.000000"/>
</listOfProducts>
<kineticLaw>
	<math xmlns="http://www.w3.org/1998/Math/MathML">
			<ci> FLUX_VALUE </ci>
	</math>
	<listOfParameters>
		<parameter id="LOWER_BOUND" value="0" units="mmol_per_gDW_per_hr"/>
		<parameter id="UPPER_BOUND" value="1000" units="mmol_per_gDW_per_hr"/>
		<parameter id="OBJECTIVE_COEFFICIENT" value="0.0"/>
		<parameter id="FLUX_VALUE" value="0.0" units="mmol_per_gDW_per_hr"/>
	</listOfParameters>
</kineticLaw>
</reaction>
<reaction id="R_DHFR" name="R_dihydrofolate_reductase" reversible="true">
<notes>
<html:p>GENE_ASSOCIATION: ( b0048 ) </html:p>
<html:p>PROTEIN_ASSOCIATION: ( b0048 ) </html:p>
<html:p>SUBSYSTEM: Cofactor_and_Prosthetic_Group_Biosynthesis</html:p>
<html:p>PROTEIN_CLASS: 1.5.1.3</html:p>
</notes>
<listOfReactants>
	<speciesReference species="M_c00005_c" stoichiometry="1.000000"/>
	<speciesReference species="M_c00080_c" stoichiometry="1.000000"/>
	<speciesReference species="M_c00415_c" stoichiometry="1.000000"/>
</listOfReactants>
<listOfProducts>
	<speciesReference species="M_c00006_c" stoichiometry="1.000000"/>
	<speciesReference species="M_c00101_c" stoichiometry="1.000000"/>
</listOfProducts>
<kineticLaw>
	<math xmlns="http://www.w3.org/1998/Math/MathML">
			<ci> FLUX_VALUE </ci>
	</math>
	<listOfParameters>
		<parameter id="LOWER_BOUND" value="-1000" units="mmol_per_gDW_per_hr"/>
		<parameter id="UPPER_BOUND" value="1000" units="mmol_per_gDW_per_hr"/>
		<parameter id="OBJECTIVE_COEFFICIENT" value="0.0"/>
		<parameter id="FLUX_VALUE" value="0.0" units="mmol_per_gDW_per_hr"/>
	</listOfParameters>
</kineticLaw>
</reaction>
<reaction id="R_DHFS" name="R_dihydrofolate_synthase" reversible="false">
<notes>
<html:p>GENE_ASSOCIATION: ( b2315 ) </html:p>
<html:p>PROTEIN_ASSOCIATION: ( b2315 ) </html:p>
<html:p>SUBSYSTEM: Cofactor_and_Prosthetic_Group_Biosynthesis</html:p>
<html:p>PROTEIN_CLASS: 6.3.2.12</html:p>
</notes>
<listOfReactants>
	<speciesReference species="M_c00002_c" stoichiometry="1.000000"/>
	<speciesReference species="M_c00025_c" stoichiometry="1.000000"/>
	<speciesReference species="M_c00921_c" stoichiometry="1.000000"/>
</listOfReactants>
<listOfProducts>
	<speciesReference species="M_c00008_c" stoichiometry="1.000000"/>
	<speciesReference species="M_c00009_c" stoichiometry="1.000000"/>
	<speciesReference species="M_c00415_c" stoichiometry="1.000000"/>
</listOfProducts>
<kineticLaw>
	<math xmlns="http://www.w3.org/1998/Math/MathML">
			<ci> FLUX_VALUE </ci>
	</math>
	<listOfParameters>
		<parameter id="LOWER_BOUND" value="0" units="mmol_per_gDW_per_hr"/>
		<parameter id="UPPER_BOUND" value="1000" units="mmol_per_gDW_per_hr"/>
		<parameter id="OBJECTIVE_COEFFICIENT" value="0.0"/>
		<parameter id="FLUX_VALUE" value="0.0" units="mmol_per_gDW_per_hr"/>
	</listOfParameters>
</kineticLaw>
</reaction>
<reaction id="R_DHNAOT" name="R_1_4_dihydroxy_2_naphthoate_octaprenyltransferase" reversible="false">
<notes>
<html:p>GENE_ASSOCIATION: ( b3930 ) </html:p>
<html:p>PROTEIN_ASSOCIATION: ( b3930 ) </html:p>
<html:p>SUBSYSTEM: Cofactor_and_Prosthetic_Group_Biosynthesis</html:p>
<html:p>PROTEIN_CLASS: None</html:p>
</notes>
<listOfReactants>
	<speciesReference species="M_c03657_c" stoichiometry="1.000000"/>
	<speciesReference species="M_c04146_c" stoichiometry="1.000000"/>
</listOfReactants>
<listOfProducts>
	<speciesReference species="M_c00011_c" stoichiometry="1.000000"/>
	<speciesReference species="M_c00013_c" stoichiometry="1.000000"/>
	<speciesReference species="M_c00080_c" stoichiometry="1.000000"/>
	<speciesReference species="M_c05818_c" stoichiometry="1.000000"/>
</listOfProducts>
<kineticLaw>
	<math xmlns="http://www.w3.org/1998/Math/MathML">
			<ci> FLUX_VALUE </ci>
	</math>
	<listOfParameters>
		<parameter id="LOWER_BOUND" value="0" units="mmol_per_gDW_per_hr"/>
		<parameter id="UPPER_BOUND" value="1000" units="mmol_per_gDW_per_hr"/>
		<parameter id="OBJECTIVE_COEFFICIENT" value="0.0"/>
		<parameter id="FLUX_VALUE" value="0.0" units="mmol_per_gDW_per_hr"/>
	</listOfParameters>
</kineticLaw>
</reaction>
<reaction id="R_DHNPA2" name="R_dihydroneopterin_aldolase" reversible="false">
<notes>
<html:p>GENE_ASSOCIATION: ( b3058 ) </html:p>
<html:p>PROTEIN_ASSOCIATION: ( b3058 ) </html:p>
<html:p>SUBSYSTEM: Cofactor_and_Prosthetic_Group_Biosynthesis</html:p>
<html:p>PROTEIN_CLASS: None</html:p>
</notes>
<listOfReactants>
	<speciesReference species="M_c04874_c" stoichiometry="1.000000"/>
</listOfReactants>
<listOfProducts>
	<speciesReference species="M_6hmhpt_c" stoichiometry="1.000000"/>
	<speciesReference species="M_c00266_c" stoichiometry="1.000000"/>
</listOfProducts>
<kineticLaw>
	<math xmlns="http://www.w3.org/1998/Math/MathML">
			<ci> FLUX_VALUE </ci>
	</math>
	<listOfParameters>
		<parameter id="LOWER_BOUND" value="0" units="mmol_per_gDW_per_hr"/>
		<parameter id="UPPER_BOUND" value="1000" units="mmol_per_gDW_per_hr"/>
		<parameter id="OBJECTIVE_COEFFICIENT" value="0.0"/>
		<parameter id="FLUX_VALUE" value="0.0" units="mmol_per_gDW_per_hr"/>
	</listOfParameters>
</kineticLaw>
</reaction>
<reaction id="R_DHORD2" name="R_dihydoorotic_acid_dehydrogenase__quinone8_" reversible="false">
<notes>
<html:p>GENE_ASSOCIATION: ( b0945 ) </html:p>
<html:p>PROTEIN_ASSOCIATION: ( b0945 ) </html:p>
<html:p>SUBSYSTEM: Purine_and_Pyrimidine_Biosynthesis</html:p>
<html:p>PROTEIN_CLASS: 1.3.3.1</html:p>
</notes>
<listOfReactants>
	<speciesReference species="M_c00337_c" stoichiometry="1.000000"/>
	<speciesReference species="M_c00399_c" stoichiometry="1.000000"/>
</listOfReactants>
<listOfProducts>
	<speciesReference species="M_c00295_c" stoichiometry="1.000000"/>
	<speciesReference species="M_c00390_c" stoichiometry="1.000000"/>
</listOfProducts>
<kineticLaw>
	<math xmlns="http://www.w3.org/1998/Math/MathML">
			<ci> FLUX_VALUE </ci>
	</math>
	<listOfParameters>
		<parameter id="LOWER_BOUND" value="0" units="mmol_per_gDW_per_hr"/>
		<parameter id="UPPER_BOUND" value="1000" units="mmol_per_gDW_per_hr"/>
		<parameter id="OBJECTIVE_COEFFICIENT" value="0.0"/>
		<parameter id="FLUX_VALUE" value="0.0" units="mmol_per_gDW_per_hr"/>
	</listOfParameters>
</kineticLaw>
</reaction>
<reaction id="R_DHORD5" name="R_dihydroorotic_acid__menaquinone_8_" reversible="false">
<notes>
<html:p>GENE_ASSOCIATION: ( b0945 ) </html:p>
<html:p>PROTEIN_ASSOCIATION: ( b0945 ) </html:p>
<html:p>SUBSYSTEM: Purine_and_Pyrimidine_Biosynthesis</html:p>
<html:p>PROTEIN_CLASS: 1.3.3.1</html:p>
</notes>
<listOfReactants>
	<speciesReference species="M_c00337_c" stoichiometry="1.000000"/>
	<speciesReference species="M_c00828_c" stoichiometry="1.000000"/>
</listOfReactants>
<listOfProducts>
	<speciesReference species="M_c00295_c" stoichiometry="1.000000"/>
	<speciesReference species="M_c05819_c" stoichiometry="1.000000"/>
</listOfProducts>
<kineticLaw>
	<math xmlns="http://www.w3.org/1998/Math/MathML">
			<ci> FLUX_VALUE </ci>
	</math>
	<listOfParameters>
		<parameter id="LOWER_BOUND" value="0" units="mmol_per_gDW_per_hr"/>
		<parameter id="UPPER_BOUND" value="1000" units="mmol_per_gDW_per_hr"/>
		<parameter id="OBJECTIVE_COEFFICIENT" value="0.0"/>
		<parameter id="FLUX_VALUE" value="0.0" units="mmol_per_gDW_per_hr"/>
	</listOfParameters>
</kineticLaw>
</reaction>
<reaction id="R_DHORTS" name="R_dihydroorotase" reversible="true">
<notes>
<html:p>GENE_ASSOCIATION: ( b1062 ) </html:p>
<html:p>PROTEIN_ASSOCIATION: ( b1062 ) </html:p>
<html:p>SUBSYSTEM: Purine_and_Pyrimidine_Biosynthesis</html:p>
<html:p>PROTEIN_CLASS: 3.5.2.3</html:p>
</notes>
<listOfReactants>
	<speciesReference species="M_c00001_c" stoichiometry="1.000000"/>
	<speciesReference species="M_c00337_c" stoichiometry="1.000000"/>
</listOfReactants>
<listOfProducts>
	<speciesReference species="M_c00080_c" stoichiometry="1.000000"/>
	<speciesReference species="M_c00438_c" stoichiometry="1.000000"/>
</listOfProducts>
<kineticLaw>
	<math xmlns="http://www.w3.org/1998/Math/MathML">
			<ci> FLUX_VALUE </ci>
	</math>
	<listOfParameters>
		<parameter id="LOWER_BOUND" value="-1000" units="mmol_per_gDW_per_hr"/>
		<parameter id="UPPER_BOUND" value="1000" units="mmol_per_gDW_per_hr"/>
		<parameter id="OBJECTIVE_COEFFICIENT" value="0.0"/>
		<parameter id="FLUX_VALUE" value="0.0" units="mmol_per_gDW_per_hr"/>
	</listOfParameters>
</kineticLaw>
</reaction>
<reaction id="R_DHPPD" name="R_2_3_dihydroxyphenylpropionate_dehydrogenase" reversible="false">
<notes>
<html:p>GENE_ASSOCIATION: ( b2541 ) </html:p>
<html:p>PROTEIN_ASSOCIATION: ( b2541 ) </html:p>
<html:p>SUBSYSTEM: Alternate_Carbon_Metabolism</html:p>
<html:p>PROTEIN_CLASS: None</html:p>
</notes>
<listOfReactants>
	<speciesReference species="M_c00003_c" stoichiometry="1.000000"/>
	<speciesReference species="M_cechddd_c" stoichiometry="1.000000"/>
</listOfReactants>
<listOfProducts>
	<speciesReference species="M_c00004_c" stoichiometry="1.000000"/>
	<speciesReference species="M_c00080_c" stoichiometry="1.000000"/>
	<speciesReference species="M_c04044_c" stoichiometry="1.000000"/>
</listOfProducts>
<kineticLaw>
	<math xmlns="http://www.w3.org/1998/Math/MathML">
			<ci> FLUX_VALUE </ci>
	</math>
	<listOfParameters>
		<parameter id="LOWER_BOUND" value="0" units="mmol_per_gDW_per_hr"/>
		<parameter id="UPPER_BOUND" value="1000" units="mmol_per_gDW_per_hr"/>
		<parameter id="OBJECTIVE_COEFFICIENT" value="0.0"/>
		<parameter id="FLUX_VALUE" value="0.0" units="mmol_per_gDW_per_hr"/>
	</listOfParameters>
</kineticLaw>
</reaction>
<reaction id="R_DHPPDA2" name="R_diaminohydroxyphosphoribosylaminopryrimidine_deaminase__25drapp_" reversible="false">
<notes>
<html:p>GENE_ASSOCIATION: ( b0414 ) </html:p>
<html:p>PROTEIN_ASSOCIATION: ( b0414 ) </html:p>
<html:p>SUBSYSTEM: Cofactor_and_Prosthetic_Group_Biosynthesis</html:p>
<html:p>PROTEIN_CLASS: 3.5.4.26</html:p>
</notes>
<listOfReactants>
	<speciesReference species="M_25drapp_c" stoichiometry="1.000000"/>
	<speciesReference species="M_c00001_c" stoichiometry="1.000000"/>
	<speciesReference species="M_c00080_c" stoichiometry="1.000000"/>
</listOfReactants>
<listOfProducts>
	<speciesReference species="M_c00014_c" stoichiometry="1.000000"/>
	<speciesReference species="M_c01268_c" stoichiometry="1.000000"/>
</listOfProducts>
<kineticLaw>
	<math xmlns="http://www.w3.org/1998/Math/MathML">
			<ci> FLUX_VALUE </ci>
	</math>
	<listOfParameters>
		<parameter id="LOWER_BOUND" value="0" units="mmol_per_gDW_per_hr"/>
		<parameter id="UPPER_BOUND" value="1000" units="mmol_per_gDW_per_hr"/>
		<parameter id="OBJECTIVE_COEFFICIENT" value="0.0"/>
		<parameter id="FLUX_VALUE" value="0.0" units="mmol_per_gDW_per_hr"/>
	</listOfParameters>
</kineticLaw>
</reaction>
[truncated: 943,117 more chars]
