# Supplementary material for: Large-Scale Bi-Level Strain Design Approaches and Mixed-Integer Programming Solution Techniques
Source: PLoS One. 2011 Sep 9;6(9):e24162. doi: 10.1371/journal.pone.0024162 (PMC3175644; doi:10.1371/journal.pone.0024162)
Supplement: Dataset S2 — Universal database in SBML format. The file contains details for the universal database used in the SimOptStrain simulations. This database was modified slightly from the original published database (reported in [21]) by specifying reaction directionality and excluding those reactions listed in Table S1 (see Materials and Methods for details). (XML) [file pone.0024162.s007.xml]

<?xml version="1.0" encoding="UTF-8"?>
<sbml xmlns="http://www.sbml.org/sbml/level2" level="2" version="1" xmlns:html="http://www.w3.org/1999/xhtml">
<model id="KEGG_reduced" name="KEGG_reduced">
<listOfUnitDefinitions>
	<unitDefinition id="mmol_per_gDW_per_hr">
		<listOfUnits>
			<unit kind="mole" scale="-3"/>
			<unit kind="gram" exponent="-1"/>
			<unit kind="second" multiplier=".00027777" exponent="-1"/>
		</listOfUnits>
	</unitDefinition>
</listOfUnitDefinitions>
<listOfCompartments>
	<compartment id="Extracellular"/>
	<compartment id="Cytosol" outside="Extracellular"/>
</listOfCompartments>
<listOfSpecies>
	<species id="M_c00001_c" name="Unnamed1" compartment="Cytosol" charge="0" boundaryCondition="false"/>
	<species id="M_c00002_c" name="Unnamed2" compartment="Cytosol" charge="0" boundaryCondition="false"/>
	<species id="M_c00003_c" name="Unnamed3" compartment="Cytosol" charge="0" boundaryCondition="false"/>
	<species id="M_c00004_c" name="Unnamed4" compartment="Cytosol" charge="0" boundaryCondition="false"/>
	<species id="M_c00005_c" name="Unnamed5" compartment="Cytosol" charge="0" boundaryCondition="false"/>
	<species id="M_c00006_c" name="Unnamed6" compartment="Cytosol" charge="0" boundaryCondition="false"/>
	<species id="M_c00007_c" name="Unnamed7" compartment="Cytosol" charge="0" boundaryCondition="false"/>
	<species id="M_c00008_c" name="Unnamed8" compartment="Cytosol" charge="0" boundaryCondition="false"/>
	<species id="M_c00009_c" name="Unnamed9" compartment="Cytosol" charge="0" boundaryCondition="false"/>
	<species id="M_c00010_c" name="Unnamed10" compartment="Cytosol" charge="0" boundaryCondition="false"/>
	<species id="M_c00011_c" name="Unnamed11" compartment="Cytosol" charge="0" boundaryCondition="false"/>
	<species id="M_c00013_c" name="Unnamed12" compartment="Cytosol" charge="0" boundaryCondition="false"/>
	<species id="M_c00014_c" name="Unnamed13" compartment="Cytosol" charge="0" boundaryCondition="false"/>
	<species id="M_c00015_c" name="Unnamed14" compartment="Cytosol" charge="0" boundaryCondition="false"/>
	<species id="M_c00016_c" name="Unnamed15" compartment="Cytosol" charge="0" boundaryCondition="false"/>
	<species id="M_c00018_c" name="Unnamed16" compartment="Cytosol" charge="0" boundaryCondition="false"/>
	<species id="M_c00019_c" name="Unnamed17" compartment="Cytosol" charge="0" boundaryCondition="false"/>
	<species id="M_c00020_c" name="Unnamed18" compartment="Cytosol" charge="0" boundaryCondition="false"/>
	<species id="M_c00021_c" name="Unnamed19" compartment="Cytosol" charge="0" boundaryCondition="false"/>
	<species id="M_c00022_c" name="Unnamed20" compartment="Cytosol" charge="0" boundaryCondition="false"/>
	<species id="M_c00024_c" name="Unnamed21" compartment="Cytosol" charge="0" boundaryCondition="false"/>
	<species id="M_c00025_c" name="Unnamed22" compartment="Cytosol" charge="0" boundaryCondition="false"/>
	<species id="M_c00026_c" name="Unnamed23" compartment="Cytosol" charge="0" boundaryCondition="false"/>
	<species id="M_c00029_c" name="Unnamed24" compartment="Cytosol" charge="0" boundaryCondition="false"/>
	<species id="M_c00031_c" name="Unnamed25" compartment="Cytosol" charge="0" boundaryCondition="false"/>
	<species id="M_c00033_c" name="Unnamed26" compartment="Cytosol" charge="0" boundaryCondition="false"/>
	<species id="M_c00035_c" name="Unnamed27" compartment="Cytosol" charge="0" boundaryCondition="false"/>
	<species id="M_c00036_c" name="Unnamed28" compartment="Cytosol" charge="0" boundaryCondition="false"/>
	<species id="M_c00037_c" name="Unnamed29" compartment="Cytosol" charge="0" boundaryCondition="false"/>
	<species id="M_c00041_c" name="Unnamed30" compartment="Cytosol" charge="0" boundaryCondition="false"/>
	<species id="M_c00042_c" name="Unnamed31" compartment="Cytosol" charge="0" boundaryCondition="false"/>
	<species id="M_c00043_c" name="Unnamed32" compartment="Cytosol" charge="0" boundaryCondition="false"/>
	<species id="M_c00044_c" name="Unnamed33" compartment="Cytosol" charge="0" boundaryCondition="false"/>
	<species id="M_c00047_c" name="Unnamed34" compartment="Cytosol" charge="0" boundaryCondition="false"/>
	<species id="M_c00048_c" name="Unnamed35" compartment="Cytosol" charge="0" boundaryCondition="false"/>
	<species id="M_c00049_c" name="Unnamed36" compartment="Cytosol" charge="0" boundaryCondition="false"/>
	<species id="M_c00051_c" name="Unnamed37" compartment="Cytosol" charge="0" boundaryCondition="false"/>
	<species id="M_c00052_c" name="Unnamed38" compartment="Cytosol" charge="0" boundaryCondition="false"/>
	<species id="M_c00053_c" name="Unnamed39" compartment="Cytosol" charge="0" boundaryCondition="false"/>
	<species id="M_c00054_c" name="Unnamed40" compartment="Cytosol" charge="0" boundaryCondition="false"/>
	<species id="M_c00055_c" name="Unnamed41" compartment="Cytosol" charge="0" boundaryCondition="false"/>
	<species id="M_c00058_c" name="Unnamed42" compartment="Cytosol" charge="0" boundaryCondition="false"/>
	<species id="M_c00059_c" name="Unnamed43" compartment="Cytosol" charge="0" boundaryCondition="false"/>
	<species id="M_c00061_c" name="Unnamed44" compartment="Cytosol" charge="0" boundaryCondition="false"/>
	<species id="M_c00062_c" name="Unnamed45" compartment="Cytosol" charge="0" boundaryCondition="false"/>
	<species id="M_c00063_c" name="Unnamed46" compartment="Cytosol" charge="0" boundaryCondition="false"/>
	<species id="M_c00064_c" name="Unnamed47" compartment="Cytosol" charge="0" boundaryCondition="false"/>
	<species id="M_c00065_c" name="Unnamed48" compartment="Cytosol" charge="0" boundaryCondition="false"/>
	<species id="M_c00067_c" name="Unnamed49" compartment="Cytosol" charge="0" boundaryCondition="false"/>
	<species id="M_c00068_c" name="Unnamed50" compartment="Cytosol" charge="0" boundaryCondition="false"/>
	<species id="M_c00072_c" name="Unnamed51" compartment="Cytosol" charge="0" boundaryCondition="false"/>
	<species id="M_c00073_c" name="Unnamed52" compartment="Cytosol" charge="0" boundaryCondition="false"/>
	<species id="M_c00074_c" name="Unnamed53" compartment="Cytosol" charge="0" boundaryCondition="false"/>
	<species id="M_c00075_c" name="Unnamed54" compartment="Cytosol" charge="0" boundaryCondition="false"/>
	<species id="M_c00077_c" name="Unnamed55" compartment="Cytosol" charge="0" boundaryCondition="false"/>
	<species id="M_c00078_c" name="Unnamed56" compartment="Cytosol" charge="0" boundaryCondition="false"/>
	<species id="M_c00079_c" name="Unnamed57" compartment="Cytosol" charge="0" boundaryCondition="false"/>
	<species id="M_c00080_c" name="Unnamed58" compartment="Cytosol" charge="0" boundaryCondition="false"/>
	<species id="M_c00081_c" name="Unnamed59" compartment="Cytosol" charge="0" boundaryCondition="false"/>
	<species id="M_c00082_c" name="Unnamed60" compartment="Cytosol" charge="0" boundaryCondition="false"/>
	<species id="M_c00083_c" name="Unnamed61" compartment="Cytosol" charge="0" boundaryCondition="false"/>
	<species id="M_c00084_c" name="Unnamed62" compartment="Cytosol" charge="0" boundaryCondition="false"/>
	<species id="M_c00085_c" name="Unnamed63" compartment="Cytosol" charge="0" boundaryCondition="false"/>
	<species id="M_c00086_c" name="Unnamed64" compartment="Cytosol" charge="0" boundaryCondition="false"/>
	<species id="M_c00087_c" name="Unnamed65" compartment="Cytosol" charge="0" boundaryCondition="false"/>
	<species id="M_c00088_c" name="Unnamed66" compartment="Cytosol" charge="0" boundaryCondition="false"/>
	<species id="M_c00089_c" name="Unnamed67" compartment="Cytosol" charge="0" boundaryCondition="false"/>
	<species id="M_c00090_c" name="Unnamed68" compartment="Cytosol" charge="0" boundaryCondition="false"/>
	<species id="M_c00091_c" name="Unnamed69" compartment="Cytosol" charge="0" boundaryCondition="false"/>
	<species id="M_c00092_c" name="Unnamed70" compartment="Cytosol" charge="0" boundaryCondition="false"/>
	<species id="M_c00093_c" name="Unnamed71" compartment="Cytosol" charge="0" boundaryCondition="false"/>
	<species id="M_c00094_c" name="Unnamed72" compartment="Cytosol" charge="0" boundaryCondition="false"/>
	<species id="M_c00095_c" name="Unnamed73" compartment="Cytosol" charge="0" boundaryCondition="false"/>
	<species id="M_c00096_c" name="Unnamed74" compartment="Cytosol" charge="0" boundaryCondition="false"/>
	<species id="M_c00097_c" name="Unnamed75" compartment="Cytosol" charge="0" boundaryCondition="false"/>
	<species id="M_c00099_c" name="Unnamed76" compartment="Cytosol" charge="0" boundaryCondition="false"/>
	<species id="M_c00100_c" name="Unnamed77" compartment="Cytosol" charge="0" boundaryCondition="false"/>
	<species id="M_c00101_c" name="Unnamed78" compartment="Cytosol" charge="0" boundaryCondition="false"/>
	<species id="M_c00103_c" name="Unnamed79" compartment="Cytosol" charge="0" boundaryCondition="false"/>
	<species id="M_c00104_c" name="Unnamed80" compartment="Cytosol" charge="0" boundaryCondition="false"/>
	<species id="M_c00105_c" name="Unnamed81" compartment="Cytosol" charge="0" boundaryCondition="false"/>
	<species id="M_c00106_c" name="Unnamed82" compartment="Cytosol" charge="0" boundaryCondition="false"/>
	<species id="M_c00108_c" name="Unnamed83" compartment="Cytosol" charge="0" boundaryCondition="false"/>
	<species id="M_c00109_c" name="Unnamed84" compartment="Cytosol" charge="0" boundaryCondition="false"/>
	<species id="M_c00111_c" name="Unnamed85" compartment="Cytosol" charge="0" boundaryCondition="false"/>
	<species id="M_c00112_c" name="Unnamed86" compartment="Cytosol" charge="0" boundaryCondition="false"/>
	<species id="M_c00113_c" name="Unnamed87" compartment="Cytosol" charge="0" boundaryCondition="false"/>
	<species id="M_c00114_c" name="Unnamed88" compartment="Cytosol" charge="0" boundaryCondition="false"/>
	<species id="M_c00115_c" name="Unnamed89" compartment="Cytosol" charge="0" boundaryCondition="false"/>
	<species id="M_c00116_c" name="Unnamed90" compartment="Cytosol" charge="0" boundaryCondition="false"/>
	<species id="M_c00117_c" name="Unnamed91" compartment="Cytosol" charge="0" boundaryCondition="false"/>
	<species id="M_c00118_c" name="Unnamed92" compartment="Cytosol" charge="0" boundaryCondition="false"/>
	<species id="M_c00119_c" name="Unnamed93" compartment="Cytosol" charge="0" boundaryCondition="false"/>
	<species id="M_c00120_c" name="Unnamed94" compartment="Cytosol" charge="0" boundaryCondition="false"/>
	<species id="M_c00121_c" name="Unnamed95" compartment="Cytosol" charge="0" boundaryCondition="false"/>
	<species id="M_c00122_c" name="Unnamed96" compartment="Cytosol" charge="0" boundaryCondition="false"/>
	<species id="M_c00123_c" name="Unnamed97" compartment="Cytosol" charge="0" boundaryCondition="false"/>
	<species id="M_c00124_c" name="Unnamed98" compartment="Cytosol" charge="0" boundaryCondition="false"/>
	<species id="M_c00125_c" name="Unnamed99" compartment="Cytosol" charge="0" boundaryCondition="false"/>
	<species id="M_c00126_c" name="Unnamed100" compartment="Cytosol" charge="0" boundaryCondition="false"/>
	<species id="M_c00127_c" name="Unnamed101" compartment="Cytosol" charge="0" boundaryCondition="false"/>
	<species id="M_c00128_c" name="Unnamed102" compartment="Cytosol" charge="0" boundaryCondition="false"/>
	<species id="M_c00129_c" name="Unnamed103" compartment="Cytosol" charge="0" boundaryCondition="false"/>
	<species id="M_c00130_c" name="Unnamed104" compartment="Cytosol" charge="0" boundaryCondition="false"/>
	<species id="M_c00131_c" name="Unnamed105" compartment="Cytosol" charge="0" boundaryCondition="false"/>
	<species id="M_c00132_c" name="Unnamed106" compartment="Cytosol" charge="0" boundaryCondition="false"/>
	<species id="M_c00133_c" name="Unnamed107" compartment="Cytosol" charge="0" boundaryCondition="false"/>
	<species id="M_c00134_c" name="Unnamed108" compartment="Cytosol" charge="0" boundaryCondition="false"/>
	<species id="M_c00135_c" name="Unnamed109" compartment="Cytosol" charge="0" boundaryCondition="false"/>
	<species id="M_c00136_c" name="Unnamed110" compartment="Cytosol" charge="0" boundaryCondition="false"/>
	<species id="M_c00137_c" name="Unnamed111" compartment="Cytosol" charge="0" boundaryCondition="false"/>
	<species id="M_c00140_c" name="Unnamed112" compartment="Cytosol" charge="0" boundaryCondition="false"/>
	<species id="M_c00141_c" name="Unnamed113" compartment="Cytosol" charge="0" boundaryCondition="false"/>
	<species id="M_c00143_c" name="Unnamed114" compartment="Cytosol" charge="0" boundaryCondition="false"/>
	<species id="M_c00144_c" name="Unnamed115" compartment="Cytosol" charge="0" boundaryCondition="false"/>
	<species id="M_c00146_c" name="Unnamed116" compartment="Cytosol" charge="0" boundaryCondition="false"/>
	<species id="M_c00147_c" name="Unnamed117" compartment="Cytosol" charge="0" boundaryCondition="false"/>
	<species id="M_c00148_c" name="Unnamed118" compartment="Cytosol" charge="0" boundaryCondition="false"/>
	<species id="M_c00149_c" name="Unnamed119" compartment="Cytosol" charge="0" boundaryCondition="false"/>
	<species id="M_c00152_c" name="Unnamed120" compartment="Cytosol" charge="0" boundaryCondition="false"/>
	<species id="M_c00153_c" name="Unnamed121" compartment="Cytosol" charge="0" boundaryCondition="false"/>
	<species id="M_c00154_c" name="Unnamed122" compartment="Cytosol" charge="0" boundaryCondition="false"/>
	<species id="M_c00155_c" name="Unnamed123" compartment="Cytosol" charge="0" boundaryCondition="false"/>
	<species id="M_c00156_c" name="Unnamed124" compartment="Cytosol" charge="0" boundaryCondition="false"/>
	<species id="M_c00158_c" name="Unnamed125" compartment="Cytosol" charge="0" boundaryCondition="false"/>
	<species id="M_c00159_c" name="Unnamed126" compartment="Cytosol" charge="0" boundaryCondition="false"/>
	<species id="M_c00160_c" name="Unnamed127" compartment="Cytosol" charge="0" boundaryCondition="false"/>
	<species id="M_c00163_c" name="Unnamed128" compartment="Cytosol" charge="0" boundaryCondition="false"/>
	<species id="M_c00164_c" name="Unnamed129" compartment="Cytosol" charge="0" boundaryCondition="false"/>
	<species id="M_c00166_c" name="Unnamed130" compartment="Cytosol" charge="0" boundaryCondition="false"/>
	<species id="M_c00167_c" name="Unnamed131" compartment="Cytosol" charge="0" boundaryCondition="false"/>
	<species id="M_c00168_c" name="Unnamed132" compartment="Cytosol" charge="0" boundaryCondition="false"/>
	<species id="M_c00169_c" name="Unnamed133" compartment="Cytosol" charge="0" boundaryCondition="false"/>
	<species id="M_c00170_c" name="Unnamed134" compartment="Cytosol" charge="0" boundaryCondition="false"/>
	<species id="M_c00178_c" name="Unnamed135" compartment="Cytosol" charge="0" boundaryCondition="false"/>
	<species id="M_c00179_c" name="Unnamed136" compartment="Cytosol" charge="0" boundaryCondition="false"/>
	<species id="M_c00180_c" name="Unnamed137" compartment="Cytosol" charge="0" boundaryCondition="false"/>
	<species id="M_c00181_c" name="Unnamed138" compartment="Cytosol" charge="0" boundaryCondition="false"/>
	<species id="M_c00183_c" name="Unnamed139" compartment="Cytosol" charge="0" boundaryCondition="false"/>
	<species id="M_c00184_c" name="Unnamed140" compartment="Cytosol" charge="0" boundaryCondition="false"/>
	<species id="M_c00185_c" name="Unnamed141" compartment="Cytosol" charge="0" boundaryCondition="false"/>
	<species id="M_c00186_c" name="Unnamed142" compartment="Cytosol" charge="0" boundaryCondition="false"/>
	<species id="M_c00189_c" name="Unnamed143" compartment="Cytosol" charge="0" boundaryCondition="false"/>
	<species id="M_c00191_c" name="Unnamed144" compartment="Cytosol" charge="0" boundaryCondition="false"/>
	<species id="M_c00192_c" name="Unnamed145" compartment="Cytosol" charge="0" boundaryCondition="false"/>
	<species id="M_c00196_c" name="Unnamed146" compartment="Cytosol" charge="0" boundaryCondition="false"/>
	<species id="M_c00197_c" name="Unnamed147" compartment="Cytosol" charge="0" boundaryCondition="false"/>
	<species id="M_c00198_c" name="Unnamed148" compartment="Cytosol" charge="0" boundaryCondition="false"/>
	<species id="M_c00199_c" name="Unnamed149" compartment="Cytosol" charge="0" boundaryCondition="false"/>
	<species id="M_c00204_c" name="Unnamed150" compartment="Cytosol" charge="0" boundaryCondition="false"/>
	<species id="M_c00206_c" name="Unnamed151" compartment="Cytosol" charge="0" boundaryCondition="false"/>
	<species id="M_c00207_c" name="Unnamed152" compartment="Cytosol" charge="0" boundaryCondition="false"/>
	<species id="M_c00208_c" name="Unnamed153" compartment="Cytosol" charge="0" boundaryCondition="false"/>
	<species id="M_c00209_c" name="Unnamed154" compartment="Cytosol" charge="0" boundaryCondition="false"/>
	<species id="M_c00212_c" name="Unnamed155" compartment="Cytosol" charge="0" boundaryCondition="false"/>
	<species id="M_c00213_c" name="Unnamed156" compartment="Cytosol" charge="0" boundaryCondition="false"/>
	<species id="M_c00214_c" name="Unnamed157" compartment="Cytosol" charge="0" boundaryCondition="false"/>
	<species id="M_c00216_c" name="Unnamed158" compartment="Cytosol" charge="0" boundaryCondition="false"/>
	<species id="M_c00217_c" name="Unnamed159" compartment="Cytosol" charge="0" boundaryCondition="false"/>
	<species id="M_c00218_c" name="Unnamed160" compartment="Cytosol" charge="0" boundaryCondition="false"/>
	<species id="M_c00221_c" name="Unnamed161" compartment="Cytosol" charge="0" boundaryCondition="false"/>
	<species id="M_c00222_c" name="Unnamed162" compartment="Cytosol" charge="0" boundaryCondition="false"/>
	<species id="M_c00224_c" name="Unnamed163" compartment="Cytosol" charge="0" boundaryCondition="false"/>
	<species id="M_c00227_c" name="Unnamed164" compartment="Cytosol" charge="0" boundaryCondition="false"/>
	<species id="M_c00230_c" name="Unnamed165" compartment="Cytosol" charge="0" boundaryCondition="false"/>
	<species id="M_c00231_c" name="Unnamed166" compartment="Cytosol" charge="0" boundaryCondition="false"/>
	<species id="M_c00232_c" name="Unnamed167" compartment="Cytosol" charge="0" boundaryCondition="false"/>
	<species id="M_c00233_c" name="Unnamed168" compartment="Cytosol" charge="0" boundaryCondition="false"/>
	<species id="M_c00234_c" name="Unnamed169" compartment="Cytosol" charge="0" boundaryCondition="false"/>
	<species id="M_c00236_c" name="Unnamed170" compartment="Cytosol" charge="0" boundaryCondition="false"/>
	<species id="M_c00239_c" name="Unnamed171" compartment="Cytosol" charge="0" boundaryCondition="false"/>
	<species id="M_c00242_c" name="Unnamed172" compartment="Cytosol" charge="0" boundaryCondition="false"/>
	<species id="M_c00243_c" name="Unnamed173" compartment="Cytosol" charge="0" boundaryCondition="false"/>
	<species id="M_c00244_c" name="Unnamed174" compartment="Cytosol" charge="0" boundaryCondition="false"/>
	<species id="M_c00245_c" name="Unnamed175" compartment="Cytosol" charge="0" boundaryCondition="false"/>
	<species id="M_c00246_c" name="Unnamed176" compartment="Cytosol" charge="0" boundaryCondition="false"/>
	<species id="M_c00248_c" name="Unnamed177" compartment="Cytosol" charge="0" boundaryCondition="false"/>
	<species id="M_c00249_c" name="Unnamed178" compartment="Cytosol" charge="0" boundaryCondition="false"/>
	<species id="M_c00250_c" name="Unnamed179" compartment="Cytosol" charge="0" boundaryCondition="false"/>
	<species id="M_c00251_c" name="Unnamed180" compartment="Cytosol" charge="0" boundaryCondition="false"/>
	<species id="M_c00253_c" name="Unnamed181" compartment="Cytosol" charge="0" boundaryCondition="false"/>
	<species id="M_c00254_c" name="Unnamed182" compartment="Cytosol" charge="0" boundaryCondition="false"/>
	<species id="M_c00255_c" name="Unnamed183" compartment="Cytosol" charge="0" boundaryCondition="false"/>
	<species id="M_c00256_c" name="Unnamed184" compartment="Cytosol" charge="0" boundaryCondition="false"/>
	<species id="M_c00257_c" name="Unnamed185" compartment="Cytosol" charge="0" boundaryCondition="false"/>
	<species id="M_c00258_c" name="Unnamed186" compartment="Cytosol" charge="0" boundaryCondition="false"/>
	<species id="M_c00259_c" name="Unnamed187" compartment="Cytosol" charge="0" boundaryCondition="false"/>
	<species id="M_c00261_c" name="Unnamed188" compartment="Cytosol" charge="0" boundaryCondition="false"/>
	<species id="M_c00262_c" name="Unnamed189" compartment="Cytosol" charge="0" boundaryCondition="false"/>
	<species id="M_c00263_c" name="Unnamed190" compartment="Cytosol" charge="0" boundaryCondition="false"/>
	<species id="M_c00266_c" name="Unnamed191" compartment="Cytosol" charge="0" boundaryCondition="false"/>
	<species id="M_c00267_c" name="Unnamed192" compartment="Cytosol" charge="0" boundaryCondition="false"/>
	<species id="M_c00268_c" name="Unnamed193" compartment="Cytosol" charge="0" boundaryCondition="false"/>
	<species id="M_c00270_c" name="Unnamed194" compartment="Cytosol" charge="0" boundaryCondition="false"/>
	<species id="M_c00272_c" name="Unnamed195" compartment="Cytosol" charge="0" boundaryCondition="false"/>
	<species id="M_c00275_c" name="Unnamed196" compartment="Cytosol" charge="0" boundaryCondition="false"/>
	<species id="M_c00279_c" name="Unnamed197" compartment="Cytosol" charge="0" boundaryCondition="false"/>
	<species id="M_c00280_c" name="Unnamed198" compartment="Cytosol" charge="0" boundaryCondition="false"/>
	<species id="M_c00281_c" name="Unnamed199" compartment="Cytosol" charge="0" boundaryCondition="false"/>
	<species id="M_c00282_c" name="Unnamed200" compartment="Cytosol" charge="0" boundaryCondition="false"/>
	<species id="M_c00283_c" name="Unnamed201" compartment="Cytosol" charge="0" boundaryCondition="false"/>
	<species id="M_c00286_c" name="Unnamed202" compartment="Cytosol" charge="0" boundaryCondition="false"/>
	<species id="M_c00288_c" name="Unnamed203" compartment="Cytosol" charge="0" boundaryCondition="false"/>
	<species id="M_c00292_c" name="Unnamed204" compartment="Cytosol" charge="0" boundaryCondition="false"/>
	<species id="M_c00294_c" name="Unnamed205" compartment="Cytosol" charge="0" boundaryCondition="false"/>
	<species id="M_c00295_c" name="Unnamed206" compartment="Cytosol" charge="0" boundaryCondition="false"/>
	<species id="M_c00296_c" name="Unnamed207" compartment="Cytosol" charge="0" boundaryCondition="false"/>
	<species id="M_c00299_c" name="Unnamed208" compartment="Cytosol" charge="0" boundaryCondition="false"/>
	<species id="M_c00300_c" name="Unnamed209" compartment="Cytosol" charge="0" boundaryCondition="false"/>
	<species id="M_c00301_c" name="Unnamed210" compartment="Cytosol" charge="0" boundaryCondition="false"/>
	<species id="M_c00302_c" name="Unnamed211" compartment="Cytosol" charge="0" boundaryCondition="false"/>
	<species id="M_c00309_c" name="Unnamed212" compartment="Cytosol" charge="0" boundaryCondition="false"/>
	<species id="M_c00310_c" name="Unnamed213" compartment="Cytosol" charge="0" boundaryCondition="false"/>
	<species id="M_c00311_c" name="Unnamed214" compartment="Cytosol" charge="0" boundaryCondition="false"/>
	<species id="M_c00312_c" name="Unnamed215" compartment="Cytosol" charge="0" boundaryCondition="false"/>
	<species id="M_c00313_c" name="Unnamed216" compartment="Cytosol" charge="0" boundaryCondition="false"/>
	<species id="M_c00314_c" name="Unnamed217" compartment="Cytosol" charge="0" boundaryCondition="false"/>
	<species id="M_c00315_c" name="Unnamed218" compartment="Cytosol" charge="0" boundaryCondition="false"/>
	<species id="M_c00318_c" name="Unnamed219" compartment="Cytosol" charge="0" boundaryCondition="false"/>
	<species id="M_c00319_c" name="Unnamed220" compartment="Cytosol" charge="0" boundaryCondition="false"/>
	<species id="M_c00320_c" name="Unnamed221" compartment="Cytosol" charge="0" boundaryCondition="false"/>
	<species id="M_c00322_c" name="Unnamed222" compartment="Cytosol" charge="0" boundaryCondition="false"/>
	<species id="M_c00323_c" name="Unnamed223" compartment="Cytosol" charge="0" boundaryCondition="false"/>
	<species id="M_c00325_c" name="Unnamed224" compartment="Cytosol" charge="0" boundaryCondition="false"/>
	<species id="M_c00327_c" name="Unnamed225" compartment="Cytosol" charge="0" boundaryCondition="false"/>
	<species id="M_c00328_c" name="Unnamed226" compartment="Cytosol" charge="0" boundaryCondition="false"/>
	<species id="M_c00329_c" name="Unnamed227" compartment="Cytosol" charge="0" boundaryCondition="false"/>
	<species id="M_c00330_c" name="Unnamed228" compartment="Cytosol" charge="0" boundaryCondition="false"/>
	<species id="M_c00331_c" name="Unnamed229" compartment="Cytosol" charge="0" boundaryCondition="false"/>
	<species id="M_c00332_c" name="Unnamed230" compartment="Cytosol" charge="0" boundaryCondition="false"/>
	<species id="M_c00333_c" name="Unnamed231" compartment="Cytosol" charge="0" boundaryCondition="false"/>
	<species id="M_c00334_c" name="Unnamed232" compartment="Cytosol" charge="0" boundaryCondition="false"/>
	<species id="M_c00337_c" name="Unnamed233" compartment="Cytosol" charge="0" boundaryCondition="false"/>
	<species id="M_c00342_c" name="Unnamed234" compartment="Cytosol" charge="0" boundaryCondition="false"/>
	<species id="M_c00343_c" name="Unnamed235" compartment="Cytosol" charge="0" boundaryCondition="false"/>
	<species id="M_c00345_c" name="Unnamed236" compartment="Cytosol" charge="0" boundaryCondition="false"/>
	<species id="M_c00346_c" name="Unnamed237" compartment="Cytosol" charge="0" boundaryCondition="false"/>
	<species id="M_c00348_c" name="Unnamed238" compartment="Cytosol" charge="0" boundaryCondition="false"/>
	<species id="M_c00349_c" name="Unnamed239" compartment="Cytosol" charge="0" boundaryCondition="false"/>
	<species id="M_c00352_c" name="Unnamed240" compartment="Cytosol" charge="0" boundaryCondition="false"/>
	<species id="M_c00354_c" name="Unnamed241" compartment="Cytosol" charge="0" boundaryCondition="false"/>
	<species id="M_c00355_c" name="Unnamed242" compartment="Cytosol" charge="0" boundaryCondition="false"/>
	<species id="M_c00356_c" name="Unnamed243" compartment="Cytosol" charge="0" boundaryCondition="false"/>
	<species id="M_c00357_c" name="Unnamed244" compartment="Cytosol" charge="0" boundaryCondition="false"/>
	<species id="M_c00360_c" name="Unnamed245" compartment="Cytosol" charge="0" boundaryCondition="false"/>
	<species id="M_c00361_c" name="Unnamed246" compartment="Cytosol" charge="0" boundaryCondition="false"/>
	<species id="M_c00362_c" name="Unnamed247" compartment="Cytosol" charge="0" boundaryCondition="false"/>
	<species id="M_c00363_c" name="Unnamed248" compartment="Cytosol" charge="0" boundaryCondition="false"/>
	<species id="M_c00364_c" name="Unnamed249" compartment="Cytosol" charge="0" boundaryCondition="false"/>
	<species id="M_c00365_c" name="Unnamed250" compartment="Cytosol" charge="0" boundaryCondition="false"/>
	<species id="M_c00366_c" name="Unnamed251" compartment="Cytosol" charge="0" boundaryCondition="false"/>
	<species id="M_c00371_c" name="Unnamed252" compartment="Cytosol" charge="0" boundaryCondition="false"/>
	<species id="M_c00376_c" name="Unnamed253" compartment="Cytosol" charge="0" boundaryCondition="false"/>
	<species id="M_c00378_c" name="Unnamed254" compartment="Cytosol" charge="0" boundaryCondition="false"/>
	<species id="M_c00379_c" name="Unnamed255" compartment="Cytosol" charge="0" boundaryCondition="false"/>
	<species id="M_c00380_c" name="Unnamed256" compartment="Cytosol" charge="0" boundaryCondition="false"/>
	<species id="M_c00383_c" name="Unnamed257" compartment="Cytosol" charge="0" boundaryCondition="false"/>
	<species id="M_c00385_c" name="Unnamed258" compartment="Cytosol" charge="0" boundaryCondition="false"/>
	<species id="M_c00386_c" name="Unnamed259" compartment="Cytosol" charge="0" boundaryCondition="false"/>
	<species id="M_c00387_c" name="Unnamed260" compartment="Cytosol" charge="0" boundaryCondition="false"/>
	<species id="M_c00388_c" name="Unnamed261" compartment="Cytosol" charge="0" boundaryCondition="false"/>
	<species id="M_c00392_c" name="Unnamed262" compartment="Cytosol" charge="0" boundaryCondition="false"/>
	<species id="M_c00394_c" name="Unnamed263" compartment="Cytosol" charge="0" boundaryCondition="false"/>
	<species id="M_c00402_c" name="Unnamed264" compartment="Cytosol" charge="0" boundaryCondition="false"/>
	<species id="M_c00406_c" name="Unnamed265" compartment="Cytosol" charge="0" boundaryCondition="false"/>
	<species id="M_c00407_c" name="Unnamed266" compartment="Cytosol" charge="0" boundaryCondition="false"/>
	<species id="M_c00408_c" name="Unnamed267" compartment="Cytosol" charge="0" boundaryCondition="false"/>
	<species id="M_c00409_c" name="Unnamed268" compartment="Cytosol" charge="0" boundaryCondition="false"/>
	<species id="M_c00410_c" name="Unnamed269" compartment="Cytosol" charge="0" boundaryCondition="false"/>
	<species id="M_c00412_c" name="Unnamed270" compartment="Cytosol" charge="0" boundaryCondition="false"/>
	<species id="M_c00413_c" name="Unnamed271" compartment="Cytosol" charge="0" boundaryCondition="false"/>
	<species id="M_c00415_c" name="Unnamed272" compartment="Cytosol" charge="0" boundaryCondition="false"/>
	<species id="M_c00417_c" name="Unnamed273" compartment="Cytosol" charge="0" boundaryCondition="false"/>
	<species id="M_c00418_c" name="Unnamed274" compartment="Cytosol" charge="0" boundaryCondition="false"/>
	<species id="M_c00423_c" name="Unnamed275" compartment="Cytosol" charge="0" boundaryCondition="false"/>
	<species id="M_c00424_c" name="Unnamed276" compartment="Cytosol" charge="0" boundaryCondition="false"/>
	<species id="M_c00425_c" name="Unnamed277" compartment="Cytosol" charge="0" boundaryCondition="false"/>
	<species id="M_c00429_c" name="Unnamed278" compartment="Cytosol" charge="0" boundaryCondition="false"/>
	<species id="M_c00430_c" name="Unnamed279" compartment="Cytosol" charge="0" boundaryCondition="false"/>
	<species id="M_c00431_c" name="Unnamed280" compartment="Cytosol" charge="0" boundaryCondition="false"/>
	<species id="M_c00433_c" name="Unnamed281" compartment="Cytosol" charge="0" boundaryCondition="false"/>
	<species id="M_c00436_c" name="Unnamed282" compartment="Cytosol" charge="0" boundaryCondition="false"/>
	<species id="M_c00437_c" name="Unnamed283" compartment="Cytosol" charge="0" boundaryCondition="false"/>
	<species id="M_c00438_c" name="Unnamed284" compartment="Cytosol" charge="0" boundaryCondition="false"/>
	<species id="M_c00439_c" name="Unnamed285" compartment="Cytosol" charge="0" boundaryCondition="false"/>
	<species id="M_c00440_c" name="Unnamed286" compartment="Cytosol" charge="0" boundaryCondition="false"/>
	<species id="M_c00441_c" name="Unnamed287" compartment="Cytosol" charge="0" boundaryCondition="false"/>
	<species id="M_c00442_c" name="Unnamed288" compartment="Cytosol" charge="0" boundaryCondition="false"/>
	<species id="M_c00445_c" name="Unnamed289" compartment="Cytosol" charge="0" boundaryCondition="false"/>
	<species id="M_c00446_c" name="Unnamed290" compartment="Cytosol" charge="0" boundaryCondition="false"/>
	<species id="M_c00447_c" name="Unnamed291" compartment="Cytosol" charge="0" boundaryCondition="false"/>
	<species id="M_c00448_c" name="Unnamed292" compartment="Cytosol" charge="0" boundaryCondition="false"/>
	<species id="M_c00449_c" name="Unnamed293" compartment="Cytosol" charge="0" boundaryCondition="false"/>
	<species id="M_c00450_c" name="Unnamed294" compartment="Cytosol" charge="0" boundaryCondition="false"/>
	<species id="M_c00455_c" name="Unnamed295" compartment="Cytosol" charge="0" boundaryCondition="false"/>
	<species id="M_c00458_c" name="Unnamed296" compartment="Cytosol" charge="0" boundaryCondition="false"/>
	<species id="M_c00459_c" name="Unnamed297" compartment="Cytosol" charge="0" boundaryCondition="false"/>
	<species id="M_c00460_c" name="Unnamed298" compartment="Cytosol" charge="0" boundaryCondition="false"/>
	<species id="M_c00463_c" name="Unnamed299" compartment="Cytosol" charge="0" boundaryCondition="false"/>
	<species id="M_c00465_c" name="Unnamed300" compartment="Cytosol" charge="0" boundaryCondition="false"/>
	<species id="M_c00466_c" name="Unnamed301" compartment="Cytosol" charge="0" boundaryCondition="false"/>
	<species id="M_c00468_c" name="Unnamed302" compartment="Cytosol" charge="0" boundaryCondition="false"/>
	<species id="M_c00469_c" name="Unnamed303" compartment="Cytosol" charge="0" boundaryCondition="false"/>
	<species id="M_c00472_c" name="Unnamed304" compartment="Cytosol" charge="0" boundaryCondition="false"/>
	<species id="M_c00473_c" name="Unnamed305" compartment="Cytosol" charge="0" boundaryCondition="false"/>
	<species id="M_c00475_c" name="Unnamed306" compartment="Cytosol" charge="0" boundaryCondition="false"/>
	<species id="M_c00481_c" name="Unnamed307" compartment="Cytosol" charge="0" boundaryCondition="false"/>
	<species id="M_c00483_c" name="Unnamed308" compartment="Cytosol" charge="0" boundaryCondition="false"/>
	<species id="M_c00486_c" name="Unnamed309" compartment="Cytosol" charge="0" boundaryCondition="false"/>
	<species id="M_c00488_c" name="Unnamed310" compartment="Cytosol" charge="0" boundaryCondition="false"/>
	<species id="M_c00489_c" name="Unnamed311" compartment="Cytosol" charge="0" boundaryCondition="false"/>
	<species id="M_c00490_c" name="Unnamed312" compartment="Cytosol" charge="0" boundaryCondition="false"/>
	<species id="M_c00491_c" name="Unnamed313" compartment="Cytosol" charge="0" boundaryCondition="false"/>
	<species id="M_c00492_c" name="Unnamed314" compartment="Cytosol" charge="0" boundaryCondition="false"/>
	<species id="M_c00493_c" name="Unnamed315" compartment="Cytosol" charge="0" boundaryCondition="false"/>
	<species id="M_c00497_c" name="Unnamed316" compartment="Cytosol" charge="0" boundaryCondition="false"/>
	<species id="M_c00498_c" name="Unnamed317" compartment="Cytosol" charge="0" boundaryCondition="false"/>
	<species id="M_c00499_c" name="Unnamed318" compartment="Cytosol" charge="0" boundaryCondition="false"/>
	<species id="M_c00500_c" name="Unnamed319" compartment="Cytosol" charge="0" boundaryCondition="false"/>
	<species id="M_c00502_c" name="Unnamed320" compartment="Cytosol" charge="0" boundaryCondition="false"/>
	<species id="M_c00504_c" name="Unnamed321" compartment="Cytosol" charge="0" boundaryCondition="false"/>
	<species id="M_c00506_c" name="Unnamed322" compartment="Cytosol" charge="0" boundaryCondition="false"/>
	<species id="M_c00507_c" name="Unnamed323" compartment="Cytosol" charge="0" boundaryCondition="false"/>
	<species id="M_c00508_c" name="Unnamed324" compartment="Cytosol" charge="0" boundaryCondition="false"/>
	<species id="M_c00511_c" name="Unnamed325" compartment="Cytosol" charge="0" boundaryCondition="false"/>
	<species id="M_c00512_c" name="Unnamed326" compartment="Cytosol" charge="0" boundaryCondition="false"/>
	<species id="M_c00513_c" name="Unnamed327" compartment="Cytosol" charge="0" boundaryCondition="false"/>
	<species id="M_c00514_c" name="Unnamed328" compartment="Cytosol" charge="0" boundaryCondition="false"/>
	<species id="M_c00515_c" name="Unnamed329" compartment="Cytosol" charge="0" boundaryCondition="false"/>
	<species id="M_c00517_c" name="Unnamed330" compartment="Cytosol" charge="0" boundaryCondition="false"/>
	<species id="M_c00519_c" name="Unnamed331" compartment="Cytosol" charge="0" boundaryCondition="false"/>
	<species id="M_c00522_c" name="Unnamed332" compartment="Cytosol" charge="0" boundaryCondition="false"/>
	<species id="M_c00526_c" name="Unnamed333" compartment="Cytosol" charge="0" boundaryCondition="false"/>
	<species id="M_c00527_c" name="Unnamed334" compartment="Cytosol" charge="0" boundaryCondition="false"/>
	<species id="M_c00530_c" name="Unnamed335" compartment="Cytosol" charge="0" boundaryCondition="false"/>
	<species id="M_c00531_c" name="Unnamed336" compartment="Cytosol" charge="0" boundaryCondition="false"/>
	<species id="M_c00532_c" name="Unnamed337" compartment="Cytosol" charge="0" boundaryCondition="false"/>
	<species id="M_c00533_c" name="Unnamed338" compartment="Cytosol" charge="0" boundaryCondition="false"/>
	<species id="M_c00534_c" name="Unnamed339" compartment="Cytosol" charge="0" boundaryCondition="false"/>
	<species id="M_c00535_c" name="Unnamed340" compartment="Cytosol" charge="0" boundaryCondition="false"/>
	<species id="M_c00536_c" name="Unnamed341" compartment="Cytosol" charge="0" boundaryCondition="false"/>
	<species id="M_c00542_c" name="Unnamed342" compartment="Cytosol" charge="0" boundaryCondition="false"/>
	<species id="M_c00544_c" name="Unnamed343" compartment="Cytosol" charge="0" boundaryCondition="false"/>
	<species id="M_c00545_c" name="Unnamed344" compartment="Cytosol" charge="0" boundaryCondition="false"/>
	<species id="M_c00546_c" name="Unnamed345" compartment="Cytosol" charge="0" boundaryCondition="false"/>
	<species id="M_c00552_c" name="Unnamed346" compartment="Cytosol" charge="0" boundaryCondition="false"/>
	<species id="M_c00555_c" name="Unnamed347" compartment="Cytosol" charge="0" boundaryCondition="false"/>
	<species id="M_c00556_c" name="Unnamed348" compartment="Cytosol" charge="0" boundaryCondition="false"/>
	<species id="M_c00558_c" name="Unnamed349" compartment="Cytosol" charge="0" boundaryCondition="false"/>
	<species id="M_c00559_c" name="Unnamed350" compartment="Cytosol" charge="0" boundaryCondition="false"/>
	<species id="M_c00565_c" name="Unnamed351" compartment="Cytosol" charge="0" boundaryCondition="false"/>
	<species id="M_c00566_c" name="Unnamed352" compartment="Cytosol" charge="0" boundaryCondition="false"/>
	<species id="M_c00568_c" name="Unnamed353" compartment="Cytosol" charge="0" boundaryCondition="false"/>
	<species id="M_c00570_c" name="Unnamed354" compartment="Cytosol" charge="0" boundaryCondition="false"/>
	<species id="M_c00575_c" name="Unnamed355" compartment="Cytosol" charge="0" boundaryCondition="false"/>
	<species id="M_c00576_c" name="Unnamed356" compartment="Cytosol" charge="0" boundaryCondition="false"/>
	<species id="M_c00577_c" name="Unnamed357" compartment="Cytosol" charge="0" boundaryCondition="false"/>
	<species id="M_c00579_c" name="Unnamed358" compartment="Cytosol" charge="0" boundaryCondition="false"/>
	<species id="M_c00580_c" name="Unnamed359" compartment="Cytosol" charge="0" boundaryCondition="false"/>
	<species id="M_c00581_c" name="Unnamed360" compartment="Cytosol" charge="0" boundaryCondition="false"/>
	<species id="M_c00583_c" name="Unnamed361" compartment="Cytosol" charge="0" boundaryCondition="false"/>
	<species id="M_c00587_c" name="Unnamed362" compartment="Cytosol" charge="0" boundaryCondition="false"/>
	<species id="M_c00588_c" name="Unnamed363" compartment="Cytosol" charge="0" boundaryCondition="false"/>
	<species id="M_c00590_c" name="Unnamed364" compartment="Cytosol" charge="0" boundaryCondition="false"/>
	<species id="M_c00593_c" name="Unnamed365" compartment="Cytosol" charge="0" boundaryCondition="false"/>
	<species id="M_c00596_c" name="Unnamed366" compartment="Cytosol" charge="0" boundaryCondition="false"/>
	<species id="M_c00601_c" name="Unnamed367" compartment="Cytosol" charge="0" boundaryCondition="false"/>
	<species id="M_c00603_c" name="Unnamed368" compartment="Cytosol" charge="0" boundaryCondition="false"/>
	<species id="M_c00606_c" name="Unnamed369" compartment="Cytosol" charge="0" boundaryCondition="false"/>
	<species id="M_c00612_c" name="Unnamed370" compartment="Cytosol" charge="0" boundaryCondition="false"/>
	<species id="M_c00617_c" name="Unnamed371" compartment="Cytosol" charge="0" boundaryCondition="false"/>
	<species id="M_c00618_c" name="Unnamed372" compartment="Cytosol" charge="0" boundaryCondition="false"/>
	<species id="M_c00620_c" name="Unnamed373" compartment="Cytosol" charge="0" boundaryCondition="false"/>
	<species id="M_c00623_c" name="Unnamed374" compartment="Cytosol" charge="0" boundaryCondition="false"/>
	<species id="M_c00624_c" name="Unnamed375" compartment="Cytosol" charge="0" boundaryCondition="false"/>
	<species id="M_c00627_c" name="Unnamed376" compartment="Cytosol" charge="0" boundaryCondition="false"/>
	<species id="M_c00628_c" name="Unnamed377" compartment="Cytosol" charge="0" boundaryCondition="false"/>
	<species id="M_c00629_c" name="Unnamed378" compartment="Cytosol" charge="0" boundaryCondition="false"/>
	<species id="M_c00630_c" name="Unnamed379" compartment="Cytosol" charge="0" boundaryCondition="false"/>
	<species id="M_c00631_c" name="Unnamed380" compartment="Cytosol" charge="0" boundaryCondition="false"/>
	<species id="M_c00632_c" name="Unnamed381" compartment="Cytosol" charge="0" boundaryCondition="false"/>
	<species id="M_c00633_c" name="Unnamed382" compartment="Cytosol" charge="0" boundaryCondition="false"/>
	<species id="M_c00636_c" name="Unnamed383" compartment="Cytosol" charge="0" boundaryCondition="false"/>
	<species id="M_c00637_c" name="Unnamed384" compartment="Cytosol" charge="0" boundaryCondition="false"/>
	<species id="M_c00642_c" name="Unnamed385" compartment="Cytosol" charge="0" boundaryCondition="false"/>
	<species id="M_c00644_c" name="Unnamed386" compartment="Cytosol" charge="0" boundaryCondition="false"/>
	<species id="M_c00645_c" name="Unnamed387" compartment="Cytosol" charge="0" boundaryCondition="false"/>
	<species id="M_c00647_c" name="Unnamed388" compartment="Cytosol" charge="0" boundaryCondition="false"/>
	<species id="M_c00650_c" name="Unnamed389" compartment="Cytosol" charge="0" boundaryCondition="false"/>
	<species id="M_c00651_c" name="Unnamed390" compartment="Cytosol" charge="0" boundaryCondition="false"/>
	<species id="M_c00652_c" name="Unnamed391" compartment="Cytosol" charge="0" boundaryCondition="false"/>
	<species id="M_c00655_c" name="Unnamed392" compartment="Cytosol" charge="0" boundaryCondition="false"/>
	<species id="M_c00660_c" name="Unnamed393" compartment="Cytosol" charge="0" boundaryCondition="false"/>
	<species id="M_c00661_c" name="Unnamed394" compartment="Cytosol" charge="0" boundaryCondition="false"/>
	<species id="M_c00663_c" name="Unnamed395" compartment="Cytosol" charge="0" boundaryCondition="false"/>
	<species id="M_c00664_c" name="Unnamed396" compartment="Cytosol" charge="0" boundaryCondition="false"/>
	<species id="M_c00665_c" name="Unnamed397" compartment="Cytosol" charge="0" boundaryCondition="false"/>
	<species id="M_c00668_c" name="Unnamed398" compartment="Cytosol" charge="0" boundaryCondition="false"/>
	<species id="M_c00669_c" name="Unnamed399" compartment="Cytosol" charge="0" boundaryCondition="false"/>
	<species id="M_c00670_c" name="Unnamed400" compartment="Cytosol" charge="0" boundaryCondition="false"/>
	<species id="M_c00671_c" name="Unnamed401" compartment="Cytosol" charge="0" boundaryCondition="false"/>
	<species id="M_c00673_c" name="Unnamed402" compartment="Cytosol" charge="0" boundaryCondition="false"/>
	<species id="M_c00679_c" name="Unnamed403" compartment="Cytosol" charge="0" boundaryCondition="false"/>
	<species id="M_c00680_c" name="Unnamed404" compartment="Cytosol" charge="0" boundaryCondition="false"/>
	<species id="M_c00682_c" name="Unnamed405" compartment="Cytosol" charge="0" boundaryCondition="false"/>
	<species id="M_c00683_c" name="Unnamed406" compartment="Cytosol" charge="0" boundaryCondition="false"/>
	<species id="M_c00684_c" name="Unnamed407" compartment="Cytosol" charge="0" boundaryCondition="false"/>
	<species id="M_c00687_c" name="Unnamed408" compartment="Cytosol" charge="0" boundaryCondition="false"/>
	<species id="M_c00689_c" name="Unnamed409" compartment="Cytosol" charge="0" boundaryCondition="false"/>
	<species id="M_c00691_c" name="Unnamed410" compartment="Cytosol" charge="0" boundaryCondition="false"/>
	<species id="M_c00692_c" name="Unnamed411" compartment="Cytosol" charge="0" boundaryCondition="false"/>
	<species id="M_c00695_c" name="Unnamed412" compartment="Cytosol" charge="0" boundaryCondition="false"/>
	<species id="M_c00698_c" name="Unnamed413" compartment="Cytosol" charge="0" boundaryCondition="false"/>
	<species id="M_c00704_c" name="Unnamed414" compartment="Cytosol" charge="0" boundaryCondition="false"/>
	<species id="M_c00705_c" name="Unnamed415" compartment="Cytosol" charge="0" boundaryCondition="false"/>
	<species id="M_c00711_c" name="Unnamed416" compartment="Cytosol" charge="0" boundaryCondition="false"/>
	<species id="M_c00738_c" name="Unnamed417" compartment="Cytosol" charge="0" boundaryCondition="false"/>
	<species id="M_c00740_c" name="Unnamed418" compartment="Cytosol" charge="0" boundaryCondition="false"/>
	<species id="M_c00741_c" name="Unnamed419" compartment="Cytosol" charge="0" boundaryCondition="false"/>
	<species id="M_c00749_c" name="Unnamed420" compartment="Cytosol" charge="0" boundaryCondition="false"/>
	<species id="M_c00755_c" name="Unnamed421" compartment="Cytosol" charge="0" boundaryCondition="false"/>
	<species id="M_c00761_c" name="Unnamed422" compartment="Cytosol" charge="0" boundaryCondition="false"/>
	<species id="M_c00763_c" name="Unnamed423" compartment="Cytosol" charge="0" boundaryCondition="false"/>
	<species id="M_c00770_c" name="Unnamed424" compartment="Cytosol" charge="0" boundaryCondition="false"/>
	<species id="M_c00772_c" name="Unnamed425" compartment="Cytosol" charge="0" boundaryCondition="false"/>
	<species id="M_c00785_c" name="Unnamed426" compartment="Cytosol" charge="0" boundaryCondition="false"/>
	<species id="M_c00791_c" name="Unnamed427" compartment="Cytosol" charge="0" boundaryCondition="false"/>
	<species id="M_c00792_c" name="Unnamed428" compartment="Cytosol" charge="0" boundaryCondition="false"/>
	<species id="M_c00794_c" name="Unnamed429" compartment="Cytosol" charge="0" boundaryCondition="false"/>
	<species id="M_c00795_c" name="Unnamed430" compartment="Cytosol" charge="0" boundaryCondition="false"/>
	<species id="M_c00797_c" name="Unnamed431" compartment="Cytosol" charge="0" boundaryCondition="false"/>
	<species id="M_c00798_c" name="Unnamed432" compartment="Cytosol" charge="0" boundaryCondition="false"/>
	<species id="M_c00800_c" name="Unnamed433" compartment="Cytosol" charge="0" boundaryCondition="false"/>
	<species id="M_c00802_c" name="Unnamed434" compartment="Cytosol" charge="0" boundaryCondition="false"/>
	<species id="M_c00804_c" name="Unnamed435" compartment="Cytosol" charge="0" boundaryCondition="false"/>
	<species id="M_c00810_c" name="Unnamed436" compartment="Cytosol" charge="0" boundaryCondition="false"/>
	<species id="M_c00811_c" name="Unnamed437" compartment="Cytosol" charge="0" boundaryCondition="false"/>
	<species id="M_c00815_c" name="Unnamed438" compartment="Cytosol" charge="0" boundaryCondition="false"/>
	<species id="M_c00817_c" name="Unnamed439" compartment="Cytosol" charge="0" boundaryCondition="false"/>
	<species id="M_c00818_c" name="Unnamed440" compartment="Cytosol" charge="0" boundaryCondition="false"/>
	<species id="M_c00819_c" name="Unnamed441" compartment="Cytosol" charge="0" boundaryCondition="false"/>
	<species id="M_c00826_c" name="Unnamed442" compartment="Cytosol" charge="0" boundaryCondition="false"/>
	<species id="M_c00827_c" name="Unnamed443" compartment="Cytosol" charge="0" boundaryCondition="false"/>
	<species id="M_c00836_c" name="Unnamed444" compartment="Cytosol" charge="0" boundaryCondition="false"/>
	<species id="M_c00846_c" name="Unnamed445" compartment="Cytosol" charge="0" boundaryCondition="false"/>
	<species id="M_c00855_c" name="Unnamed446" compartment="Cytosol" charge="0" boundaryCondition="false"/>
	<species id="M_c00857_c" name="Unnamed447" compartment="Cytosol" charge="0" boundaryCondition="false"/>
	<species id="M_c00860_c" name="Unnamed448" compartment="Cytosol" charge="0" boundaryCondition="false"/>
	<species id="M_c00861_c" name="Unnamed449" compartment="Cytosol" charge="0" boundaryCondition="false"/>
	<species id="M_c00864_c" name="Unnamed450" compartment="Cytosol" charge="0" boundaryCondition="false"/>
	<species id="M_c00870_c" name="Unnamed451" compartment="Cytosol" charge="0" boundaryCondition="false"/>
	<species id="M_c00877_c" name="Unnamed452" compartment="Cytosol" charge="0" boundaryCondition="false"/>
	<species id="M_c00879_c" name="Unnamed453" compartment="Cytosol" charge="0" boundaryCondition="false"/>
	<species id="M_c00880_c" name="Unnamed454" compartment="Cytosol" charge="0" boundaryCondition="false"/>
	<species id="M_c00881_c" name="Unnamed455" compartment="Cytosol" charge="0" boundaryCondition="false"/>
	<species id="M_c00882_c" name="Unnamed456" compartment="Cytosol" charge="0" boundaryCondition="false"/>
	<species id="M_c00884_c" name="Unnamed457" compartment="Cytosol" charge="0" boundaryCondition="false"/>
	<species id="M_c00891_c" name="Unnamed458" compartment="Cytosol" charge="0" boundaryCondition="false"/>
	<species id="M_c00892_c" name="Unnamed459" compartment="Cytosol" charge="0" boundaryCondition="false"/>
	<species id="M_c00894_c" name="Unnamed460" compartment="Cytosol" charge="0" boundaryCondition="false"/>
	<species id="M_c00898_c" name="Unnamed461" compartment="Cytosol" charge="0" boundaryCondition="false"/>
	<species id="M_c00899_c" name="Unnamed462" compartment="Cytosol" charge="0" boundaryCondition="false"/>
	<species id="M_c00900_c" name="Unnamed463" compartment="Cytosol" charge="0" boundaryCondition="false"/>
	<species id="M_c00904_c" name="Unnamed464" compartment="Cytosol" charge="0" boundaryCondition="false"/>
	<species id="M_c00906_c" name="Unnamed465" compartment="Cytosol" charge="0" boundaryCondition="false"/>
	<species id="M_c00916_c" name="Unnamed466" compartment="Cytosol" charge="0" boundaryCondition="false"/>
	<species id="M_c00919_c" name="Unnamed467" compartment="Cytosol" charge="0" boundaryCondition="false"/>
	<species id="M_c00921_c" name="Unnamed468" compartment="Cytosol" charge="0" boundaryCondition="false"/>
	<species id="M_c00937_c" name="Unnamed469" compartment="Cytosol" charge="0" boundaryCondition="false"/>
	<species id="M_c00940_c" name="Unnamed470" compartment="Cytosol" charge="0" boundaryCondition="false"/>
	<species id="M_c00942_c" name="Unnamed471" compartment="Cytosol" charge="0" boundaryCondition="false"/>
	<species id="M_c00944_c" name="Unnamed472" compartment="Cytosol" charge="0" boundaryCondition="false"/>
	<species id="M_c00951_c" name="Unnamed473" compartment="Cytosol" charge="0" boundaryCondition="false"/>
	<species id="M_c00955_c" name="Unnamed474" compartment="Cytosol" charge="0" boundaryCondition="false"/>
	<species id="M_c00956_c" name="Unnamed475" compartment="Cytosol" charge="0" boundaryCondition="false"/>
	<species id="M_c00957_c" name="Unnamed476" compartment="Cytosol" charge="0" boundaryCondition="false"/>
	<species id="M_c00966_c" name="Unnamed477" compartment="Cytosol" charge="0" boundaryCondition="false"/>
	<species id="M_c00975_c" name="Unnamed478" compartment="Cytosol" charge="0" boundaryCondition="false"/>
	<species id="M_c00979_c" name="Unnamed479" compartment="Cytosol" charge="0" boundaryCondition="false"/>
	<species id="M_c00986_c" name="Unnamed480" compartment="Cytosol" charge="0" boundaryCondition="false"/>
	<species id="M_c00988_c" name="Unnamed481" compartment="Cytosol" charge="0" boundaryCondition="false"/>
	<species id="M_c00989_c" name="Unnamed482" compartment="Cytosol" charge="0" boundaryCondition="false"/>
	<species id="M_c00990_c" name="Unnamed483" compartment="Cytosol" charge="0" boundaryCondition="false"/>
	<species id="M_c00993_c" name="Unnamed484" compartment="Cytosol" charge="0" boundaryCondition="false"/>
	<species id="M_c01005_c" name="Unnamed485" compartment="Cytosol" charge="0" boundaryCondition="false"/>
	<species id="M_c01007_c" name="Unnamed486" compartment="Cytosol" charge="0" boundaryCondition="false"/>
	<species id="M_c01008_c" name="Unnamed487" compartment="Cytosol" charge="0" boundaryCondition="false"/>
	<species id="M_c01010_c" name="Unnamed488" compartment="Cytosol" charge="0" boundaryCondition="false"/>
	<species id="M_c01011_c" name="Unnamed489" compartment="Cytosol" charge="0" boundaryCondition="false"/>
	<species id="M_c01013_c" name="Unnamed490" compartment="Cytosol" charge="0" boundaryCondition="false"/>
	<species id="M_c01020_c" name="Unnamed491" compartment="Cytosol" charge="0" boundaryCondition="false"/>
	<species id="M_c01028_c" name="Unnamed492" compartment="Cytosol" charge="0" boundaryCondition="false"/>
	<species id="M_c01031_c" name="Unnamed493" compartment="Cytosol" charge="0" boundaryCondition="false"/>
	<species id="M_c01033_c" name="Unnamed494" compartment="Cytosol" charge="0" boundaryCondition="false"/>
	<species id="M_c01035_c" name="Unnamed495" compartment="Cytosol" charge="0" boundaryCondition="false"/>
	<species id="M_c01036_c" name="Unnamed496" compartment="Cytosol" charge="0" boundaryCondition="false"/>
	<species id="M_c01040_c" name="Unnamed497" compartment="Cytosol" charge="0" boundaryCondition="false"/>
	<species id="M_c01041_c" name="Unnamed498" compartment="Cytosol" charge="0" boundaryCondition="false"/>
	<species id="M_c01042_c" name="Unnamed499" compartment="Cytosol" charge="0" boundaryCondition="false"/>
	<species id="M_c01043_c" name="Unnamed500" compartment="Cytosol" charge="0" boundaryCondition="false"/>
	<species id="M_c01044_c" name="Unnamed501" compartment="Cytosol" charge="0" boundaryCondition="false"/>
	<species id="M_c01045_c" name="Unnamed502" compartment="Cytosol" charge="0" boundaryCondition="false"/>
	<species id="M_c01047_c" name="Unnamed503" compartment="Cytosol" charge="0" boundaryCondition="false"/>
	<species id="M_c01049_c" name="Unnamed504" compartment="Cytosol" charge="0" boundaryCondition="false"/>
	<species id="M_c01050_c" name="Unnamed505" compartment="Cytosol" charge="0" boundaryCondition="false"/>
	<species id="M_c01059_c" name="Unnamed506" compartment="Cytosol" charge="0" boundaryCondition="false"/>
	<species id="M_c01061_c" name="Unnamed507" compartment="Cytosol" charge="0" boundaryCondition="false"/>
	<species id="M_c01062_c" name="Unnamed508" compartment="Cytosol" charge="0" boundaryCondition="false"/>
	<species id="M_c01063_c" name="Unnamed509" compartment="Cytosol" charge="0" boundaryCondition="false"/>
	<species id="M_c01068_c" name="Unnamed510" compartment="Cytosol" charge="0" boundaryCondition="false"/>
	<species id="M_c01077_c" name="Unnamed511" compartment="Cytosol" charge="0" boundaryCondition="false"/>
	<species id="M_c01081_c" name="Unnamed512" compartment="Cytosol" charge="0" boundaryCondition="false"/>
	<species id="M_c01083_c" name="Unnamed513" compartment="Cytosol" charge="0" boundaryCondition="false"/>
	<species id="M_c01090_c" name="Unnamed514" compartment="Cytosol" charge="0" boundaryCondition="false"/>
	<species id="M_c01092_c" name="Unnamed515" compartment="Cytosol" charge="0" boundaryCondition="false"/>
	<species id="M_c01093_c" name="Unnamed516" compartment="Cytosol" charge="0" boundaryCondition="false"/>
	<species id="M_c01094_c" name="Unnamed517" compartment="Cytosol" charge="0" boundaryCondition="false"/>
	<species id="M_c01096_c" name="Unnamed518" compartment="Cytosol" charge="0" boundaryCondition="false"/>
	<species id="M_c01097_c" name="Unnamed519" compartment="Cytosol" charge="0" boundaryCondition="false"/>
	<species id="M_c01100_c" name="Unnamed520" compartment="Cytosol" charge="0" boundaryCondition="false"/>
	<species id="M_c01101_c" name="Unnamed521" compartment="Cytosol" charge="0" boundaryCondition="false"/>
	<species id="M_c01102_c" name="Unnamed522" compartment="Cytosol" charge="0" boundaryCondition="false"/>
	<species id="M_c01103_c" name="Unnamed523" compartment="Cytosol" charge="0" boundaryCondition="false"/>
	<species id="M_c01104_c" name="Unnamed524" compartment="Cytosol" charge="0" boundaryCondition="false"/>
	<species id="M_c01108_c" name="Unnamed525" compartment="Cytosol" charge="0" boundaryCondition="false"/>
	<species id="M_c01109_c" name="Unnamed526" compartment="Cytosol" charge="0" boundaryCondition="false"/>
	<species id="M_c01110_c" name="Unnamed527" compartment="Cytosol" charge="0" boundaryCondition="false"/>
	<species id="M_c01111_c" name="Unnamed528" compartment="Cytosol" charge="0" boundaryCondition="false"/>
	<species id="M_c01112_c" name="Unnamed529" compartment="Cytosol" charge="0" boundaryCondition="false"/>
	<species id="M_c01113_c" name="Unnamed530" compartment="Cytosol" charge="0" boundaryCondition="false"/>
	<species id="M_c01114_c" name="Unnamed531" compartment="Cytosol" charge="0" boundaryCondition="false"/>
	<species id="M_c01115_c" name="Unnamed532" compartment="Cytosol" charge="0" boundaryCondition="false"/>
	<species id="M_c01118_c" name="Unnamed533" compartment="Cytosol" charge="0" boundaryCondition="false"/>
	<species id="M_c01120_c" name="Unnamed534" compartment="Cytosol" charge="0" boundaryCondition="false"/>
	<species id="M_c01131_c" name="Unnamed535" compartment="Cytosol" charge="0" boundaryCondition="false"/>
	<species id="M_c01133_c" name="Unnamed536" compartment="Cytosol" charge="0" boundaryCondition="false"/>
	<species id="M_c01134_c" name="Unnamed537" compartment="Cytosol" charge="0" boundaryCondition="false"/>
	<species id="M_c01136_c" name="Unnamed538" compartment="Cytosol" charge="0" boundaryCondition="false"/>
	<species id="M_c01137_c" name="Unnamed539" compartment="Cytosol" charge="0" boundaryCondition="false"/>
	<species id="M_c01138_c" name="Unnamed540" compartment="Cytosol" charge="0" boundaryCondition="false"/>
	<species id="M_c01144_c" name="Unnamed541" compartment="Cytosol" charge="0" boundaryCondition="false"/>
	<species id="M_c01146_c" name="Unnamed542" compartment="Cytosol" charge="0" boundaryCondition="false"/>
	<species id="M_c01152_c" name="Unnamed543" compartment="Cytosol" charge="0" boundaryCondition="false"/>
	<species id="M_c01157_c" name="Unnamed544" compartment="Cytosol" charge="0" boundaryCondition="false"/>
	<species id="M_c01159_c" name="Unnamed545" compartment="Cytosol" charge="0" boundaryCondition="false"/>
	<species id="M_c01161_c" name="Unnamed546" compartment="Cytosol" charge="0" boundaryCondition="false"/>
	<species id="M_c01162_c" name="Unnamed547" compartment="Cytosol" charge="0" boundaryCondition="false"/>
	<species id="M_c01163_c" name="Unnamed548" compartment="Cytosol" charge="0" boundaryCondition="false"/>
	<species id="M_c01165_c" name="Unnamed549" compartment="Cytosol" charge="0" boundaryCondition="false"/>
	<species id="M_c01169_c" name="Unnamed550" compartment="Cytosol" charge="0" boundaryCondition="false"/>
	<species id="M_c01170_c" name="Unnamed551" compartment="Cytosol" charge="0" boundaryCondition="false"/>
	<species id="M_c01172_c" name="Unnamed552" compartment="Cytosol" charge="0" boundaryCondition="false"/>
	<species id="M_c01176_c" name="Unnamed553" compartment="Cytosol" charge="0" boundaryCondition="false"/>
	<species id="M_c01177_c" name="Unnamed554" compartment="Cytosol" charge="0" boundaryCondition="false"/>
	<species id="M_c01179_c" name="Unnamed555" compartment="Cytosol" charge="0" boundaryCondition="false"/>
	<species id="M_c01180_c" name="Unnamed556" compartment="Cytosol" charge="0" boundaryCondition="false"/>
	<species id="M_c01182_c" name="Unnamed557" compartment="Cytosol" charge="0" boundaryCondition="false"/>
	<species id="M_c01185_c" name="Unnamed558" compartment="Cytosol" charge="0" boundaryCondition="false"/>
	<species id="M_c01187_c" name="Unnamed559" compartment="Cytosol" charge="0" boundaryCondition="false"/>
	<species id="M_c01189_c" name="Unnamed560" compartment="Cytosol" charge="0" boundaryCondition="false"/>
	<species id="M_c01195_c" name="Unnamed561" compartment="Cytosol" charge="0" boundaryCondition="false"/>
	<species id="M_c01197_c" name="Unnamed562" compartment="Cytosol" charge="0" boundaryCondition="false"/>
	<species id="M_c01198_c" name="Unnamed563" compartment="Cytosol" charge="0" boundaryCondition="false"/>
	<species id="M_c01201_c" name="Unnamed564" compartment="Cytosol" charge="0" boundaryCondition="false"/>
	<species id="M_c01205_c" name="Unnamed565" compartment="Cytosol" charge="0" boundaryCondition="false"/>
	<species id="M_c01212_c" name="Unnamed566" compartment="Cytosol" charge="0" boundaryCondition="false"/>
	<species id="M_c01213_c" name="Unnamed567" compartment="Cytosol" charge="0" boundaryCondition="false"/>
	<species id="M_c01214_c" name="Unnamed568" compartment="Cytosol" charge="0" boundaryCondition="false"/>
	<species id="M_c01216_c" name="Unnamed569" compartment="Cytosol" charge="0" boundaryCondition="false"/>
	<species id="M_c01217_c" name="Unnamed570" compartment="Cytosol" charge="0" boundaryCondition="false"/>
	<species id="M_c01218_c" name="Unnamed571" compartment="Cytosol" charge="0" boundaryCondition="false"/>
	<species id="M_c01222_c" name="Unnamed572" compartment="Cytosol" charge="0" boundaryCondition="false"/>
	<species id="M_c01225_c" name="Unnamed573" compartment="Cytosol" charge="0" boundaryCondition="false"/>
	<species id="M_c01228_c" name="Unnamed574" compartment="Cytosol" charge="0" boundaryCondition="false"/>
	<species id="M_c01233_c" name="Unnamed575" compartment="Cytosol" charge="0" boundaryCondition="false"/>
	<species id="M_c01234_c" name="Unnamed576" compartment="Cytosol" charge="0" boundaryCondition="false"/>
	<species id="M_c01235_c" name="Unnamed577" compartment="Cytosol" charge="0" boundaryCondition="false"/>
	<species id="M_c01236_c" name="Unnamed578" compartment="Cytosol" charge="0" boundaryCondition="false"/>
	<species id="M_c01243_c" name="Unnamed579" compartment="Cytosol" charge="0" boundaryCondition="false"/>
	<species id="M_c01245_c" name="Unnamed580" compartment="Cytosol" charge="0" boundaryCondition="false"/>
	<species id="M_c01249_c" name="Unnamed581" compartment="Cytosol" charge="0" boundaryCondition="false"/>
	<species id="M_c01251_c" name="Unnamed582" compartment="Cytosol" charge="0" boundaryCondition="false"/>
	<species id="M_c01252_c" name="Unnamed583" compartment="Cytosol" charge="0" boundaryCondition="false"/>
	<species id="M_c01260_c" name="Unnamed584" compartment="Cytosol" charge="0" boundaryCondition="false"/>
	<species id="M_c01261_c" name="Unnamed585" compartment="Cytosol" charge="0" boundaryCondition="false"/>
	<species id="M_c01262_c" name="Unnamed586" compartment="Cytosol" charge="0" boundaryCondition="false"/>
	<species id="M_c01267_c" name="Unnamed587" compartment="Cytosol" charge="0" boundaryCondition="false"/>
	<species id="M_c01268_c" name="Unnamed588" compartment="Cytosol" charge="0" boundaryCondition="false"/>
	<species id="M_c01272_c" name="Unnamed589" compartment="Cytosol" charge="0" boundaryCondition="false"/>
	<species id="M_c01278_c" name="Unnamed590" compartment="Cytosol" charge="0" boundaryCondition="false"/>
	<species id="M_c01279_c" name="Unnamed591" compartment="Cytosol" charge="0" boundaryCondition="false"/>
	<species id="M_c01284_c" name="Unnamed592" compartment="Cytosol" charge="0" boundaryCondition="false"/>
	<species id="M_c01286_c" name="Unnamed593" compartment="Cytosol" charge="0" boundaryCondition="false"/>
	<species id="M_c01300_c" name="Unnamed594" compartment="Cytosol" charge="0" boundaryCondition="false"/>
	<species id="M_c01304_c" name="Unnamed595" compartment="Cytosol" charge="0" boundaryCondition="false"/>
	<species id="M_c01326_c" name="Unnamed596" compartment="Cytosol" charge="0" boundaryCondition="false"/>
	<species id="M_c01327_c" name="Unnamed597" compartment="Cytosol" charge="0" boundaryCondition="false"/>
	<species id="M_c01346_c" name="Unnamed598" compartment="Cytosol" charge="0" boundaryCondition="false"/>
	<species id="M_c01352_c" name="Unnamed599" compartment="Cytosol" charge="0" boundaryCondition="false"/>
	<species id="M_c01359_c" name="Unnamed600" compartment="Cytosol" charge="0" boundaryCondition="false"/>
	<species id="M_c01380_c" name="Unnamed601" compartment="Cytosol" charge="0" boundaryCondition="false"/>
	<species id="M_c01384_c" name="Unnamed602" compartment="Cytosol" charge="0" boundaryCondition="false"/>
	<species id="M_c01412_c" name="Unnamed603" compartment="Cytosol" charge="0" boundaryCondition="false"/>
	<species id="M_c01419_c" name="Unnamed604" compartment="Cytosol" charge="0" boundaryCondition="false"/>
	<species id="M_c01424_c" name="Unnamed605" compartment="Cytosol" charge="0" boundaryCondition="false"/>
	<species id="M_c01433_c" name="Unnamed606" compartment="Cytosol" charge="0" boundaryCondition="false"/>
	<species id="M_c01438_c" name="Unnamed607" compartment="Cytosol" charge="0" boundaryCondition="false"/>
	<species id="M_c01454_c" name="Unnamed608" compartment="Cytosol" charge="0" boundaryCondition="false"/>
	<species id="M_c01455_c" name="Unnamed609" compartment="Cytosol" charge="0" boundaryCondition="false"/>
	<species id="M_c01467_c" name="Unnamed610" compartment="Cytosol" charge="0" boundaryCondition="false"/>
	<species id="M_c01494_c" name="Unnamed611" compartment="Cytosol" charge="0" boundaryCondition="false"/>
	<species id="M_c01504_c" name="Unnamed612" compartment="Cytosol" charge="0" boundaryCondition="false"/>
	<species id="M_c01512_c" name="Unnamed613" compartment="Cytosol" charge="0" boundaryCondition="false"/>
	<species id="M_c01533_c" name="Unnamed614" compartment="Cytosol" charge="0" boundaryCondition="false"/>
	<species id="M_c01542_c" name="Unnamed615" compartment="Cytosol" charge="0" boundaryCondition="false"/>
	<species id="M_c01551_c" name="Unnamed616" compartment="Cytosol" charge="0" boundaryCondition="false"/>
	<species id="M_c01586_c" name="Unnamed617" compartment="Cytosol" charge="0" boundaryCondition="false"/>
	<species id="M_c01596_c" name="Unnamed618" compartment="Cytosol" charge="0" boundaryCondition="false"/>
	<species id="M_c01602_c" name="Unnamed619" compartment="Cytosol" charge="0" boundaryCondition="false"/>
	<species id="M_c01613_c" name="Unnamed620" compartment="Cytosol" charge="0" boundaryCondition="false"/>
	<species id="M_c01617_c" name="Unnamed621" compartment="Cytosol" charge="0" boundaryCondition="false"/>
	<species id="M_c01659_c" name="Unnamed622" compartment="Cytosol" charge="0" boundaryCondition="false"/>
	<species id="M_c01672_c" name="Unnamed623" compartment="Cytosol" charge="0" boundaryCondition="false"/>
	<species id="M_c01694_c" name="Unnamed624" compartment="Cytosol" charge="0" boundaryCondition="false"/>
	<species id="M_c01697_c" name="Unnamed625" compartment="Cytosol" charge="0" boundaryCondition="false"/>
	<species id="M_c01710_c" name="Unnamed626" compartment="Cytosol" charge="0" boundaryCondition="false"/>
	<species id="M_c01717_c" name="Unnamed627" compartment="Cytosol" charge="0" boundaryCondition="false"/>
	<species id="M_c01732_c" name="Unnamed628" compartment="Cytosol" charge="0" boundaryCondition="false"/>
	<species id="M_c01736_c" name="Unnamed629" compartment="Cytosol" charge="0" boundaryCondition="false"/>
	<species id="M_c01751_c" name="Unnamed630" compartment="Cytosol" charge="0" boundaryCondition="false"/>
	<species id="M_c01755_c" name="Unnamed631" compartment="Cytosol" charge="0" boundaryCondition="false"/>
	<species id="M_c01761_c" name="Unnamed632" compartment="Cytosol" charge="0" boundaryCondition="false"/>
	<species id="M_c01762_c" name="Unnamed633" compartment="Cytosol" charge="0" boundaryCondition="false"/>
	<species id="M_c01769_c" name="Unnamed634" compartment="Cytosol" charge="0" boundaryCondition="false"/>
	<species id="M_c01772_c" name="Unnamed635" compartment="Cytosol" charge="0" boundaryCondition="false"/>
	<species id="M_c01794_c" name="Unnamed636" compartment="Cytosol" charge="0" boundaryCondition="false"/>
	<species id="M_c01832_c" name="Unnamed637" compartment="Cytosol" charge="0" boundaryCondition="false"/>
	<species id="M_c01847_c" name="Unnamed638" compartment="Cytosol" charge="0" boundaryCondition="false"/>
	<species id="M_c01852_c" name="Unnamed639" compartment="Cytosol" charge="0" boundaryCondition="false"/>
	<species id="M_c01860_c" name="Unnamed640" compartment="Cytosol" charge="0" boundaryCondition="false"/>
	<species id="M_c01879_c" name="Unnamed641" compartment="Cytosol" charge="0" boundaryCondition="false"/>
	<species id="M_c01880_c" name="Unnamed642" compartment="Cytosol" charge="0" boundaryCondition="false"/>
	<species id="M_c01888_c" name="Unnamed643" compartment="Cytosol" charge="0" boundaryCondition="false"/>
	<species id="M_c01894_c" name="Unnamed644" compartment="Cytosol" charge="0" boundaryCondition="false"/>
	<species id="M_c01909_c" name="Unnamed645" compartment="Cytosol" charge="0" boundaryCondition="false"/>
	<species id="M_c01921_c" name="Unnamed646" compartment="Cytosol" charge="0" boundaryCondition="false"/>
	<species id="M_c01929_c" name="Unnamed647" compartment="Cytosol" charge="0" boundaryCondition="false"/>
	<species id="M_c01934_c" name="Unnamed648" compartment="Cytosol" charge="0" boundaryCondition="false"/>
	<species id="M_c01944_c" name="Unnamed649" compartment="Cytosol" charge="0" boundaryCondition="false"/>
	<species id="M_c01953_c" name="Unnamed650" compartment="Cytosol" charge="0" boundaryCondition="false"/>
	<species id="M_c01957_c" name="Unnamed651" compartment="Cytosol" charge="0" boundaryCondition="false"/>
	<species id="M_c01983_c" name="Unnamed652" compartment="Cytosol" charge="0" boundaryCondition="false"/>
	<species id="M_c01984_c" name="Unnamed653" compartment="Cytosol" charge="0" boundaryCondition="false"/>
	<species id="M_c01986_c" name="Unnamed654" compartment="Cytosol" charge="0" boundaryCondition="false"/>
	<species id="M_c01987_c" name="Unnamed655" compartment="Cytosol" charge="0" boundaryCondition="false"/>
	<species id="M_c01996_c" name="Unnamed656" compartment="Cytosol" charge="0" boundaryCondition="false"/>
	<species id="M_c01998_c" name="Unnamed657" compartment="Cytosol" charge="0" boundaryCondition="false"/>
	<species id="M_c02024_c" name="Unnamed658" compartment="Cytosol" charge="0" boundaryCondition="false"/>
	<species id="M_c02029_c" name="Unnamed659" compartment="Cytosol" charge="0" boundaryCondition="false"/>
	<species id="M_c02041_c" name="Unnamed660" compartment="Cytosol" charge="0" boundaryCondition="false"/>
	<species id="M_c02074_c" name="Unnamed661" compartment="Cytosol" charge="0" boundaryCondition="false"/>
	<species id="M_c02083_c" name="Unnamed662" compartment="Cytosol" charge="0" boundaryCondition="false"/>
	<species id="M_c02091_c" name="Unnamed663" compartment="Cytosol" charge="0" boundaryCondition="false"/>
	<species id="M_c02097_c" name="Unnamed664" compartment="Cytosol" charge="0" boundaryCondition="false"/>
	<species id="M_c02110_c" name="Unnamed665" compartment="Cytosol" charge="0" boundaryCondition="false"/>
	<species id="M_c02137_c" name="Unnamed666" compartment="Cytosol" charge="0" boundaryCondition="false"/>
	<species id="M_c02139_c" name="Unnamed667" compartment="Cytosol" charge="0" boundaryCondition="false"/>
	<species id="M_c02167_c" name="Unnamed668" compartment="Cytosol" charge="0" boundaryCondition="false"/>
	<species id="M_c02170_c" name="Unnamed669" compartment="Cytosol" charge="0" boundaryCondition="false"/>
	<species id="M_c02206_c" name="Unnamed670" compartment="Cytosol" charge="0" boundaryCondition="false"/>
	<species id="M_c02218_c" name="Unnamed671" compartment="Cytosol" charge="0" boundaryCondition="false"/>
	<species id="M_c02220_c" name="Unnamed672" compartment="Cytosol" charge="0" boundaryCondition="false"/>
	<species id="M_c02222_c" name="Unnamed673" compartment="Cytosol" charge="0" boundaryCondition="false"/>
	<species id="M_c02225_c" name="Unnamed674" compartment="Cytosol" charge="0" boundaryCondition="false"/>
	<species id="M_c02226_c" name="Unnamed675" compartment="Cytosol" charge="0" boundaryCondition="false"/>
	<species id="M_c02232_c" name="Unnamed676" compartment="Cytosol" charge="0" boundaryCondition="false"/>
	<species id="M_c02247_c" name="Unnamed677" compartment="Cytosol" charge="0" boundaryCondition="false"/>
	<species id="M_c02265_c" name="Unnamed678" compartment="Cytosol" charge="0" boundaryCondition="false"/>
	<species id="M_c02266_c" name="Unnamed679" compartment="Cytosol" charge="0" boundaryCondition="false"/>
	<species id="M_c02274_c" name="Unnamed680" compartment="Cytosol" charge="0" boundaryCondition="false"/>
	<species id="M_c02291_c" name="Unnamed681" compartment="Cytosol" charge="0" boundaryCondition="false"/>
	<species id="M_c02305_c" name="Unnamed682" compartment="Cytosol" charge="0" boundaryCondition="false"/>
	<species id="M_c02325_c" name="Unnamed683" compartment="Cytosol" charge="0" boundaryCondition="false"/>
	<species id="M_c02331_c" name="Unnamed684" compartment="Cytosol" charge="0" boundaryCondition="false"/>
	<species id="M_c02335_c" name="Unnamed685" compartment="Cytosol" charge="0" boundaryCondition="false"/>
	<species id="M_c02336_c" name="Unnamed686" compartment="Cytosol" charge="0" boundaryCondition="false"/>
	<species id="M_c02348_c" name="Unnamed687" compartment="Cytosol" charge="0" boundaryCondition="false"/>
	<species id="M_c02350_c" name="Unnamed688" compartment="Cytosol" charge="0" boundaryCondition="false"/>
	<species id="M_c02370_c" name="Unnamed689" compartment="Cytosol" charge="0" boundaryCondition="false"/>
	<species id="M_c02375_c" name="Unnamed690" compartment="Cytosol" charge="0" boundaryCondition="false"/>
	<species id="M_c02406_c" name="Unnamed691" compartment="Cytosol" charge="0" boundaryCondition="false"/>
	<species id="M_c02411_c" name="Unnamed692" compartment="Cytosol" charge="0" boundaryCondition="false"/>
	<species id="M_c02431_c" name="Unnamed693" compartment="Cytosol" charge="0" boundaryCondition="false"/>
	<species id="M_c02480_c" name="Unnamed694" compartment="Cytosol" charge="0" boundaryCondition="false"/>
	<species id="M_c02501_c" name="Unnamed695" compartment="Cytosol" charge="0" boundaryCondition="false"/>
	<species id="M_c02504_c" name="Unnamed696" compartment="Cytosol" charge="0" boundaryCondition="false"/>
	<species id="M_c02505_c" name="Unnamed697" compartment="Cytosol" charge="0" boundaryCondition="false"/>
	<species id="M_c02514_c" name="Unnamed698" compartment="Cytosol" charge="0" boundaryCondition="false"/>
	<species id="M_c02527_c" name="Unnamed699" compartment="Cytosol" charge="0" boundaryCondition="false"/>
	<species id="M_c02538_c" name="Unnamed700" compartment="Cytosol" charge="0" boundaryCondition="false"/>
	<species id="M_c02565_c" name="Unnamed701" compartment="Cytosol" charge="0" boundaryCondition="false"/>
	<species id="M_c02588_c" name="Unnamed702" compartment="Cytosol" charge="0" boundaryCondition="false"/>
	<species id="M_c02591_c" name="Unnamed703" compartment="Cytosol" charge="0" boundaryCondition="false"/>
	<species id="M_c02593_c" name="Unnamed704" compartment="Cytosol" charge="0" boundaryCondition="false"/>
	<species id="M_c02612_c" name="Unnamed705" compartment="Cytosol" charge="0" boundaryCondition="false"/>
	<species id="M_c02614_c" name="Unnamed706" compartment="Cytosol" charge="0" boundaryCondition="false"/>
	<species id="M_c02630_c" name="Unnamed707" compartment="Cytosol" charge="0" boundaryCondition="false"/>
	<species id="M_c02631_c" name="Unnamed708" compartment="Cytosol" charge="0" boundaryCondition="false"/>
	<species id="M_c02637_c" name="Unnamed709" compartment="Cytosol" charge="0" boundaryCondition="false"/>
	<species id="M_c02642_c" name="Unnamed710" compartment="Cytosol" charge="0" boundaryCondition="false"/>
	<species id="M_c02646_c" name="Unnamed711" compartment="Cytosol" charge="0" boundaryCondition="false"/>
	<species id="M_c02647_c" name="Unnamed712" compartment="Cytosol" charge="0" boundaryCondition="false"/>
	<species id="M_c02666_c" name="Unnamed713" compartment="Cytosol" charge="0" boundaryCondition="false"/>
	<species id="M_c02670_c" name="Unnamed714" compartment="Cytosol" charge="0" boundaryCondition="false"/>
	<species id="M_c02700_c" name="Unnamed715" compartment="Cytosol" charge="0" boundaryCondition="false"/>
	<species id="M_c02714_c" name="Unnamed716" compartment="Cytosol" charge="0" boundaryCondition="false"/>
	<species id="M_c02718_c" name="Unnamed717" compartment="Cytosol" charge="0" boundaryCondition="false"/>
	<species id="M_c02727_c" name="Unnamed718" compartment="Cytosol" charge="0" boundaryCondition="false"/>
	<species id="M_c02730_c" name="Unnamed719" compartment="Cytosol" charge="0" boundaryCondition="false"/>
	<species id="M_c02739_c" name="Unnamed720" compartment="Cytosol" charge="0" boundaryCondition="false"/>
	<species id="M_c02741_c" name="Unnamed721" compartment="Cytosol" charge="0" boundaryCondition="false"/>
	<species id="M_c02771_c" name="Unnamed722" compartment="Cytosol" charge="0" boundaryCondition="false"/>
	<species id="M_c02775_c" name="Unnamed723" compartment="Cytosol" charge="0" boundaryCondition="false"/>
	<species id="M_c02778_c" name="Unnamed724" compartment="Cytosol" charge="0" boundaryCondition="false"/>
	<species id="M_c02780_c" name="Unnamed725" compartment="Cytosol" charge="0" boundaryCondition="false"/>
	<species id="M_c02798_c" name="Unnamed726" compartment="Cytosol" charge="0" boundaryCondition="false"/>
	<species id="M_c02814_c" name="Unnamed727" compartment="Cytosol" charge="0" boundaryCondition="false"/>
	<species id="M_c02827_c" name="Unnamed728" compartment="Cytosol" charge="0" boundaryCondition="false"/>
	<species id="M_c02835_c" name="Unnamed729" compartment="Cytosol" charge="0" boundaryCondition="false"/>
	<species id="M_c02876_c" name="Unnamed730" compartment="Cytosol" charge="0" boundaryCondition="false"/>
	<species id="M_c02880_c" name="Unnamed731" compartment="Cytosol" charge="0" boundaryCondition="false"/>
	<species id="M_c02923_c" name="Unnamed732" compartment="Cytosol" charge="0" boundaryCondition="false"/>
	<species id="M_c02934_c" name="Unnamed733" compartment="Cytosol" charge="0" boundaryCondition="false"/>
	<species id="M_c02939_c" name="Unnamed734" compartment="Cytosol" charge="0" boundaryCondition="false"/>
	<species id="M_c02946_c" name="Unnamed735" compartment="Cytosol" charge="0" boundaryCondition="false"/>
	<species id="M_c02949_c" name="Unnamed736" compartment="Cytosol" charge="0" boundaryCondition="false"/>
	<species id="M_c02965_c" name="Unnamed737" compartment="Cytosol" charge="0" boundaryCondition="false"/>
	<species id="M_c02991_c" name="Unnamed738" compartment="Cytosol" charge="0" boundaryCondition="false"/>
	<species id="M_c03004_c" name="Unnamed739" compartment="Cytosol" charge="0" boundaryCondition="false"/>
	<species id="M_c03028_c" name="Unnamed740" compartment="Cytosol" charge="0" boundaryCondition="false"/>
	<species id="M_c03046_c" name="Unnamed741" compartment="Cytosol" charge="0" boundaryCondition="false"/>
	<species id="M_c03052_c" name="Unnamed742" compartment="Cytosol" charge="0" boundaryCondition="false"/>
	<species id="M_c03054_c" name="Unnamed743" compartment="Cytosol" charge="0" boundaryCondition="false"/>
	<species id="M_c03058_c" name="Unnamed744" compartment="Cytosol" charge="0" boundaryCondition="false"/>
	<species id="M_c03063_c" name="Unnamed745" compartment="Cytosol" charge="0" boundaryCondition="false"/>
	<species id="M_c03069_c" name="Unnamed746" compartment="Cytosol" charge="0" boundaryCondition="false"/>
	<species id="M_c03078_c" name="Unnamed747" compartment="Cytosol" charge="0" boundaryCondition="false"/>
	<species id="M_c03087_c" name="Unnamed748" compartment="Cytosol" charge="0" boundaryCondition="false"/>
	<species id="M_c03089_c" name="Unnamed749" compartment="Cytosol" charge="0" boundaryCondition="false"/>
	<species id="M_c03090_c" name="Unnamed750" compartment="Cytosol" charge="0" boundaryCondition="false"/>
	<species id="M_c03112_c" name="Unnamed751" compartment="Cytosol" charge="0" boundaryCondition="false"/>
	<species id="M_c03150_c" name="Unnamed752" compartment="Cytosol" charge="0" boundaryCondition="false"/>
	<species id="M_c03167_c" name="Unnamed753" compartment="Cytosol" charge="0" boundaryCondition="false"/>
	<species id="M_c03175_c" name="Unnamed754" compartment="Cytosol" charge="0" boundaryCondition="false"/>
	<species id="M_c03221_c" name="Unnamed755" compartment="Cytosol" charge="0" boundaryCondition="false"/>
	<species id="M_c03227_c" name="Unnamed756" compartment="Cytosol" charge="0" boundaryCondition="false"/>
	<species id="M_c03231_c" name="Unnamed757" compartment="Cytosol" charge="0" boundaryCondition="false"/>
	<species id="M_c03232_c" name="Unnamed758" compartment="Cytosol" charge="0" boundaryCondition="false"/>
	<species id="M_c03239_c" name="Unnamed759" compartment="Cytosol" charge="0" boundaryCondition="false"/>
	<species id="M_c03267_c" name="Unnamed760" compartment="Cytosol" charge="0" boundaryCondition="false"/>
	<species id="M_c03268_c" name="Unnamed761" compartment="Cytosol" charge="0" boundaryCondition="false"/>
	<species id="M_c03273_c" name="Unnamed762" compartment="Cytosol" charge="0" boundaryCondition="false"/>
	<species id="M_c03277_c" name="Unnamed763" compartment="Cytosol" charge="0" boundaryCondition="false"/>
	<species id="M_c03284_c" name="Unnamed764" compartment="Cytosol" charge="0" boundaryCondition="false"/>
	<species id="M_c03287_c" name="Unnamed765" compartment="Cytosol" charge="0" boundaryCondition="false"/>
	<species id="M_c03289_c" name="Unnamed766" compartment="Cytosol" charge="0" boundaryCondition="false"/>
	<species id="M_c03291_c" name="Unnamed767" compartment="Cytosol" charge="0" boundaryCondition="false"/>
	<species id="M_c03296_c" name="Unnamed768" compartment="Cytosol" charge="0" boundaryCondition="false"/>
	<species id="M_c03340_c" name="Unnamed769" compartment="Cytosol" charge="0" boundaryCondition="false"/>
	<species id="M_c03341_c" name="Unnamed770" compartment="Cytosol" charge="0" boundaryCondition="false"/>
	<species id="M_c03344_c" name="Unnamed771" compartment="Cytosol" charge="0" boundaryCondition="false"/>
	<species id="M_c03345_c" name="Unnamed772" compartment="Cytosol" charge="0" boundaryCondition="false"/>
	<species id="M_c03373_c" name="Unnamed773" compartment="Cytosol" charge="0" boundaryCondition="false"/>
	<species id="M_c03383_c" name="Unnamed774" compartment="Cytosol" charge="0" boundaryCondition="false"/>
	<species id="M_c03406_c" name="Unnamed775" compartment="Cytosol" charge="0" boundaryCondition="false"/>
	<species id="M_c03409_c" name="Unnamed776" compartment="Cytosol" charge="0" boundaryCondition="false"/>
	<species id="M_c03410_c" name="Unnamed777" compartment="Cytosol" charge="0" boundaryCondition="false"/>
	<species id="M_c03440_c" name="Unnamed778" compartment="Cytosol" charge="0" boundaryCondition="false"/>
	<species id="M_c03451_c" name="Unnamed779" compartment="Cytosol" charge="0" boundaryCondition="false"/>
	<species id="M_c03453_c" name="Unnamed780" compartment="Cytosol" charge="0" boundaryCondition="false"/>
	<species id="M_c03459_c" name="Unnamed781" compartment="Cytosol" charge="0" boundaryCondition="false"/>
	<species id="M_c03460_c" name="Unnamed782" compartment="Cytosol" charge="0" boundaryCondition="false"/>
	<species id="M_c03465_c" name="Unnamed783" compartment="Cytosol" charge="0" boundaryCondition="false"/>
	<species id="M_c03474_c" name="Unnamed784" compartment="Cytosol" charge="0" boundaryCondition="false"/>
	<species id="M_c03479_c" name="Unnamed785" compartment="Cytosol" charge="0" boundaryCondition="false"/>
	<species id="M_c03492_c" name="Unnamed786" compartment="Cytosol" charge="0" boundaryCondition="false"/>
	<species id="M_c03506_c" name="Unnamed787" compartment="Cytosol" charge="0" boundaryCondition="false"/>
	<species id="M_c03508_c" name="Unnamed788" compartment="Cytosol" charge="0" boundaryCondition="false"/>
	<species id="M_c03539_c" name="Unnamed789" compartment="Cytosol" charge="0" boundaryCondition="false"/>
	<species id="M_c03543_c" name="Unnamed790" compartment="Cytosol" charge="0" boundaryCondition="false"/>
	<species id="M_c03557_c" name="Unnamed791" compartment="Cytosol" charge="0" boundaryCondition="false"/>
	<species id="M_c03561_c" name="Unnamed792" compartment="Cytosol" charge="0" boundaryCondition="false"/>
	<species id="M_c03564_c" name="Unnamed793" compartment="Cytosol" charge="0" boundaryCondition="false"/>
	<species id="M_c03576_c" name="Unnamed794" compartment="Cytosol" charge="0" boundaryCondition="false"/>
	<species id="M_c03585_c" name="Unnamed795" compartment="Cytosol" charge="0" boundaryCondition="false"/>
	<species id="M_c03586_c" name="Unnamed796" compartment="Cytosol" charge="0" boundaryCondition="false"/>
	<species id="M_c03589_c" name="Unnamed797" compartment="Cytosol" charge="0" boundaryCondition="false"/>
	<species id="M_c03618_c" name="Unnamed798" compartment="Cytosol" charge="0" boundaryCondition="false"/>
	<species id="M_c03671_c" name="Unnamed799" compartment="Cytosol" charge="0" boundaryCondition="false"/>
	<species id="M_c03672_c" name="Unnamed800" compartment="Cytosol" charge="0" boundaryCondition="false"/>
	<species id="M_c03676_c" name="Unnamed801" compartment="Cytosol" charge="0" boundaryCondition="false"/>
	<species id="M_c03680_c" name="Unnamed802" compartment="Cytosol" charge="0" boundaryCondition="false"/>
	<species id="M_c03691_c" name="Unnamed803" compartment="Cytosol" charge="0" boundaryCondition="false"/>
	<species id="M_c03722_c" name="Unnamed804" compartment="Cytosol" charge="0" boundaryCondition="false"/>
	<species id="M_c03741_c" name="Unnamed805" compartment="Cytosol" charge="0" boundaryCondition="false"/>
	<species id="M_c03752_c" name="Unnamed806" compartment="Cytosol" charge="0" boundaryCondition="false"/>
	<species id="M_c03758_c" name="Unnamed807" compartment="Cytosol" charge="0" boundaryCondition="false"/>
	<species id="M_c03764_c" name="Unnamed808" compartment="Cytosol" charge="0" boundaryCondition="false"/>
	<species id="M_c03765_c" name="Unnamed809" compartment="Cytosol" charge="0" boundaryCondition="false"/>
	<species id="M_c03771_c" name="Unnamed810" compartment="Cytosol" charge="0" boundaryCondition="false"/>
	<species id="M_c03785_c" name="Unnamed811" compartment="Cytosol" charge="0" boundaryCondition="false"/>
	<species id="M_c03794_c" name="Unnamed812" compartment="Cytosol" charge="0" boundaryCondition="false"/>
	<species id="M_c03817_c" name="Unnamed813" compartment="Cytosol" charge="0" boundaryCondition="false"/>
	<species id="M_c03824_c" name="Unnamed814" compartment="Cytosol" charge="0" boundaryCondition="false"/>
	<species id="M_c03826_c" name="Unnamed815" compartment="Cytosol" charge="0" boundaryCondition="false"/>
	<species id="M_c03845_c" name="Unnamed816" compartment="Cytosol" charge="0" boundaryCondition="false"/>
	<species id="M_c03871_c" name="Unnamed817" compartment="Cytosol" charge="0" boundaryCondition="false"/>
	<species id="M_c03901_c" name="Unnamed818" compartment="Cytosol" charge="0" boundaryCondition="false"/>
	<species id="M_c03912_c" name="Unnamed819" compartment="Cytosol" charge="0" boundaryCondition="false"/>
	<species id="M_c03943_c" name="Unnamed820" compartment="Cytosol" charge="0" boundaryCondition="false"/>
	<species id="M_c03954_c" name="Unnamed821" compartment="Cytosol" charge="0" boundaryCondition="false"/>
	<species id="M_c03961_c" name="Unnamed822" compartment="Cytosol" charge="0" boundaryCondition="false"/>
	<species id="M_c03964_c" name="Unnamed823" compartment="Cytosol" charge="0" boundaryCondition="false"/>
	<species id="M_c03972_c" name="Unnamed824" compartment="Cytosol" charge="0" boundaryCondition="false"/>
	<species id="M_c03979_c" name="Unnamed825" compartment="Cytosol" charge="0" boundaryCondition="false"/>
	<species id="M_c04002_c" name="Unnamed826" compartment="Cytosol" charge="0" boundaryCondition="false"/>
	<species id="M_c04037_c" name="Unnamed827" compartment="Cytosol" charge="0" boundaryCondition="false"/>
	<species id="M_c04039_c" name="Unnamed828" compartment="Cytosol" charge="0" boundaryCondition="false"/>
	<species id="M_c04043_c" name="Unnamed829" compartment="Cytosol" charge="0" boundaryCondition="false"/>
	<species id="M_c04044_c" name="Unnamed830" compartment="Cytosol" charge="0" boundaryCondition="false"/>
	<species id="M_c04050_c" name="Unnamed831" compartment="Cytosol" charge="0" boundaryCondition="false"/>
	<species id="M_c04052_c" name="Unnamed832" compartment="Cytosol" charge="0" boundaryCondition="false"/>
	<species id="M_c04053_c" name="Unnamed833" compartment="Cytosol" charge="0" boundaryCondition="false"/>
	<species id="M_c04076_c" name="Unnamed834" compartment="Cytosol" charge="0" boundaryCondition="false"/>
	<species id="M_c04092_c" name="Unnamed835" compartment="Cytosol" charge="0" boundaryCondition="false"/>
	<species id="M_c04105_c" name="Unnamed836" compartment="Cytosol" charge="0" boundaryCondition="false"/>
	<species id="M_c04114_c" name="Unnamed837" compartment="Cytosol" charge="0" boundaryCondition="false"/>
	<species id="M_c04115_c" name="Unnamed838" compartment="Cytosol" charge="0" boundaryCondition="false"/>
	<species id="M_c04121_c" name="Unnamed839" compartment="Cytosol" charge="0" boundaryCondition="false"/>
	<species id="M_c04138_c" name="Unnamed840" compartment="Cytosol" charge="0" boundaryCondition="false"/>
	<species id="M_c04184_c" name="Unnamed841" compartment="Cytosol" charge="0" boundaryCondition="false"/>
	<species id="M_c04186_c" name="Unnamed842" compartment="Cytosol" charge="0" boundaryCondition="false"/>
	<species id="M_c04188_c" name="Unnamed843" compartment="Cytosol" charge="0" boundaryCondition="false"/>
	<species id="M_c04203_c" name="Unnamed844" compartment="Cytosol" charge="0" boundaryCondition="false"/>
	<species id="M_c04204_c" name="Unnamed845" compartment="Cytosol" charge="0" boundaryCondition="false"/>
	<species id="M_c04225_c" name="Unnamed846" compartment="Cytosol" charge="0" boundaryCondition="false"/>
	<species id="M_c04236_c" name="Unnamed847" compartment="Cytosol" charge="0" boundaryCondition="false"/>
	<species id="M_c04256_c" name="Unnamed848" compartment="Cytosol" charge="0" boundaryCondition="false"/>
	<species id="M_c04257_c" name="Unnamed849" compartment="Cytosol" charge="0" boundaryCondition="false"/>
	<species id="M_c04268_c" name="Unnamed850" compartment="Cytosol" charge="0" boundaryCondition="false"/>
	<species id="M_c04272_c" name="Unnamed851" compartment="Cytosol" charge="0" boundaryCondition="false"/>
	<species id="M_c04281_c" name="Unnamed852" compartment="Cytosol" charge="0" boundaryCondition="false"/>
	<species id="M_c04282_c" name="Unnamed853" compartment="Cytosol" charge="0" boundaryCondition="false"/>
	<species id="M_c04294_c" name="Unnamed854" compartment="Cytosol" charge="0" boundaryCondition="false"/>
	<species id="M_c04302_c" name="Unnamed855" compartment="Cytosol" charge="0" boundaryCondition="false"/>
	<species id="M_c04324_c" name="Unnamed856" compartment="Cytosol" charge="0" boundaryCondition="false"/>
	<species id="M_c04327_c" name="Unnamed857" compartment="Cytosol" charge="0" boundaryCondition="false"/>
	<species id="M_c04330_c" name="Unnamed858" compartment="Cytosol" charge="0" boundaryCondition="false"/>
	<species id="M_c04348_c" name="Unnamed859" compartment="Cytosol" charge="0" boundaryCondition="false"/>
	<species id="M_c04349_c" name="Unnamed860" compartment="Cytosol" charge="0" boundaryCondition="false"/>
	<species id="M_c04352_c" name="Unnamed861" compartment="Cytosol" charge="0" boundaryCondition="false"/>
	<species id="M_c04376_c" name="Unnamed862" compartment="Cytosol" charge="0" boundaryCondition="false"/>
	<species id="M_c04377_c" name="Unnamed863" compartment="Cytosol" charge="0" boundaryCondition="false"/>
	<species id="M_c04405_c" name="Unnamed864" compartment="Cytosol" charge="0" boundaryCondition="false"/>
	<species id="M_c04409_c" name="Unnamed865" compartment="Cytosol" charge="0" boundaryCondition="false"/>
	<species id="M_c04411_c" name="Unnamed866" compartment="Cytosol" charge="0" boundaryCondition="false"/>
	<species id="M_c04424_c" name="Unnamed867" compartment="Cytosol" charge="0" boundaryCondition="false"/>
	<species id="M_c04431_c" name="Unnamed868" compartment="Cytosol" charge="0" boundaryCondition="false"/>
	<species id="M_c04442_c" name="Unnamed869" compartment="Cytosol" charge="0" boundaryCondition="false"/>
	<species id="M_c04445_c" name="Unnamed870" compartment="Cytosol" charge="0" boundaryCondition="false"/>
	<species id="M_c04451_c" name="Unnamed871" compartment="Cytosol" charge="0" boundaryCondition="false"/>
	<species id="M_c04454_c" name="Unnamed872" compartment="Cytosol" charge="0" boundaryCondition="false"/>
	<species id="M_c04477_c" name="Unnamed873" compartment="Cytosol" charge="0" boundaryCondition="false"/>
	<species id="M_c04478_c" name="Unnamed874" compartment="Cytosol" charge="0" boundaryCondition="false"/>
	<species id="M_c04479_c" name="Unnamed875" compartment="Cytosol" charge="0" boundaryCondition="false"/>
	<species id="M_c04480_c" name="Unnamed876" compartment="Cytosol" charge="0" boundaryCondition="false"/>
	<species id="M_c04484_c" name="Unnamed877" compartment="Cytosol" charge="0" boundaryCondition="false"/>
	<species id="M_c04494_c" name="Unnamed878" compartment="Cytosol" charge="0" boundaryCondition="false"/>
	<species id="M_c04522_c" name="Unnamed879" compartment="Cytosol" charge="0" boundaryCondition="false"/>
	<species id="M_c04530_c" name="Unnamed880" compartment="Cytosol" charge="0" boundaryCondition="false"/>
	<species id="M_c04534_c" name="Unnamed881" compartment="Cytosol" charge="0" boundaryCondition="false"/>
	<species id="M_c04556_c" name="Unnamed882" compartment="Cytosol" charge="0" boundaryCondition="false"/>
	<species id="M_c04575_c" name="Unnamed883" compartment="Cytosol" charge="0" boundaryCondition="false"/>
	<species id="M_c04577_c" name="Unnamed884" compartment="Cytosol" charge="0" boundaryCondition="false"/>
	<species id="M_c04592_c" name="Unnamed885" compartment="Cytosol" charge="0" boundaryCondition="false"/>
	<species id="M_c04593_c" name="Unnamed886" compartment="Cytosol" charge="0" boundaryCondition="false"/>
	<species id="M_c04596_c" name="Unnamed887" compartment="Cytosol" charge="0" boundaryCondition="false"/>
	<species id="M_c04623_c" name="Unnamed888" compartment="Cytosol" charge="0" boundaryCondition="false"/>
	<species id="M_c04631_c" name="Unnamed889" compartment="Cytosol" charge="0" boundaryCondition="false"/>
	<species id="M_c04640_c" name="Unnamed890" compartment="Cytosol" charge="0" boundaryCondition="false"/>
	<species id="M_c04642_c" name="Unnamed891" compartment="Cytosol" charge="0" boundaryCondition="false"/>
	<species id="M_c04645_c" name="Unnamed892" compartment="Cytosol" charge="0" boundaryCondition="false"/>
	<species id="M_c04652_c" name="Unnamed893" compartment="Cytosol" charge="0" boundaryCondition="false"/>
	<species id="M_c04666_c" name="Unnamed894" compartment="Cytosol" charge="0" boundaryCondition="false"/>
	<species id="M_c04671_c" name="Unnamed895" compartment="Cytosol" charge="0" boundaryCondition="false"/>
	<species id="M_c04677_c" name="Unnamed896" compartment="Cytosol" charge="0" boundaryCondition="false"/>
	<species id="M_c04691_c" name="Unnamed897" compartment="Cytosol" charge="0" boundaryCondition="false"/>
	<species id="M_c04733_c" name="Unnamed898" compartment="Cytosol" charge="0" boundaryCondition="false"/>
	<species id="M_c04742_c" name="Unnamed899" compartment="Cytosol" charge="0" boundaryCondition="false"/>
	<species id="M_c04743_c" name="Unnamed900" compartment="Cytosol" charge="0" boundaryCondition="false"/>
	<species id="M_c04752_c" name="Unnamed901" compartment="Cytosol" charge="0" boundaryCondition="false"/>
	<species id="M_c04807_c" name="Unnamed902" compartment="Cytosol" charge="0" boundaryCondition="false"/>
	<species id="M_c04814_c" name="Unnamed903" compartment="Cytosol" charge="0" boundaryCondition="false"/>
	<species id="M_c04824_c" name="Unnamed904" compartment="Cytosol" charge="0" boundaryCondition="false"/>
	<species id="M_c04840_c" name="Unnamed905" compartment="Cytosol" charge="0" boundaryCondition="false"/>
	<species id="M_c04874_c" name="Unnamed906" compartment="Cytosol" charge="0" boundaryCondition="false"/>
	<species id="M_c04877_c" name="Unnamed907" compartment="Cytosol" charge="0" boundaryCondition="false"/>
	<species id="M_c04882_c" name="Unnamed908" compartment="Cytosol" charge="0" boundaryCondition="false"/>
	<species id="M_c04895_c" name="Unnamed909" compartment="Cytosol" charge="0" boundaryCondition="false"/>
	<species id="M_c04916_c" name="Unnamed910" compartment="Cytosol" charge="0" boundaryCondition="false"/>
	<species id="M_c04919_c" name="Unnamed911" compartment="Cytosol" charge="0" boundaryCondition="false"/>
	<species id="M_c04932_c" name="Unnamed912" compartment="Cytosol" charge="0" boundaryCondition="false"/>
	<species id="M_c05116_c" name="Unnamed913" compartment="Cytosol" charge="0" boundaryCondition="false"/>
	<species id="M_c05118_c" name="Unnamed914" compartment="Cytosol" charge="0" boundaryCondition="false"/>
	<species id="M_c05119_c" name="Unnamed915" compartment="Cytosol" charge="0" boundaryCondition="false"/>
	<species id="M_c05122_c" name="Unnamed916" compartment="Cytosol" charge="0" boundaryCondition="false"/>
	<species id="M_c05125_c" name="Unnamed917" compartment="Cytosol" charge="0" boundaryCondition="false"/>
	<species id="M_c05130_c" name="Unnamed918" compartment="Cytosol" charge="0" boundaryCondition="false"/>
	<species id="M_c05133_c" name="Unnamed919" compartment="Cytosol" charge="0" boundaryCondition="false"/>
	<species id="M_c05138_c" name="Unnamed920" compartment="Cytosol" charge="0" boundaryCondition="false"/>
	<species id="M_c05141_c" name="Unnamed921" compartment="Cytosol" charge="0" boundaryCondition="false"/>
	<species id="M_c05176_c" name="Unnamed922" compartment="Cytosol" charge="0" boundaryCondition="false"/>
	<species id="M_c05202_c" name="Unnamed923" compartment="Cytosol" charge="0" boundaryCondition="false"/>
	<species id="M_c05239_c" name="Unnamed924" compartment="Cytosol" charge="0" boundaryCondition="false"/>
	<species id="M_c05270_c" name="Unnamed925" compartment="Cytosol" charge="0" boundaryCondition="false"/>
	<species id="M_c05271_c" name="Unnamed926" compartment="Cytosol" charge="0" boundaryCondition="false"/>
	<species id="M_c05272_c" name="Unnamed927" compartment="Cytosol" charge="0" boundaryCondition="false"/>
	<species id="M_c05273_c" name="Unnamed928" compartment="Cytosol" charge="0" boundaryCondition="false"/>
	<species id="M_c05274_c" name="Unnamed929" compartment="Cytosol" charge="0" boundaryCondition="false"/>
	<species id="M_c05275_c" name="Unnamed930" compartment="Cytosol" charge="0" boundaryCondition="false"/>
	<species id="M_c05276_c" name="Unnamed931" compartment="Cytosol" charge="0" boundaryCondition="false"/>
	<species id="M_c05300_c" name="Unnamed932" compartment="Cytosol" charge="0" boundaryCondition="false"/>
	<species id="M_c05332_c" name="Unnamed933" compartment="Cytosol" charge="0" boundaryCondition="false"/>
	<species id="M_c05341_c" name="Unnamed934" compartment="Cytosol" charge="0" boundaryCondition="false"/>
	<species id="M_c05345_c" name="Unnamed935" compartment="Cytosol" charge="0" boundaryCondition="false"/>
	<species id="M_c05364_c" name="Unnamed936" compartment="Cytosol" charge="0" boundaryCondition="false"/>
	<species id="M_c05375_c" name="Unnamed937" compartment="Cytosol" charge="0" boundaryCondition="false"/>
	<species id="M_c05378_c" name="Unnamed938" compartment="Cytosol" charge="0" boundaryCondition="false"/>
	<species id="M_c05379_c" name="Unnamed939" compartment="Cytosol" charge="0" boundaryCondition="false"/>
	<species id="M_c05381_c" name="Unnamed940" compartment="Cytosol" charge="0" boundaryCondition="false"/>
	<species id="M_c05384_c" name="Unnamed941" compartment="Cytosol" charge="0" boundaryCondition="false"/>
	<species id="M_c05385_c" name="Unnamed942" compartment="Cytosol" charge="0" boundaryCondition="false"/>
	<species id="M_c05396_c" name="Unnamed943" compartment="Cytosol" charge="0" boundaryCondition="false"/>
	<species id="M_c05402_c" name="Unnamed944" compartment="Cytosol" charge="0" boundaryCondition="false"/>
	<species id="M_c05404_c" name="Unnamed945" compartment="Cytosol" charge="0" boundaryCondition="false"/>
	<species id="M_c05405_c" name="Unnamed946" compartment="Cytosol" charge="0" boundaryCondition="false"/>
	<species id="M_c05409_c" name="Unnamed947" compartment="Cytosol" charge="0" boundaryCondition="false"/>
	<species id="M_c05414_c" name="Unnamed948" compartment="Cytosol" charge="0" boundaryCondition="false"/>
	<species id="M_c05422_c" name="Unnamed949" compartment="Cytosol" charge="0" boundaryCondition="false"/>
	<species id="M_c05430_c" name="Unnamed950" compartment="Cytosol" charge="0" boundaryCondition="false"/>
	<species id="M_c05439_c" name="Unnamed951" compartment="Cytosol" charge="0" boundaryCondition="false"/>
	<species id="M_c05440_c" name="Unnamed952" compartment="Cytosol" charge="0" boundaryCondition="false"/>
	<species id="M_c05515_c" name="Unnamed953" compartment="Cytosol" charge="0" boundaryCondition="false"/>
	<species id="M_c05516_c" name="Unnamed954" compartment="Cytosol" charge="0" boundaryCondition="false"/>
	<species id="M_c05520_c" name="Unnamed955" compartment="Cytosol" charge="0" boundaryCondition="false"/>
	<species id="M_c05528_c" name="Unnamed956" compartment="Cytosol" charge="0" boundaryCondition="false"/>
	<species id="M_c05533_c" name="Unnamed957" compartment="Cytosol" charge="0" boundaryCondition="false"/>
	<species id="M_c05548_c" name="Unnamed958" compartment="Cytosol" charge="0" boundaryCondition="false"/>
	<species id="M_c05560_c" name="Unnamed959" compartment="Cytosol" charge="0" boundaryCondition="false"/>
	<species id="M_c05565_c" name="Unnamed960" compartment="Cytosol" charge="0" boundaryCondition="false"/>
	<species id="M_c05577_c" name="Unnamed961" compartment="Cytosol" charge="0" boundaryCondition="false"/>
	<species id="M_c05580_c" name="Unnamed962" compartment="Cytosol" charge="0" boundaryCondition="false"/>
	<species id="M_c05585_c" name="Unnamed963" compartment="Cytosol" charge="0" boundaryCondition="false"/>
	<species id="M_c05593_c" name="Unnamed964" compartment="Cytosol" charge="0" boundaryCondition="false"/>
	<species id="M_c05600_c" name="Unnamed965" compartment="Cytosol" charge="0" boundaryCondition="false"/>
	<species id="M_c05601_c" name="Unnamed966" compartment="Cytosol" charge="0" boundaryCondition="false"/>
	<species id="M_c05602_c" name="Unnamed967" compartment="Cytosol" charge="0" boundaryCondition="false"/>
	<species id="M_c05607_c" name="Unnamed968" compartment="Cytosol" charge="0" boundaryCondition="false"/>
	<species id="M_c05616_c" name="Unnamed969" compartment="Cytosol" charge="0" boundaryCondition="false"/>
	<species id="M_c05629_c" name="Unnamed970" compartment="Cytosol" charge="0" boundaryCondition="false"/>
	<species id="M_c05641_c" name="Unnamed971" compartment="Cytosol" charge="0" boundaryCondition="false"/>
	<species id="M_c05653_c" name="Unnamed972" compartment="Cytosol" charge="0" boundaryCondition="false"/>
	<species id="M_c05654_c" name="Unnamed973" compartment="Cytosol" charge="0" boundaryCondition="false"/>
	<species id="M_c05655_c" name="Unnamed974" compartment="Cytosol" charge="0" boundaryCondition="false"/>
	<species id="M_c05656_c" name="Unnamed975" compartment="Cytosol" charge="0" boundaryCondition="false"/>
	<species id="M_c05658_c" name="Unnamed976" compartment="Cytosol" charge="0" boundaryCondition="false"/>
	<species id="M_c05662_c" name="Unnamed977" compartment="Cytosol" charge="0" boundaryCondition="false"/>
	<species id="M_c05665_c" name="Unnamed978" compartment="Cytosol" charge="0" boundaryCondition="false"/>
	<species id="M_c05668_c" name="Unnamed979" compartment="Cytosol" charge="0" boundaryCondition="false"/>
	<species id="M_c05672_c" name="Unnamed980" compartment="Cytosol" charge="0" boundaryCondition="false"/>
	<species id="M_c05698_c" name="Unnamed981" compartment="Cytosol" charge="0" boundaryCondition="false"/>
	<species id="M_c05699_c" name="Unnamed982" compartment="Cytosol" charge="0" boundaryCondition="false"/>
	<species id="M_c05730_c" name="Unnamed983" compartment="Cytosol" charge="0" boundaryCondition="false"/>
	<species id="M_c05765_c" name="Unnamed984" compartment="Cytosol" charge="0" boundaryCondition="false"/>
	<species id="M_c05817_c" name="Unnamed985" compartment="Cytosol" charge="0" boundaryCondition="false"/>
	<species id="M_c05829_c" name="Unnamed986" compartment="Cytosol" charge="0" boundaryCondition="false"/>
	<species id="M_c05840_c" name="Unnamed987" compartment="Cytosol" charge="0" boundaryCondition="false"/>
	<species id="M_c05841_c" name="Unnamed988" compartment="Cytosol" charge="0" boundaryCondition="false"/>
	<species id="M_c05852_c" name="Unnamed989" compartment="Cytosol" charge="0" boundaryCondition="false"/>
	<species id="M_c05854_c" name="Unnamed990" compartment="Cytosol" charge="0" boundaryCondition="false"/>
	<species id="M_c05855_c" name="Unnamed991" compartment="Cytosol" charge="0" boundaryCondition="false"/>
	<species id="M_c05897_c" name="Unnamed992" compartment="Cytosol" charge="0" boundaryCondition="false"/>
	<species id="M_c05898_c" name="Unnamed993" compartment="Cytosol" charge="0" boundaryCondition="false"/>
	<species id="M_c05921_c" name="Unnamed994" compartment="Cytosol" charge="0" boundaryCondition="false"/>
	<species id="M_c05922_c" name="Unnamed995" compartment="Cytosol" charge="0" boundaryCondition="false"/>
	<species id="M_c05923_c" name="Unnamed996" compartment="Cytosol" charge="0" boundaryCondition="false"/>
	<species id="M_c05925_c" name="Unnamed997" compartment="Cytosol" charge="0" boundaryCondition="false"/>
	<species id="M_c05931_c" name="Unnamed998" compartment="Cytosol" charge="0" boundaryCondition="false"/>
	<species id="M_c05932_c" name="Unnamed999" compartment="Cytosol" charge="0" boundaryCondition="false"/>
	<species id="M_c05933_c" name="Unnamed1000" compartment="Cytosol" charge="0" boundaryCondition="false"/>
	<species id="M_c05935_c" name="Unnamed1001" compartment="Cytosol" charge="0" boundaryCondition="false"/>
	<species id="M_c05936_c" name="Unnamed1002" compartment="Cytosol" charge="0" boundaryCondition="false"/>
	<species id="M_c05938_c" name="Unnamed1003" compartment="Cytosol" charge="0" boundaryCondition="false"/>
	<species id="M_c05946_c" name="Unnamed1004" compartment="Cytosol" charge="0" boundaryCondition="false"/>
	<species id="M_c05947_c" name="Unnamed1005" compartment="Cytosol" charge="0" boundaryCondition="false"/>
	<species id="M_c05983_c" name="Unnamed1006" compartment="Cytosol" charge="0" boundaryCondition="false"/>
	<species id="M_c05989_c" name="Unnamed1007" compartment="Cytosol" charge="0" boundaryCondition="false"/>
	<species id="M_c05993_c" name="Unnamed1008" compartment="Cytosol" charge="0" boundaryCondition="false"/>
	<species id="M_c05999_c" name="Unnamed1009" compartment="Cytosol" charge="0" boundaryCondition="false"/>
	<species id="M_c06000_c" name="Unnamed1010" compartment="Cytosol" charge="0" boundaryCondition="false"/>
	<species id="M_c06001_c" name="Unnamed1011" compartment="Cytosol" charge="0" boundaryCondition="false"/>
	<species id="M_c06002_c" name="Unnamed1012" compartment="Cytosol" charge="0" boundaryCondition="false"/>
	<species id="M_c06006_c" name="Unnamed1013" compartment="Cytosol" charge="0" boundaryCondition="false"/>
	<species id="M_c06007_c" name="Unnamed1014" compartment="Cytosol" charge="0" boundaryCondition="false"/>
	<species id="M_c06008_c" name="Unnamed1015" compartment="Cytosol" charge="0" boundaryCondition="false"/>
	<species id="M_c06010_c" name="Unnamed1016" compartment="Cytosol" charge="0" boundaryCondition="false"/>
	<species id="M_c06019_c" name="Unnamed1017" compartment="Cytosol" charge="0" boundaryCondition="false"/>
	<species id="M_c06024_c" name="Unnamed1018" compartment="Cytosol" charge="0" boundaryCondition="false"/>
	<species id="M_c06025_c" name="Unnamed1019" compartment="Cytosol" charge="0" boundaryCondition="false"/>
	<species id="M_c06027_c" name="Unnamed1020" compartment="Cytosol" charge="0" boundaryCondition="false"/>
	<species id="M_c06028_c" name="Unnamed1021" compartment="Cytosol" charge="0" boundaryCondition="false"/>
	<species id="M_c06030_c" name="Unnamed1022" compartment="Cytosol" charge="0" boundaryCondition="false"/>
	<species id="M_c06032_c" name="Unnamed1023" compartment="Cytosol" charge="0" boundaryCondition="false"/>
	<species id="M_c06033_c" name="Unnamed1024" compartment="Cytosol" charge="0" boundaryCondition="false"/>
	<species id="M_c06054_c" name="Unnamed1025" compartment="Cytosol" charge="0" boundaryCondition="false"/>
	<species id="M_c06055_c" name="Unnamed1026" compartment="Cytosol" charge="0" boundaryCondition="false"/>
	<species id="M_c06101_c" name="Unnamed1027" compartment="Cytosol" charge="0" boundaryCondition="false"/>
	<species id="M_c06102_c" name="Unnamed1028" compartment="Cytosol" charge="0" boundaryCondition="false"/>
	<species id="M_c06103_c" name="Unnamed1029" compartment="Cytosol" charge="0" boundaryCondition="false"/>
	<species id="M_c06111_c" name="Unnamed1030" compartment="Cytosol" charge="0" boundaryCondition="false"/>
	<species id="M_c06121_c" name="Unnamed1031" compartment="Cytosol" charge="0" boundaryCondition="false"/>
	<species id="M_c06142_c" name="Unnamed1032" compartment="Cytosol" charge="0" boundaryCondition="false"/>
	<species id="M_c06148_c" name="Unnamed1033" compartment="Cytosol" charge="0" boundaryCondition="false"/>
	<species id="M_c06156_c" name="Unnamed1034" compartment="Cytosol" charge="0" boundaryCondition="false"/>
	<species id="M_c06157_c" name="Unnamed1035" compartment="Cytosol" charge="0" boundaryCondition="false"/>
	<species id="M_c06178_c" name="Unnamed1036" compartment="Cytosol" charge="0" boundaryCondition="false"/>
	<species id="M_c06195_c" name="Unnamed1037" compartment="Cytosol" charge="0" boundaryCondition="false"/>
	<species id="M_c06200_c" name="Unnamed1038" compartment="Cytosol" charge="0" boundaryCondition="false"/>
	<species id="M_c06201_c" name="Unnamed1039" compartment="Cytosol" charge="0" boundaryCondition="false"/>
	<species id="M_c06210_c" name="Unnamed1040" compartment="Cytosol" charge="0" boundaryCondition="false"/>
	<species id="M_c06237_c" name="Unnamed1041" compartment="Cytosol" charge="0" boundaryCondition="false"/>
	<species id="M_c06241_c" name="Unnamed1042" compartment="Cytosol" charge="0" boundaryCondition="false"/>
	<species id="M_c06321_c" name="Unnamed1043" compartment="Cytosol" charge="0" boundaryCondition="false"/>
	<species id="M_c06328_c" name="Unnamed1044" compartment="Cytosol" charge="0" boundaryCondition="false"/>
	<species id="M_c06329_c" name="Unnamed1045" compartment="Cytosol" charge="0" boundaryCondition="false"/>
	<species id="M_c06366_c" name="Unnamed1046" compartment="Cytosol" charge="0" boundaryCondition="false"/>
	<species id="M_c06381_c" name="Unnamed1047" compartment="Cytosol" charge="0" boundaryCondition="false"/>
	<species id="M_c06382_c" name="Unnamed1048" compartment="Cytosol" charge="0" boundaryCondition="false"/>
	<species id="M_c06383_c" name="Unnamed1049" compartment="Cytosol" charge="0" boundaryCondition="false"/>
	<species id="M_c06384_c" name="Unnamed1050" compartment="Cytosol" charge="0" boundaryCondition="false"/>
	<species id="M_c06387_c" name="Unnamed1051" compartment="Cytosol" charge="0" boundaryCondition="false"/>
	<species id="M_c06430_c" name="Unnamed1052" compartment="Cytosol" charge="0" boundaryCondition="false"/>
	<species id="M_c06440_c" name="Unnamed1053" compartment="Cytosol" charge="0" boundaryCondition="false"/>
	<species id="M_c06441_c" name="Unnamed1054" compartment="Cytosol" charge="0" boundaryCondition="false"/>
	<species id="M_c06548_c" name="Unnamed1055" compartment="Cytosol" charge="0" boundaryCondition="false"/>
	<species id="M_c06551_c" name="Unnamed1056" compartment="Cytosol" charge="0" boundaryCondition="false"/>
	<species id="M_c06555_c" name="Unnamed1057" compartment="Cytosol" charge="0" boundaryCondition="false"/>
	<species id="M_c06556_c" name="Unnamed1058" compartment="Cytosol" charge="0" boundaryCondition="false"/>
	<species id="M_c06559_c" name="Unnamed1059" compartment="Cytosol" charge="0" boundaryCondition="false"/>
	<species id="M_c06560_c" name="Unnamed1060" compartment="Cytosol" charge="0" boundaryCondition="false"/>
	<species id="M_c06564_c" name="Unnamed1061" compartment="Cytosol" charge="0" boundaryCondition="false"/>
	<species id="M_c06565_c" name="Unnamed1062" compartment="Cytosol" charge="0" boundaryCondition="false"/>
	<species id="M_c06588_c" name="Unnamed1063" compartment="Cytosol" charge="0" boundaryCondition="false"/>
	<species id="M_c06589_c" name="Unnamed1064" compartment="Cytosol" charge="0" boundaryCondition="false"/>
	<species id="M_c06603_c" name="Unnamed1065" compartment="Cytosol" charge="0" boundaryCondition="false"/>
	<species id="M_c06604_c" name="Unnamed1066" compartment="Cytosol" charge="0" boundaryCondition="false"/>
	<species id="M_c06606_c" name="Unnamed1067" compartment="Cytosol" charge="0" boundaryCondition="false"/>
	<species id="M_c06607_c" name="Unnamed1068" compartment="Cytosol" charge="0" boundaryCondition="false"/>
	<species id="M_c06608_c" name="Unnamed1069" compartment="Cytosol" charge="0" boundaryCondition="false"/>
	<species id="M_c06636_c" name="Unnamed1070" compartment="Cytosol" charge="0" boundaryCondition="false"/>
	<species id="M_c06637_c" name="Unnamed1071" compartment="Cytosol" charge="0" boundaryCondition="false"/>
	<species id="M_c06638_c" name="Unnamed1072" compartment="Cytosol" charge="0" boundaryCondition="false"/>
	<species id="M_c06639_c" name="Unnamed1073" compartment="Cytosol" charge="0" boundaryCondition="false"/>
	<species id="M_c06640_c" name="Unnamed1074" compartment="Cytosol" charge="0" boundaryCondition="false"/>
	<species id="M_c06642_c" name="Unnamed1075" compartment="Cytosol" charge="0" boundaryCondition="false"/>
	<species id="M_c06649_c" name="Unnamed1076" compartment="Cytosol" charge="0" boundaryCondition="false"/>
	<species id="M_c06650_c" name="Unnamed1077" compartment="Cytosol" charge="0" boundaryCondition="false"/>
	<species id="M_c06672_c" name="Unnamed1078" compartment="Cytosol" charge="0" boundaryCondition="false"/>
	<species id="M_c06711_c" name="Unnamed1079" compartment="Cytosol" charge="0" boundaryCondition="false"/>
	<species id="M_c06712_c" name="Unnamed1080" compartment="Cytosol" charge="0" boundaryCondition="false"/>
	<species id="M_c06714_c" name="Unnamed1081" compartment="Cytosol" charge="0" boundaryCondition="false"/>
	<species id="M_c06717_c" name="Unnamed1082" compartment="Cytosol" charge="0" boundaryCondition="false"/>
	<species id="M_c06727_c" name="Unnamed1083" compartment="Cytosol" charge="0" boundaryCondition="false"/>
	<species id="M_c06728_c" name="Unnamed1084" compartment="Cytosol" charge="0" boundaryCondition="false"/>
	<species id="M_c06729_c" name="Unnamed1085" compartment="Cytosol" charge="0" boundaryCondition="false"/>
	<species id="M_c06730_c" name="Unnamed1086" compartment="Cytosol" charge="0" boundaryCondition="false"/>
	<species id="M_c06735_c" name="Unnamed1087" compartment="Cytosol" charge="0" boundaryCondition="false"/>
	<species id="M_c06749_c" name="Unnamed1088" compartment="Cytosol" charge="0" boundaryCondition="false"/>
	<species id="M_c06760_c" name="Unnamed1089" compartment="Cytosol" charge="0" boundaryCondition="false"/>
	<species id="M_c06761_c" name="Unnamed1090" compartment="Cytosol" charge="0" boundaryCondition="false"/>
	<species id="M_c06762_c" name="Unnamed1091" compartment="Cytosol" charge="0" boundaryCondition="false"/>
	<species id="M_c06790_c" name="Unnamed1092" compartment="Cytosol" charge="0" boundaryCondition="false"/>
	<species id="M_c06791_c" name="Unnamed1093" compartment="Cytosol" charge="0" boundaryCondition="false"/>
	<species id="M_c06792_c" name="Unnamed1094" compartment="Cytosol" charge="0" boundaryCondition="false"/>
	<species id="M_c06793_c" name="Unnamed1095" compartment="Cytosol" charge="0" boundaryCondition="false"/>
	<species id="M_c06891_c" name="Unnamed1096" compartment="Cytosol" charge="0" boundaryCondition="false"/>
	<species id="M_c06892_c" name="Unnamed1097" compartment="Cytosol" charge="0" boundaryCondition="false"/>
	<species id="M_c06893_c" name="Unnamed1098" compartment="Cytosol" charge="0" boundaryCondition="false"/>
	<species id="M_c07083_c" name="Unnamed1099" compartment="Cytosol" charge="0" boundaryCondition="false"/>
	<species id="M_c07084_c" name="Unnamed1100" compartment="Cytosol" charge="0" boundaryCondition="false"/>
	<species id="M_c07085_c" name="Unnamed1101" compartment="Cytosol" charge="0" boundaryCondition="false"/>
	<species id="M_c07086_c" name="Unnamed1102" compartment="Cytosol" charge="0" boundaryCondition="false"/>
	<species id="M_c07087_c" name="Unnamed1103" compartment="Cytosol" charge="0" boundaryCondition="false"/>
	<species id="M_c07089_c" name="Unnamed1104" compartment="Cytosol" charge="0" boundaryCondition="false"/>
	<species id="M_c07097_c" name="Unnamed1105" compartment="Cytosol" charge="0" boundaryCondition="false"/>
	<species id="M_c07111_c" name="Unnamed1106" compartment="Cytosol" charge="0" boundaryCondition="false"/>
	<species id="M_c07112_c" name="Unnamed1107" compartment="Cytosol" charge="0" boundaryCondition="false"/>
	<species id="M_c07123_c" name="Unnamed1108" compartment="Cytosol" charge="0" boundaryCondition="false"/>
	<species id="M_c07303_c" name="Unnamed1109" compartment="Cytosol" charge="0" boundaryCondition="false"/>
	<species id="M_c07328_c" name="Unnamed1110" compartment="Cytosol" charge="0" boundaryCondition="false"/>
	<species id="M_c07329_c" name="Unnamed1111" compartment="Cytosol" charge="0" boundaryCondition="false"/>
	<species id="M_c07478_c" name="Unnamed1112" compartment="Cytosol" charge="0" boundaryCondition="false"/>
	<species id="M_c07479_c" name="Unnamed1113" compartment="Cytosol" charge="0" boundaryCondition="false"/>
	<species id="M_c07720_c" name="Unnamed1114" compartment="Cytosol" charge="0" boundaryCondition="false"/>
	<species id="M_c07722_c" name="Unnamed1115" compartment="Cytosol" charge="0" boundaryCondition="false"/>
	<species id="M_c07727_c" name="Unnamed1116" compartment="Cytosol" charge="0" boundaryCondition="false"/>
	<species id="M_c07728_c" name="Unnamed1117" compartment="Cytosol" charge="0" boundaryCondition="false"/>
	<species id="M_c07836_c" name="Unnamed1118" compartment="Cytosol" charge="0" boundaryCondition="false"/>
	<species id="M_c09814_c" name="Unnamed1119" compartment="Cytosol" charge="0" boundaryCondition="false"/>
	<species id="M_c09815_c" name="Unnamed1120" compartment="Cytosol" charge="0" boundaryCondition="false"/>
	<species id="M_c09816_c" name="Unnamed1121" compartment="Cytosol" charge="0" boundaryCondition="false"/>
	<species id="M_c09817_c" name="Unnamed1122" compartment="Cytosol" charge="0" boundaryCondition="false"/>
	<species id="M_c09818_c" name="Unnamed1123" compartment="Cytosol" charge="0" boundaryCondition="false"/>
	<species id="M_c09819_c" name="Unnamed1124" compartment="Cytosol" charge="0" boundaryCondition="false"/>
	<species id="M_c09820_c" name="Unnamed1125" compartment="Cytosol" charge="0" boundaryCondition="false"/>
	<species id="M_c09821_c" name="Unnamed1126" compartment="Cytosol" charge="0" boundaryCondition="false"/>
	<species id="M_c09824_c" name="Unnamed1127" compartment="Cytosol" charge="0" boundaryCondition="false"/>
	<species id="M_c09825_c" name="Unnamed1128" compartment="Cytosol" charge="0" boundaryCondition="false"/>
	<species id="M_c10974_c" name="Unnamed1129" compartment="Cytosol" charge="0" boundaryCondition="false"/>
	<species id="M_c11062_c" name="Unnamed1130" compartment="Cytosol" charge="0" boundaryCondition="false"/>
	<species id="M_c11354_c" name="Unnamed1131" compartment="Cytosol" charge="0" boundaryCondition="false"/>
	<species id="M_c11355_c" name="Unnamed1132" compartment="Cytosol" charge="0" boundaryCondition="false"/>
	<species id="M_c11422_c" name="Unnamed1133" compartment="Cytosol" charge="0" boundaryCondition="false"/>
	<species id="M_c11431_c" name="Unnamed1134" compartment="Cytosol" charge="0" boundaryCondition="false"/>
	<species id="M_c11432_c" name="Unnamed1135" compartment="Cytosol" charge="0" boundaryCondition="false"/>
	<species id="M_c11437_c" name="Unnamed1136" compartment="Cytosol" charge="0" boundaryCondition="false"/>
	<species id="M_c11453_c" name="Unnamed1137" compartment="Cytosol" charge="0" boundaryCondition="false"/>
	<species id="M_c11472_c" name="Unnamed1138" compartment="Cytosol" charge="0" boundaryCondition="false"/>
	<species id="M_c11496_c" name="Unnamed1139" compartment="Cytosol" charge="0" boundaryCondition="false"/>
	<species id="M_c11497_c" name="Unnamed1140" compartment="Cytosol" charge="0" boundaryCondition="false"/>
	<species id="M_c11498_c" name="Unnamed1141" compartment="Cytosol" charge="0" boundaryCondition="false"/>
	<species id="M_c11499_c" name="Unnamed1142" compartment="Cytosol" charge="0" boundaryCondition="false"/>
	<species id="M_c11502_c" name="Unnamed1143" compartment="Cytosol" charge="0" boundaryCondition="false"/>
	<species id="M_c11505_c" name="Unnamed1144" compartment="Cytosol" charge="0" boundaryCondition="false"/>
	<species id="M_c11506_c" name="Unnamed1145" compartment="Cytosol" charge="0" boundaryCondition="false"/>
	<species id="M_c11507_c" name="Unnamed1146" compartment="Cytosol" charge="0" boundaryCondition="false"/>
	<species id="M_c11509_c" name="Unnamed1147" compartment="Cytosol" charge="0" boundaryCondition="false"/>
	<species id="M_c11555_c" name="Unnamed1148" compartment="Cytosol" charge="0" boundaryCondition="false"/>
	<species id="M_c11638_c" name="Unnamed1149" compartment="Cytosol" charge="0" boundaryCondition="false"/>
	<species id="M_c11811_c" name="Unnamed1150" compartment="Cytosol" charge="0" boundaryCondition="false"/>
	<species id="M_c11821_c" name="Unnamed1151" compartment="Cytosol" charge="0" boundaryCondition="false"/>
</listOfSpecies>
<listOfReactions>
<reaction id="R_R00004" name="Unnamed1" reversible="false">
<notes>
<html:p>GENE_ASSOCIATION:</html:p>
<html:p>PROTEIN_ASSOCIATION:</html:p>
<html:p>SUBSYSTEM: NONE</html:p>
<html:p>PROTEIN_CLASS: NONE</html:p>
</notes>
<listOfReactants>
	<speciesReference species="M_c00001_c" stoichiometry="1.000000"/>
	<speciesReference species="M_c00013_c" stoichiometry="1.000000"/>
</listOfReactants>
<listOfProducts>
	<speciesReference species="M_c00009_c" stoichiometry="2.000000"/>
</listOfProducts>
<kineticLaw>
	<math xmlns="http://www.w3.org/1998/Math/MathML">
			<ci> FLUX_VALUE </ci>
	</math>
	<listOfParameters>
		<parameter id="LOWER_BOUND" value="0" units="mmol_per_gDW_per_hr"/>
		<parameter id="UPPER_BOUND" value="1000" units="mmol_per_gDW_per_hr"/>
		<parameter id="OBJECTIVE_COEFFICIENT" value="0.0"/>
		<parameter id="FLUX_VALUE" value="0.0" units="mmol_per_gDW_per_hr"/>
	</listOfParameters>
</kineticLaw>
</reaction>
<reaction id="R_R00005" name="Unnamed2" reversible="true">
<notes>
<html:p>GENE_ASSOCIATION:</html:p>
<html:p>PROTEIN_ASSOCIATION:</html:p>
<html:p>SUBSYSTEM: NONE</html:p>
<html:p>PROTEIN_CLASS: NONE</html:p>
</notes>
<listOfReactants>
	<speciesReference species="M_c00001_c" stoichiometry="1.000000"/>
	<speciesReference species="M_c01010_c" stoichiometry="1.000000"/>
</listOfReactants>
<listOfProducts>
	<speciesReference species="M_c00011_c" stoichiometry="2.000000"/>
	<speciesReference species="M_c00014_c" stoichiometry="2.000000"/>
</listOfProducts>
<kineticLaw>
	<math xmlns="http://www.w3.org/1998/Math/MathML">
			<ci> FLUX_VALUE </ci>
	</math>
	<listOfParameters>
		<parameter id="LOWER_BOUND" value="-1000" units="mmol_per_gDW_per_hr"/>
		<parameter id="UPPER_BOUND" value="1000" units="mmol_per_gDW_per_hr"/>
		<parameter id="OBJECTIVE_COEFFICIENT" value="0.0"/>
		<parameter id="FLUX_VALUE" value="0.0" units="mmol_per_gDW_per_hr"/>
	</listOfParameters>
</kineticLaw>
</reaction>
<reaction id="R_R00006" name="Unnamed3" reversible="false">
<notes>
<html:p>GENE_ASSOCIATION:</html:p>
<html:p>PROTEIN_ASSOCIATION:</html:p>
<html:p>SUBSYSTEM: NONE</html:p>
<html:p>PROTEIN_CLASS: NONE</html:p>
</notes>
<listOfReactants>
	<speciesReference species="M_c00022_c" stoichiometry="2.000000"/>
</listOfReactants>
<listOfProducts>
	<speciesReference species="M_c00011_c" stoichiometry="1.000000"/>
	<speciesReference species="M_c00900_c" stoichiometry="1.000000"/>
</listOfProducts>
<kineticLaw>
	<math xmlns="http://www.w3.org/1998/Math/MathML">
			<ci> FLUX_VALUE </ci>
	</math>
	<listOfParameters>
		<parameter id="LOWER_BOUND" value="0" units="mmol_per_gDW_per_hr"/>
		<parameter id="UPPER_BOUND" value="1000" units="mmol_per_gDW_per_hr"/>
		<parameter id="OBJECTIVE_COEFFICIENT" value="0.0"/>
		<parameter id="FLUX_VALUE" value="0.0" units="mmol_per_gDW_per_hr"/>
	</listOfParameters>
</kineticLaw>
</reaction>
<reaction id="R_R00007" name="Unnamed4" reversible="false">
<notes>
<html:p>GENE_ASSOCIATION:</html:p>
<html:p>PROTEIN_ASSOCIATION:</html:p>
<html:p>SUBSYSTEM: NONE</html:p>
<html:p>PROTEIN_CLASS: NONE</html:p>
</notes>
<listOfReactants>
	<speciesReference species="M_c04184_c" stoichiometry="1.000000"/>
</listOfReactants>
<listOfProducts>
	<speciesReference species="M_c00022_c" stoichiometry="2.000000"/>
</listOfProducts>
<kineticLaw>
	<math xmlns="http://www.w3.org/1998/Math/MathML">
			<ci> FLUX_VALUE </ci>
	</math>
	<listOfParameters>
		<parameter id="LOWER_BOUND" value="0" units="mmol_per_gDW_per_hr"/>
		<parameter id="UPPER_BOUND" value="1000" units="mmol_per_gDW_per_hr"/>
		<parameter id="OBJECTIVE_COEFFICIENT" value="0.0"/>
		<parameter id="FLUX_VALUE" value="0.0" units="mmol_per_gDW_per_hr"/>
	</listOfParameters>
</kineticLaw>
</reaction>
<reaction id="R_R00008" name="Unnamed5" reversible="false">
<notes>
<html:p>GENE_ASSOCIATION:</html:p>
<html:p>PROTEIN_ASSOCIATION:</html:p>
<html:p>SUBSYSTEM: NONE</html:p>
<html:p>PROTEIN_CLASS: NONE</html:p>
</notes>
<listOfReactants>
	<speciesReference species="M_c00022_c" stoichiometry="2.000000"/>
</listOfReactants>
<listOfProducts>
	<speciesReference species="M_c06033_c" stoichiometry="1.000000"/>
</listOfProducts>
<kineticLaw>
	<math xmlns="http://www.w3.org/1998/Math/MathML">
			<ci> FLUX_VALUE </ci>
	</math>
	<listOfParameters>
		<parameter id="LOWER_BOUND" value="0" units="mmol_per_gDW_per_hr"/>
		<parameter id="UPPER_BOUND" value="1000" units="mmol_per_gDW_per_hr"/>
		<parameter id="OBJECTIVE_COEFFICIENT" value="0.0"/>
		<parameter id="FLUX_VALUE" value="0.0" units="mmol_per_gDW_per_hr"/>
	</listOfParameters>
</kineticLaw>
</reaction>
<reaction id="R_R00012" name="Unnamed6" reversible="true">
<notes>
<html:p>GENE_ASSOCIATION:</html:p>
<html:p>PROTEIN_ASSOCIATION:</html:p>
<html:p>SUBSYSTEM: NONE</html:p>
<html:p>PROTEIN_CLASS: NONE</html:p>
</notes>
<listOfReactants>
	<speciesReference species="M_c00044_c" stoichiometry="2.000000"/>
</listOfReactants>
<listOfProducts>
	<speciesReference species="M_c00013_c" stoichiometry="1.000000"/>
	<speciesReference species="M_c01261_c" stoichiometry="1.000000"/>
</listOfProducts>
<kineticLaw>
	<math xmlns="http://www.w3.org/1998/Math/MathML">
			<ci> FLUX_VALUE </ci>
	</math>
	<listOfParameters>
		<parameter id="LOWER_BOUND" value="-1000" units="mmol_per_gDW_per_hr"/>
		<parameter id="UPPER_BOUND" value="1000" units="mmol_per_gDW_per_hr"/>
		<parameter id="OBJECTIVE_COEFFICIENT" value="0.0"/>
		<parameter id="FLUX_VALUE" value="0.0" units="mmol_per_gDW_per_hr"/>
	</listOfParameters>
</kineticLaw>
</reaction>
<reaction id="R_R00013" name="Unnamed7" reversible="false">
<notes>
<html:p>GENE_ASSOCIATION:</html:p>
<html:p>PROTEIN_ASSOCIATION:</html:p>
<html:p>SUBSYSTEM: NONE</html:p>
<html:p>PROTEIN_CLASS: NONE</html:p>
</notes>
<listOfReactants>
	<speciesReference species="M_c00048_c" stoichiometry="2.000000"/>
</listOfReactants>
<listOfProducts>
	<speciesReference species="M_c00011_c" stoichiometry="1.000000"/>
	<speciesReference species="M_c01146_c" stoichiometry="1.000000"/>
</listOfProducts>
<kineticLaw>
	<math xmlns="http://www.w3.org/1998/Math/MathML">
			<ci> FLUX_VALUE </ci>
	</math>
	<listOfParameters>
		<parameter id="LOWER_BOUND" value="0" units="mmol_per_gDW_per_hr"/>
		<parameter id="UPPER_BOUND" value="1000" units="mmol_per_gDW_per_hr"/>
		<parameter id="OBJECTIVE_COEFFICIENT" value="0.0"/>
		<parameter id="FLUX_VALUE" value="0.0" units="mmol_per_gDW_per_hr"/>
	</listOfParameters>
</kineticLaw>
</reaction>
<reaction id="R_R00014" name="Unnamed8" reversible="true">
<notes>
<html:p>GENE_ASSOCIATION:</html:p>
<html:p>PROTEIN_ASSOCIATION:</html:p>
<html:p>SUBSYSTEM: NONE</html:p>
<html:p>PROTEIN_CLASS: NONE</html:p>
</notes>
<listOfReactants>
	<speciesReference species="M_c00011_c" stoichiometry="1.000000"/>
	<speciesReference species="M_c05125_c" stoichiometry="1.000000"/>
</listOfReactants>
<listOfProducts>
	<speciesReference species="M_c00022_c" stoichiometry="1.000000"/>
	<speciesReference species="M_c00068_c" stoichiometry="1.000000"/>
</listOfProducts>
<kineticLaw>
	<math xmlns="http://www.w3.org/1998/Math/MathML">
			<ci> FLUX_VALUE </ci>
	</math>
	<listOfParameters>
		<parameter id="LOWER_BOUND" value="-1000" units="mmol_per_gDW_per_hr"/>
		<parameter id="UPPER_BOUND" value="1000" units="mmol_per_gDW_per_hr"/>
		<parameter id="OBJECTIVE_COEFFICIENT" value="0.0"/>
		<parameter id="FLUX_VALUE" value="0.0" units="mmol_per_gDW_per_hr"/>
	</listOfParameters>
</kineticLaw>
</reaction>
<reaction id="R_R00016" name="Unnamed9" reversible="true">
<notes>
<html:p>GENE_ASSOCIATION:</html:p>
<html:p>PROTEIN_ASSOCIATION:</html:p>
<html:p>SUBSYSTEM: NONE</html:p>
<html:p>PROTEIN_CLASS: NONE</html:p>
</notes>
<listOfReactants>
	<speciesReference species="M_c00103_c" stoichiometry="2.000000"/>
</listOfReactants>
<listOfProducts>
	<speciesReference species="M_c00031_c" stoichiometry="1.000000"/>
	<speciesReference species="M_c00660_c" stoichiometry="1.000000"/>
</listOfProducts>
<kineticLaw>
	<math xmlns="http://www.w3.org/1998/Math/MathML">
			<ci> FLUX_VALUE </ci>
	</math>
	<listOfParameters>
		<parameter id="LOWER_BOUND" value="-1000" units="mmol_per_gDW_per_hr"/>
		<parameter id="UPPER_BOUND" value="1000" units="mmol_per_gDW_per_hr"/>
		<parameter id="OBJECTIVE_COEFFICIENT" value="0.0"/>
		<parameter id="FLUX_VALUE" value="0.0" units="mmol_per_gDW_per_hr"/>
	</listOfParameters>
</kineticLaw>
</reaction>
<reaction id="R_R00018" name="Unnamed10" reversible="false">
<notes>
<html:p>GENE_ASSOCIATION:</html:p>
<html:p>PROTEIN_ASSOCIATION:</html:p>
<html:p>SUBSYSTEM: NONE</html:p>
<html:p>PROTEIN_CLASS: NONE</html:p>
</notes>
<listOfReactants>
	<speciesReference species="M_c00134_c" stoichiometry="2.000000"/>
</listOfReactants>
<listOfProducts>
	<speciesReference species="M_c00014_c" stoichiometry="1.000000"/>
	<speciesReference species="M_c06366_c" stoichiometry="1.000000"/>
</listOfProducts>
<kineticLaw>
	<math xmlns="http://www.w3.org/1998/Math/MathML">
			<ci> FLUX_VALUE </ci>
	</math>
	<listOfParameters>
		<parameter id="LOWER_BOUND" value="0" units="mmol_per_gDW_per_hr"/>
		<parameter id="UPPER_BOUND" value="1000" units="mmol_per_gDW_per_hr"/>
		<parameter id="OBJECTIVE_COEFFICIENT" value="0.0"/>
		<parameter id="FLUX_VALUE" value="0.0" units="mmol_per_gDW_per_hr"/>
	</listOfParameters>
</kineticLaw>
</reaction>
<reaction id="R_R00024" name="Unnamed11" reversible="false">
<notes>
<html:p>GENE_ASSOCIATION:</html:p>
<html:p>PROTEIN_ASSOCIATION:</html:p>
<html:p>SUBSYSTEM: NONE</html:p>
<html:p>PROTEIN_CLASS: NONE</html:p>
</notes>
<listOfReactants>
	<speciesReference species="M_c00001_c" stoichiometry="1.000000"/>
	<speciesReference species="M_c00011_c" stoichiometry="1.000000"/>
	<speciesReference species="M_c01182_c" stoichiometry="1.000000"/>
</listOfReactants>
<listOfProducts>
	<speciesReference species="M_c00197_c" stoichiometry="2.000000"/>
</listOfProducts>
<kineticLaw>
	<math xmlns="http://www.w3.org/1998/Math/MathML">
			<ci> FLUX_VALUE </ci>
	</math>
	<listOfParameters>
		<parameter id="LOWER_BOUND" value="0" units="mmol_per_gDW_per_hr"/>
		<parameter id="UPPER_BOUND" value="1000" units="mmol_per_gDW_per_hr"/>
		<parameter id="OBJECTIVE_COEFFICIENT" value="0.0"/>
		<parameter id="FLUX_VALUE" value="0.0" units="mmol_per_gDW_per_hr"/>
	</listOfParameters>
</kineticLaw>
</reaction>
<reaction id="R_R00026" name="Unnamed12" reversible="false">
<notes>
<html:p>GENE_ASSOCIATION:</html:p>
<html:p>PROTEIN_ASSOCIATION:</html:p>
<html:p>SUBSYSTEM: NONE</html:p>
<html:p>PROTEIN_CLASS: NONE</html:p>
</notes>
<listOfReactants>
	<speciesReference species="M_c00001_c" stoichiometry="1.000000"/>
	<speciesReference species="M_c00185_c" stoichiometry="1.000000"/>
</listOfReactants>
<listOfProducts>
	<speciesReference species="M_c00221_c" stoichiometry="2.000000"/>
</listOfProducts>
<kineticLaw>
	<math xmlns="http://www.w3.org/1998/Math/MathML">
			<ci> FLUX_VALUE </ci>
	</math>
	<listOfParameters>
		<parameter id="LOWER_BOUND" value="0" units="mmol_per_gDW_per_hr"/>
		<parameter id="UPPER_BOUND" value="1000" units="mmol_per_gDW_per_hr"/>
		<parameter id="OBJECTIVE_COEFFICIENT" value="0.0"/>
		<parameter id="FLUX_VALUE" value="0.0" units="mmol_per_gDW_per_hr"/>
	</listOfParameters>
</kineticLaw>
</reaction>
<reaction id="R_R00028" name="Unnamed13" reversible="false">
<notes>
<html:p>GENE_ASSOCIATION:</html:p>
<html:p>PROTEIN_ASSOCIATION:</html:p>
<html:p>SUBSYSTEM: NONE</html:p>
<html:p>PROTEIN_CLASS: NONE</html:p>
</notes>
<listOfReactants>
	<speciesReference species="M_c00001_c" stoichiometry="1.000000"/>
	<speciesReference species="M_c00208_c" stoichiometry="1.000000"/>
</listOfReactants>
<listOfProducts>
	<speciesReference species="M_c00267_c" stoichiometry="2.000000"/>
</listOfProducts>
<kineticLaw>
	<math xmlns="http://www.w3.org/1998/Math/MathML">
			<ci> FLUX_VALUE </ci>
	</math>
	<listOfParameters>
		<parameter id="LOWER_BOUND" value="0" units="mmol_per_gDW_per_hr"/>
		<parameter id="UPPER_BOUND" value="1000" units="mmol_per_gDW_per_hr"/>
		<parameter id="OBJECTIVE_COEFFICIENT" value="0.0"/>
		<parameter id="FLUX_VALUE" value="0.0" units="mmol_per_gDW_per_hr"/>
	</listOfParameters>
</kineticLaw>
</reaction>
<reaction id="R_R00031" name="Unnamed14" reversible="false">
<notes>
<html:p>GENE_ASSOCIATION:</html:p>
<html:p>PROTEIN_ASSOCIATION:</html:p>
<html:p>SUBSYSTEM: NONE</html:p>
<html:p>PROTEIN_CLASS: NONE</html:p>
</notes>
<listOfReactants>
	<speciesReference species="M_c00007_c" stoichiometry="1.000000"/>
	<speciesReference species="M_c00082_c" stoichiometry="2.000000"/>
</listOfReactants>
<listOfProducts>
	<speciesReference species="M_c00355_c" stoichiometry="2.000000"/>
</listOfProducts>
<kineticLaw>
	<math xmlns="http://www.w3.org/1998/Math/MathML">
			<ci> FLUX_VALUE </ci>
	</math>
	<listOfParameters>
		<parameter id="LOWER_BOUND" value="0" units="mmol_per_gDW_per_hr"/>
		<parameter id="UPPER_BOUND" value="1000" units="mmol_per_gDW_per_hr"/>
		<parameter id="OBJECTIVE_COEFFICIENT" value="0.0"/>
		<parameter id="FLUX_VALUE" value="0.0" units="mmol_per_gDW_per_hr"/>
	</listOfParameters>
</kineticLaw>
</reaction>
<reaction id="R_R00035" name="Unnamed15" reversible="true">
<notes>
<html:p>GENE_ASSOCIATION:</html:p>
<html:p>PROTEIN_ASSOCIATION:</html:p>
<html:p>SUBSYSTEM: NONE</html:p>
<html:p>PROTEIN_CLASS: NONE</html:p>
</notes>
<listOfReactants>
	<speciesReference species="M_c00007_c" stoichiometry="1.000000"/>
	<speciesReference species="M_c00072_c" stoichiometry="2.000000"/>
</listOfReactants>
<listOfProducts>
	<speciesReference species="M_c00001_c" stoichiometry="2.000000"/>
	<speciesReference species="M_c00425_c" stoichiometry="2.000000"/>
</listOfProducts>
<kineticLaw>
	<math xmlns="http://www.w3.org/1998/Math/MathML">
			<ci> FLUX_VALUE </ci>
	</math>
	<listOfParameters>
		<parameter id="LOWER_BOUND" value="-1000" units="mmol_per_gDW_per_hr"/>
		<parameter id="UPPER_BOUND" value="1000" units="mmol_per_gDW_per_hr"/>
		<parameter id="OBJECTIVE_COEFFICIENT" value="0.0"/>
		<parameter id="FLUX_VALUE" value="0.0" units="mmol_per_gDW_per_hr"/>
	</listOfParameters>
</kineticLaw>
</reaction>
<reaction id="R_R00040" name="Unnamed16" reversible="false">
<notes>
<html:p>GENE_ASSOCIATION:</html:p>
<html:p>PROTEIN_ASSOCIATION:</html:p>
<html:p>SUBSYSTEM: NONE</html:p>
<html:p>PROTEIN_CLASS: NONE</html:p>
</notes>
<listOfReactants>
	<speciesReference species="M_c00007_c" stoichiometry="1.000000"/>
	<speciesReference species="M_c00114_c" stoichiometry="2.000000"/>
</listOfReactants>
<listOfProducts>
	<speciesReference species="M_c00001_c" stoichiometry="2.000000"/>
	<speciesReference species="M_c00576_c" stoichiometry="2.000000"/>
</listOfProducts>
<kineticLaw>
	<math xmlns="http://www.w3.org/1998/Math/MathML">
			<ci> FLUX_VALUE </ci>
	</math>
	<listOfParameters>
		<parameter id="LOWER_BOUND" value="0" units="mmol_per_gDW_per_hr"/>
		<parameter id="UPPER_BOUND" value="1000" units="mmol_per_gDW_per_hr"/>
		<parameter id="OBJECTIVE_COEFFICIENT" value="0.0"/>
		<parameter id="FLUX_VALUE" value="0.0" units="mmol_per_gDW_per_hr"/>
	</listOfParameters>
</kineticLaw>
</reaction>
<reaction id="R_R00042" name="Unnamed17" reversible="false">
<notes>
<html:p>GENE_ASSOCIATION:</html:p>
<html:p>PROTEIN_ASSOCIATION:</html:p>
<html:p>SUBSYSTEM: NONE</html:p>
<html:p>PROTEIN_CLASS: NONE</html:p>
</notes>
<listOfReactants>
	<speciesReference species="M_c00007_c" stoichiometry="1.000000"/>
	<speciesReference species="M_c01179_c" stoichiometry="2.000000"/>
</listOfReactants>
<listOfProducts>
	<speciesReference species="M_c00011_c" stoichiometry="2.000000"/>
	<speciesReference species="M_c00642_c" stoichiometry="2.000000"/>
</listOfProducts>
<kineticLaw>
	<math xmlns="http://www.w3.org/1998/Math/MathML">
			<ci> FLUX_VALUE </ci>
	</math>
	<listOfParameters>
		<parameter id="LOWER_BOUND" value="0" units="mmol_per_gDW_per_hr"/>
		<parameter id="UPPER_BOUND" value="1000" units="mmol_per_gDW_per_hr"/>
		<parameter id="OBJECTIVE_COEFFICIENT" value="0.0"/>
		<parameter id="FLUX_VALUE" value="0.0" units="mmol_per_gDW_per_hr"/>
	</listOfParameters>
</kineticLaw>
</reaction>
<reaction id="R_R00047" name="Unnamed18" reversible="false">
<notes>
<html:p>GENE_ASSOCIATION:</html:p>
<html:p>PROTEIN_ASSOCIATION:</html:p>
<html:p>SUBSYSTEM: NONE</html:p>
<html:p>PROTEIN_CLASS: NONE</html:p>
</notes>
<listOfReactants>
	<speciesReference species="M_c00007_c" stoichiometry="1.000000"/>
	<speciesReference species="M_c01020_c" stoichiometry="2.000000"/>
</listOfReactants>
<listOfProducts>
	<speciesReference species="M_c00011_c" stoichiometry="2.000000"/>
	<speciesReference species="M_c01059_c" stoichiometry="2.000000"/>
</listOfProducts>
<kineticLaw>
	<math xmlns="http://www.w3.org/1998/Math/MathML">
			<ci> FLUX_VALUE </ci>
	</math>
	<listOfParameters>
		<parameter id="LOWER_BOUND" value="0" units="mmol_per_gDW_per_hr"/>
		<parameter id="UPPER_BOUND" value="1000" units="mmol_per_gDW_per_hr"/>
		<parameter id="OBJECTIVE_COEFFICIENT" value="0.0"/>
		<parameter id="FLUX_VALUE" value="0.0" units="mmol_per_gDW_per_hr"/>
	</listOfParameters>
</kineticLaw>
</reaction>
<reaction id="R_R00064" name="Unnamed19" reversible="true">
<notes>
<html:p>GENE_ASSOCIATION:</html:p>
<html:p>PROTEIN_ASSOCIATION:</html:p>
<html:p>SUBSYSTEM: NONE</html:p>
<html:p>PROTEIN_CLASS: NONE</html:p>
</notes>
<listOfReactants>
	<speciesReference species="M_c04733_c" stoichiometry="1.000000"/>
</listOfReactants>
<listOfProducts>
	<speciesReference species="M_c04053_c" stoichiometry="2.000000"/>
</listOfProducts>
<kineticLaw>
	<math xmlns="http://www.w3.org/1998/Math/MathML">
			<ci> FLUX_VALUE </ci>
	</math>
	<listOfParameters>
		<parameter id="LOWER_BOUND" value="-1000" units="mmol_per_gDW_per_hr"/>
		<parameter id="UPPER_BOUND" value="1000" units="mmol_per_gDW_per_hr"/>
		<parameter id="OBJECTIVE_COEFFICIENT" value="0.0"/>
		<parameter id="FLUX_VALUE" value="0.0" units="mmol_per_gDW_per_hr"/>
	</listOfParameters>
</kineticLaw>
</reaction>
<reaction id="R_R00068" name="Unnamed20" reversible="false">
<notes>
<html:p>GENE_ASSOCIATION:</html:p>
<html:p>PROTEIN_ASSOCIATION:</html:p>
<html:p>SUBSYSTEM: NONE</html:p>
<html:p>PROTEIN_CLASS: NONE</html:p>
</notes>
<listOfReactants>
	<speciesReference species="M_c00007_c" stoichiometry="1.000000"/>
	<speciesReference species="M_c00072_c" stoichiometry="2.000000"/>
</listOfReactants>
<listOfProducts>
	<speciesReference species="M_c00001_c" stoichiometry="2.000000"/>
	<speciesReference species="M_c05422_c" stoichiometry="2.000000"/>
</listOfProducts>
<kineticLaw>
	<math xmlns="http://www.w3.org/1998/Math/MathML">
			<ci> FLUX_VALUE </ci>
	</math>
	<listOfParameters>
		<parameter id="LOWER_BOUND" value="0" units="mmol_per_gDW_per_hr"/>
		<parameter id="UPPER_BOUND" value="1000" units="mmol_per_gDW_per_hr"/>
		<parameter id="OBJECTIVE_COEFFICIENT" value="0.0"/>
		<parameter id="FLUX_VALUE" value="0.0" units="mmol_per_gDW_per_hr"/>
	</listOfParameters>
</kineticLaw>
</reaction>
<reaction id="R_R00069" name="Unnamed21" reversible="false">
<notes>
<html:p>GENE_ASSOCIATION:</html:p>
<html:p>PROTEIN_ASSOCIATION:</html:p>
<html:p>SUBSYSTEM: NONE</html:p>
<html:p>PROTEIN_CLASS: NONE</html:p>
</notes>
<listOfReactants>
	<speciesReference species="M_c00007_c" stoichiometry="1.000000"/>
	<speciesReference species="M_c03680_c" stoichiometry="2.000000"/>
</listOfReactants>
<listOfProducts>
	<speciesReference species="M_c05565_c" stoichiometry="2.000000"/>
</listOfProducts>
<kineticLaw>
	<math xmlns="http://www.w3.org/1998/Math/MathML">
			<ci> FLUX_VALUE </ci>
	</math>
	<listOfParameters>
		<parameter id="LOWER_BOUND" value="0" units="mmol_per_gDW_per_hr"/>
		<parameter id="UPPER_BOUND" value="1000" units="mmol_per_gDW_per_hr"/>
		<parameter id="OBJECTIVE_COEFFICIENT" value="0.0"/>
		<parameter id="FLUX_VALUE" value="0.0" units="mmol_per_gDW_per_hr"/>
	</listOfParameters>
</kineticLaw>
</reaction>
<reaction id="R_R00081" name="Unnamed22" reversible="false">
<notes>
<html:p>GENE_ASSOCIATION:</html:p>
<html:p>PROTEIN_ASSOCIATION:</html:p>
<html:p>SUBSYSTEM: NONE</html:p>
<html:p>PROTEIN_CLASS: NONE</html:p>
</notes>
<listOfReactants>
	<speciesReference species="M_c00007_c" stoichiometry="1.000000"/>
	<speciesReference species="M_c00126_c" stoichiometry="4.000000"/>
</listOfReactants>
<listOfProducts>
	<speciesReference species="M_c00001_c" stoichiometry="2.000000"/>
	<speciesReference species="M_c00125_c" stoichiometry="4.000000"/>
</listOfProducts>
<kineticLaw>
	<math xmlns="http://www.w3.org/1998/Math/MathML">
			<ci> FLUX_VALUE </ci>
	</math>
	<listOfParameters>
		<parameter id="LOWER_BOUND" value="0" units="mmol_per_gDW_per_hr"/>
		<parameter id="UPPER_BOUND" value="1000" units="mmol_per_gDW_per_hr"/>
		<parameter id="OBJECTIVE_COEFFICIENT" value="0.0"/>
		<parameter id="FLUX_VALUE" value="0.0" units="mmol_per_gDW_per_hr"/>
	</listOfParameters>
</kineticLaw>
</reaction>
<reaction id="R_R00086" name="Unnamed23" reversible="false">
<notes>
<html:p>GENE_ASSOCIATION:</html:p>
<html:p>PROTEIN_ASSOCIATION:</html:p>
<html:p>SUBSYSTEM: NONE</html:p>
<html:p>PROTEIN_CLASS: NONE</html:p>
</notes>
<listOfReactants>
	<speciesReference species="M_c00001_c" stoichiometry="1.000000"/>
	<speciesReference species="M_c00002_c" stoichiometry="1.000000"/>
</listOfReactants>
<listOfProducts>
	<speciesReference species="M_c00008_c" stoichiometry="1.000000"/>
	<speciesReference species="M_c00009_c" stoichiometry="1.000000"/>
</listOfProducts>
<kineticLaw>
	<math xmlns="http://www.w3.org/1998/Math/MathML">
			<ci> FLUX_VALUE </ci>
	</math>
	<listOfParameters>
		<parameter id="LOWER_BOUND" value="0" units="mmol_per_gDW_per_hr"/>
		<parameter id="UPPER_BOUND" value="1000" units="mmol_per_gDW_per_hr"/>
		<parameter id="OBJECTIVE_COEFFICIENT" value="0.0"/>
		<parameter id="FLUX_VALUE" value="0.0" units="mmol_per_gDW_per_hr"/>
	</listOfParameters>
</kineticLaw>
</reaction>
<reaction id="R_R00087" name="Unnamed24" reversible="false">
<notes>
<html:p>GENE_ASSOCIATION:</html:p>
<html:p>PROTEIN_ASSOCIATION:</html:p>
<html:p>SUBSYSTEM: NONE</html:p>
<html:p>PROTEIN_CLASS: NONE</html:p>
</notes>
<listOfReactants>
	<speciesReference species="M_c00001_c" stoichiometry="1.000000"/>
	<speciesReference species="M_c00002_c" stoichiometry="1.000000"/>
</listOfReactants>
<listOfProducts>
	<speciesReference species="M_c00013_c" stoichiometry="1.000000"/>
	<speciesReference species="M_c00020_c" stoichiometry="1.000000"/>
</listOfProducts>
<kineticLaw>
	<math xmlns="http://www.w3.org/1998/Math/MathML">
			<ci> FLUX_VALUE </ci>
	</math>
	<listOfParameters>
		<parameter id="LOWER_BOUND" value="0" units="mmol_per_gDW_per_hr"/>
		<parameter id="UPPER_BOUND" value="1000" units="mmol_per_gDW_per_hr"/>
		<parameter id="OBJECTIVE_COEFFICIENT" value="0.0"/>
		<parameter id="FLUX_VALUE" value="0.0" units="mmol_per_gDW_per_hr"/>
	</listOfParameters>
</kineticLaw>
</reaction>
<reaction id="R_R00088" name="Unnamed25" reversible="false">
<notes>
<html:p>GENE_ASSOCIATION:</html:p>
<html:p>PROTEIN_ASSOCIATION:</html:p>
<html:p>SUBSYSTEM: NONE</html:p>
<html:p>PROTEIN_CLASS: NONE</html:p>
</notes>
<listOfReactants>
	<speciesReference species="M_c00001_c" stoichiometry="1.000000"/>
	<speciesReference species="M_c00002_c" stoichiometry="1.000000"/>
</listOfReactants>
<listOfProducts>
	<speciesReference species="M_c00014_c" stoichiometry="1.000000"/>
	<speciesReference species="M_c00081_c" stoichiometry="1.000000"/>
</listOfProducts>
<kineticLaw>
	<math xmlns="http://www.w3.org/1998/Math/MathML">
			<ci> FLUX_VALUE </ci>
	</math>
	<listOfParameters>
		<parameter id="LOWER_BOUND" value="0" units="mmol_per_gDW_per_hr"/>
		<parameter id="UPPER_BOUND" value="1000" units="mmol_per_gDW_per_hr"/>
		<parameter id="OBJECTIVE_COEFFICIENT" value="0.0"/>
		<parameter id="FLUX_VALUE" value="0.0" units="mmol_per_gDW_per_hr"/>
	</listOfParameters>
</kineticLaw>
</reaction>
<reaction id="R_R00093" name="Unnamed26" reversible="false">
<notes>
<html:p>GENE_ASSOCIATION:</html:p>
<html:p>PROTEIN_ASSOCIATION:</html:p>
<html:p>SUBSYSTEM: NONE</html:p>
<html:p>PROTEIN_CLASS: NONE</html:p>
</notes>
<listOfReactants>
	<speciesReference species="M_c00004_c" stoichiometry="1.000000"/>
	<speciesReference species="M_c00026_c" stoichiometry="1.000000"/>
	<speciesReference species="M_c00064_c" stoichiometry="1.000000"/>
</listOfReactants>
<listOfProducts>
	<speciesReference species="M_c00003_c" stoichiometry="1.000000"/>
	<speciesReference species="M_c00025_c" stoichiometry="2.000000"/>
</listOfProducts>
<kineticLaw>
	<math xmlns="http://www.w3.org/1998/Math/MathML">
			<ci> FLUX_VALUE </ci>
	</math>
	<listOfParameters>
		<parameter id="LOWER_BOUND" value="0" units="mmol_per_gDW_per_hr"/>
		<parameter id="UPPER_BOUND" value="1000" units="mmol_per_gDW_per_hr"/>
		<parameter id="OBJECTIVE_COEFFICIENT" value="0.0"/>
		<parameter id="FLUX_VALUE" value="0.0" units="mmol_per_gDW_per_hr"/>
	</listOfParameters>
</kineticLaw>
</reaction>
<reaction id="R_R00102" name="Unnamed27" reversible="false">
<notes>
<html:p>GENE_ASSOCIATION:</html:p>
<html:p>PROTEIN_ASSOCIATION:</html:p>
<html:p>SUBSYSTEM: NONE</html:p>
<html:p>PROTEIN_CLASS: NONE</html:p>
</notes>
<listOfReactants>
	<speciesReference species="M_c00001_c" stoichiometry="1.000000"/>
	<speciesReference species="M_c00003_c" stoichiometry="1.000000"/>
</listOfReactants>
<listOfProducts>
	<speciesReference species="M_c00153_c" stoichiometry="1.000000"/>
	<speciesReference species="M_c00301_c" stoichiometry="1.000000"/>
</listOfProducts>
<kineticLaw>
	<math xmlns="http://www.w3.org/1998/Math/MathML">
			<ci> FLUX_VALUE </ci>
	</math>
	<listOfParameters>
		<parameter id="LOWER_BOUND" value="0" units="mmol_per_gDW_per_hr"/>
		<parameter id="UPPER_BOUND" value="1000" units="mmol_per_gDW_per_hr"/>
		<parameter id="OBJECTIVE_COEFFICIENT" value="0.0"/>
		<parameter id="FLUX_VALUE" value="0.0" units="mmol_per_gDW_per_hr"/>
	</listOfParameters>
</kineticLaw>
</reaction>
<reaction id="R_R00103" name="Unnamed28" reversible="false">
<notes>
<html:p>GENE_ASSOCIATION:</html:p>
<html:p>PROTEIN_ASSOCIATION:</html:p>
<html:p>SUBSYSTEM: NONE</html:p>
<html:p>PROTEIN_CLASS: NONE</html:p>
</notes>
<listOfReactants>
	<speciesReference species="M_c00001_c" stoichiometry="1.000000"/>
	<speciesReference species="M_c00003_c" stoichiometry="1.000000"/>
</listOfReactants>
<listOfProducts>
	<speciesReference species="M_c00020_c" stoichiometry="1.000000"/>
	<speciesReference species="M_c00455_c" stoichiometry="1.000000"/>
</listOfProducts>
<kineticLaw>
	<math xmlns="http://www.w3.org/1998/Math/MathML">
			<ci> FLUX_VALUE </ci>
	</math>
	<listOfParameters>
		<parameter id="LOWER_BOUND" value="0" units="mmol_per_gDW_per_hr"/>
		<parameter id="UPPER_BOUND" value="1000" units="mmol_per_gDW_per_hr"/>
		<parameter id="OBJECTIVE_COEFFICIENT" value="0.0"/>
		<parameter id="FLUX_VALUE" value="0.0" units="mmol_per_gDW_per_hr"/>
	</listOfParameters>
</kineticLaw>
</reaction>
<reaction id="R_R00104" name="Unnamed29" reversible="false">
<notes>
<html:p>GENE_ASSOCIATION:</html:p>
<html:p>PROTEIN_ASSOCIATION:</html:p>
<html:p>SUBSYSTEM: NONE</html:p>
<html:p>PROTEIN_CLASS: NONE</html:p>
</notes>
<listOfReactants>
	<speciesReference species="M_c00002_c" stoichiometry="1.000000"/>
	<speciesReference species="M_c00003_c" stoichiometry="1.000000"/>
</listOfReactants>
<listOfProducts>
	<speciesReference species="M_c00006_c" stoichiometry="1.000000"/>
	<speciesReference species="M_c00008_c" stoichiometry="1.000000"/>
</listOfProducts>
<kineticLaw>
	<math xmlns="http://www.w3.org/1998/Math/MathML">
			<ci> FLUX_VALUE </ci>
	</math>
	<listOfParameters>
		<parameter id="LOWER_BOUND" value="0" units="mmol_per_gDW_per_hr"/>
		<parameter id="UPPER_BOUND" value="1000" units="mmol_per_gDW_per_hr"/>
		<parameter id="OBJECTIVE_COEFFICIENT" value="0.0"/>
		<parameter id="FLUX_VALUE" value="0.0" units="mmol_per_gDW_per_hr"/>
	</listOfParameters>
</kineticLaw>
</reaction>
<reaction id="R_R00105" name="Unnamed30" reversible="true">
<notes>
<html:p>GENE_ASSOCIATION:</html:p>
<html:p>PROTEIN_ASSOCIATION:</html:p>
<html:p>SUBSYSTEM: NONE</html:p>
<html:p>PROTEIN_CLASS: NONE</html:p>
</notes>
<listOfReactants>
	<speciesReference species="M_c00002_c" stoichiometry="1.000000"/>
	<speciesReference species="M_c00004_c" stoichiometry="1.000000"/>
</listOfReactants>
<listOfProducts>
	<speciesReference species="M_c00005_c" stoichiometry="1.000000"/>
	<speciesReference species="M_c00008_c" stoichiometry="1.000000"/>
</listOfProducts>
<kineticLaw>
	<math xmlns="http://www.w3.org/1998/Math/MathML">
			<ci> FLUX_VALUE </ci>
	</math>
	<listOfParameters>
		<parameter id="LOWER_BOUND" value="-1000" units="mmol_per_gDW_per_hr"/>
		<parameter id="UPPER_BOUND" value="1000" units="mmol_per_gDW_per_hr"/>
		<parameter id="OBJECTIVE_COEFFICIENT" value="0.0"/>
		<parameter id="FLUX_VALUE" value="0.0" units="mmol_per_gDW_per_hr"/>
	</listOfParameters>
</kineticLaw>
</reaction>
<reaction id="R_R00111" name="Unnamed31" reversible="false">
<notes>
<html:p>GENE_ASSOCIATION:</html:p>
<html:p>PROTEIN_ASSOCIATION:</html:p>
<html:p>SUBSYSTEM: NONE</html:p>
<html:p>PROTEIN_CLASS: NONE</html:p>
</notes>
<listOfReactants>
	<speciesReference species="M_c00005_c" stoichiometry="1.000000"/>
	<speciesReference species="M_c00007_c" stoichiometry="1.000000"/>
	<speciesReference species="M_c00080_c" stoichiometry="1.000000"/>
	<speciesReference species="M_c05933_c" stoichiometry="2.000000"/>
</listOfReactants>
<listOfProducts>
	<speciesReference species="M_c00006_c" stoichiometry="1.000000"/>
	<speciesReference species="M_c00327_c" stoichiometry="2.000000"/>
	<speciesReference species="M_c00533_c" stoichiometry="2.000000"/>
</listOfProducts>
<kineticLaw>
	<math xmlns="http://www.w3.org/1998/Math/MathML">
			<ci> FLUX_VALUE </ci>
	</math>
	<listOfParameters>
		<parameter id="LOWER_BOUND" value="0" units="mmol_per_gDW_per_hr"/>
		<parameter id="UPPER_BOUND" value="1000" units="mmol_per_gDW_per_hr"/>
		<parameter id="OBJECTIVE_COEFFICIENT" value="0.0"/>
		<parameter id="FLUX_VALUE" value="0.0" units="mmol_per_gDW_per_hr"/>
	</listOfParameters>
</kineticLaw>
</reaction>
<reaction id="R_R00114" name="Unnamed32" reversible="false">
<notes>
<html:p>GENE_ASSOCIATION:</html:p>
<html:p>PROTEIN_ASSOCIATION:</html:p>
<html:p>SUBSYSTEM: NONE</html:p>
<html:p>PROTEIN_CLASS: NONE</html:p>
</notes>
<listOfReactants>
	<speciesReference species="M_c00005_c" stoichiometry="1.000000"/>
	<speciesReference species="M_c00026_c" stoichiometry="1.000000"/>
	<speciesReference species="M_c00064_c" stoichiometry="1.000000"/>
	<speciesReference species="M_c00080_c" stoichiometry="1.000000"/>
</listOfReactants>
<listOfProducts>
	<speciesReference species="M_c00006_c" stoichiometry="1.000000"/>
	<speciesReference species="M_c00025_c" stoichiometry="2.000000"/>
</listOfProducts>
<kineticLaw>
	<math xmlns="http://www.w3.org/1998/Math/MathML">
			<ci> FLUX_VALUE </ci>
	</math>
	<listOfParameters>
		<parameter id="LOWER_BOUND" value="0" units="mmol_per_gDW_per_hr"/>
		<parameter id="UPPER_BOUND" value="1000" units="mmol_per_gDW_per_hr"/>
		<parameter id="OBJECTIVE_COEFFICIENT" value="0.0"/>
		<parameter id="FLUX_VALUE" value="0.0" units="mmol_per_gDW_per_hr"/>
	</listOfParameters>
</kineticLaw>
</reaction>
<reaction id="R_R00115" name="Unnamed33" reversible="true">
<notes>
<html:p>GENE_ASSOCIATION:</html:p>
<html:p>PROTEIN_ASSOCIATION:</html:p>
<html:p>SUBSYSTEM: NONE</html:p>
<html:p>PROTEIN_CLASS: NONE</html:p>
</notes>
<listOfReactants>
	<speciesReference species="M_c00006_c" stoichiometry="1.000000"/>
	<speciesReference species="M_c00051_c" stoichiometry="2.000000"/>
</listOfReactants>
<listOfProducts>
	<speciesReference species="M_c00005_c" stoichiometry="1.000000"/>
	<speciesReference species="M_c00080_c" stoichiometry="1.000000"/>
	<speciesReference species="M_c00127_c" stoichiometry="1.000000"/>
</listOfProducts>
<kineticLaw>
	<math xmlns="http://www.w3.org/1998/Math/MathML">
			<ci> FLUX_VALUE </ci>
	</math>
	<listOfParameters>
		<parameter id="LOWER_BOUND" value="-1000" units="mmol_per_gDW_per_hr"/>
		<parameter id="UPPER_BOUND" value="1000" units="mmol_per_gDW_per_hr"/>
		<parameter id="OBJECTIVE_COEFFICIENT" value="0.0"/>
		<parameter id="FLUX_VALUE" value="0.0" units="mmol_per_gDW_per_hr"/>
	</listOfParameters>
</kineticLaw>
</reaction>
<reaction id="R_R00122" name="Unnamed34" reversible="false">
<notes>
<html:p>GENE_ASSOCIATION:</html:p>
<html:p>PROTEIN_ASSOCIATION:</html:p>
<html:p>SUBSYSTEM: NONE</html:p>
<html:p>PROTEIN_CLASS: NONE</html:p>
</notes>
<listOfReactants>
	<speciesReference species="M_c00001_c" stoichiometry="1.000000"/>
	<speciesReference species="M_c00008_c" stoichiometry="1.000000"/>
</listOfReactants>
<listOfProducts>
	<speciesReference species="M_c00009_c" stoichiometry="1.000000"/>
	<speciesReference species="M_c00020_c" stoichiometry="1.000000"/>
</listOfProducts>
<kineticLaw>
	<math xmlns="http://www.w3.org/1998/Math/MathML">
			<ci> FLUX_VALUE </ci>
	</math>
	<listOfParameters>
		<parameter id="LOWER_BOUND" value="0" units="mmol_per_gDW_per_hr"/>
		<parameter id="UPPER_BOUND" value="1000" units="mmol_per_gDW_per_hr"/>
		<parameter id="OBJECTIVE_COEFFICIENT" value="0.0"/>
		<parameter id="FLUX_VALUE" value="0.0" units="mmol_per_gDW_per_hr"/>
	</listOfParameters>
</kineticLaw>
</reaction>
<reaction id="R_R00123" name="Unnamed35" reversible="false">
<notes>
<html:p>GENE_ASSOCIATION:</html:p>
<html:p>PROTEIN_ASSOCIATION:</html:p>
<html:p>SUBSYSTEM: NONE</html:p>
<html:p>PROTEIN_CLASS: NONE</html:p>
</notes>
<listOfReactants>
	<speciesReference species="M_c00001_c" stoichiometry="1.000000"/>
	<speciesReference species="M_c00008_c" stoichiometry="1.000000"/>
</listOfReactants>
<listOfProducts>
	<speciesReference species="M_c00014_c" stoichiometry="1.000000"/>
	<speciesReference species="M_c00104_c" stoichiometry="1.000000"/>
</listOfProducts>
<kineticLaw>
	<math xmlns="http://www.w3.org/1998/Math/MathML">
			<ci> FLUX_VALUE </ci>
	</math>
	<listOfParameters>
		<parameter id="LOWER_BOUND" value="0" units="mmol_per_gDW_per_hr"/>
		<parameter id="UPPER_BOUND" value="1000" units="mmol_per_gDW_per_hr"/>
		<parameter id="OBJECTIVE_COEFFICIENT" value="0.0"/>
		<parameter id="FLUX_VALUE" value="0.0" units="mmol_per_gDW_per_hr"/>
	</listOfParameters>
</kineticLaw>
</reaction>
<reaction id="R_R00125" name="Unnamed36" reversible="false">
<notes>
<html:p>GENE_ASSOCIATION:</html:p>
<html:p>PROTEIN_ASSOCIATION:</html:p>
<html:p>SUBSYSTEM: NONE</html:p>
<html:p>PROTEIN_CLASS: NONE</html:p>
</notes>
<listOfReactants>
	<speciesReference species="M_c00001_c" stoichiometry="1.000000"/>
	<speciesReference species="M_c01260_c" stoichiometry="1.000000"/>
</listOfReactants>
<listOfProducts>
	<speciesReference species="M_c00008_c" stoichiometry="2.000000"/>
</listOfProducts>
<kineticLaw>
	<math xmlns="http://www.w3.org/1998/Math/MathML">
			<ci> FLUX_VALUE </ci>
	</math>
	<listOfParameters>
		<parameter id="LOWER_BOUND" value="0" units="mmol_per_gDW_per_hr"/>
		<parameter id="UPPER_BOUND" value="1000" units="mmol_per_gDW_per_hr"/>
		<parameter id="OBJECTIVE_COEFFICIENT" value="0.0"/>
		<parameter id="FLUX_VALUE" value="0.0" units="mmol_per_gDW_per_hr"/>
	</listOfParameters>
</kineticLaw>
</reaction>
<reaction id="R_R00126" name="Unnamed37" reversible="false">
<notes>
<html:p>GENE_ASSOCIATION:</html:p>
<html:p>PROTEIN_ASSOCIATION:</html:p>
<html:p>SUBSYSTEM: NONE</html:p>
<html:p>PROTEIN_CLASS: NONE</html:p>
</notes>
<listOfReactants>
	<speciesReference species="M_c00002_c" stoichiometry="1.000000"/>
	<speciesReference species="M_c00008_c" stoichiometry="1.000000"/>
</listOfReactants>
<listOfProducts>
	<speciesReference species="M_c00009_c" stoichiometry="1.000000"/>
	<speciesReference species="M_c01260_c" stoichiometry="1.000000"/>
</listOfProducts>
<kineticLaw>
	<math xmlns="http://www.w3.org/1998/Math/MathML">
			<ci> FLUX_VALUE </ci>
	</math>
	<listOfParameters>
		<parameter id="LOWER_BOUND" value="0" units="mmol_per_gDW_per_hr"/>
		<parameter id="UPPER_BOUND" value="1000" units="mmol_per_gDW_per_hr"/>
		<parameter id="OBJECTIVE_COEFFICIENT" value="0.0"/>
		<parameter id="FLUX_VALUE" value="0.0" units="mmol_per_gDW_per_hr"/>
	</listOfParameters>
</kineticLaw>
</reaction>
<reaction id="R_R00130" name="Unnamed38" reversible="false">
<notes>
<html:p>GENE_ASSOCIATION:</html:p>
<html:p>PROTEIN_ASSOCIATION:</html:p>
<html:p>SUBSYSTEM: NONE</html:p>
<html:p>PROTEIN_CLASS: NONE</html:p>
</notes>
<listOfReactants>
	<speciesReference species="M_c00002_c" stoichiometry="1.000000"/>
	<speciesReference species="M_c00882_c" stoichiometry="1.000000"/>
</listOfReactants>
<listOfProducts>
	<speciesReference species="M_c00008_c" stoichiometry="1.000000"/>
	<speciesReference species="M_c00010_c" stoichiometry="1.000000"/>
</listOfProducts>
<kineticLaw>
	<math xmlns="http://www.w3.org/1998/Math/MathML">
			<ci> FLUX_VALUE </ci>
	</math>
	<listOfParameters>
		<parameter id="LOWER_BOUND" value="0" units="mmol_per_gDW_per_hr"/>
		<parameter id="UPPER_BOUND" value="1000" units="mmol_per_gDW_per_hr"/>
		<parameter id="OBJECTIVE_COEFFICIENT" value="0.0"/>
		<parameter id="FLUX_VALUE" value="0.0" units="mmol_per_gDW_per_hr"/>
	</listOfParameters>
</kineticLaw>
</reaction>
<reaction id="R_R00131" name="Unnamed39" reversible="false">
<notes>
<html:p>GENE_ASSOCIATION:</html:p>
<html:p>PROTEIN_ASSOCIATION:</html:p>
<html:p>SUBSYSTEM: NONE</html:p>
<html:p>PROTEIN_CLASS: NONE</html:p>
</notes>
<listOfReactants>
	<speciesReference species="M_c00001_c" stoichiometry="1.000000"/>
	<speciesReference species="M_c00086_c" stoichiometry="1.000000"/>
</listOfReactants>
<listOfProducts>
	<speciesReference species="M_c00011_c" stoichiometry="1.000000"/>
	<speciesReference species="M_c00014_c" stoichiometry="2.000000"/>
</listOfProducts>
<kineticLaw>
	<math xmlns="http://www.w3.org/1998/Math/MathML">
			<ci> FLUX_VALUE </ci>
	</math>
	<listOfParameters>
		<parameter id="LOWER_BOUND" value="0" units="mmol_per_gDW_per_hr"/>
		<parameter id="UPPER_BOUND" value="1000" units="mmol_per_gDW_per_hr"/>
		<parameter id="OBJECTIVE_COEFFICIENT" value="0.0"/>
		<parameter id="FLUX_VALUE" value="0.0" units="mmol_per_gDW_per_hr"/>
	</listOfParameters>
</kineticLaw>
</reaction>
<reaction id="R_R00134" name="Unnamed40" reversible="false">
<notes>
<html:p>GENE_ASSOCIATION:</html:p>
<html:p>PROTEIN_ASSOCIATION:</html:p>
<html:p>SUBSYSTEM: NONE</html:p>
<html:p>PROTEIN_CLASS: NONE</html:p>
</notes>
<listOfReactants>
	<speciesReference species="M_c00005_c" stoichiometry="1.000000"/>
	<speciesReference species="M_c00011_c" stoichiometry="1.000000"/>
</listOfReactants>
<listOfProducts>
	<speciesReference species="M_c00006_c" stoichiometry="1.000000"/>
	<speciesReference species="M_c00058_c" stoichiometry="1.000000"/>
</listOfProducts>
<kineticLaw>
	<math xmlns="http://www.w3.org/1998/Math/MathML">
			<ci> FLUX_VALUE </ci>
	</math>
	<listOfParameters>
		<parameter id="LOWER_BOUND" value="0" units="mmol_per_gDW_per_hr"/>
		<parameter id="UPPER_BOUND" value="1000" units="mmol_per_gDW_per_hr"/>
		<parameter id="OBJECTIVE_COEFFICIENT" value="0.0"/>
		<parameter id="FLUX_VALUE" value="0.0" units="mmol_per_gDW_per_hr"/>
	</listOfParameters>
</kineticLaw>
</reaction>
<reaction id="R_R00138" name="Unnamed41" reversible="true">
<notes>
<html:p>GENE_ASSOCIATION:</html:p>
<html:p>PROTEIN_ASSOCIATION:</html:p>
<html:p>SUBSYSTEM: NONE</html:p>
<html:p>PROTEIN_CLASS: NONE</html:p>
</notes>
<listOfReactants>
	<speciesReference species="M_c00001_c" stoichiometry="1.000000"/>
	<speciesReference species="M_c00536_c" stoichiometry="1.000000"/>
</listOfReactants>
<listOfProducts>
	<speciesReference species="M_c00009_c" stoichiometry="1.000000"/>
	<speciesReference species="M_c00013_c" stoichiometry="1.000000"/>
</listOfProducts>
<kineticLaw>
	<math xmlns="http://www.w3.org/1998/Math/MathML">
			<ci> FLUX_VALUE </ci>
	</math>
	<listOfParameters>
		<parameter id="LOWER_BOUND" value="-1000" units="mmol_per_gDW_per_hr"/>
		<parameter id="UPPER_BOUND" value="1000" units="mmol_per_gDW_per_hr"/>
		<parameter id="OBJECTIVE_COEFFICIENT" value="0.0"/>
		<parameter id="FLUX_VALUE" value="0.0" units="mmol_per_gDW_per_hr"/>
	</listOfParameters>
</kineticLaw>
</reaction>
<reaction id="R_R00143" name="Unnamed42" reversible="false">
<notes>
<html:p>GENE_ASSOCIATION:</html:p>
<html:p>PROTEIN_ASSOCIATION:</html:p>
<html:p>SUBSYSTEM: NONE</html:p>
<html:p>PROTEIN_CLASS: NONE</html:p>
</notes>
<listOfReactants>
	<speciesReference species="M_c00004_c" stoichiometry="1.000000"/>
	<speciesReference species="M_c00080_c" stoichiometry="1.000000"/>
	<speciesReference species="M_c00192_c" stoichiometry="1.000000"/>
</listOfReactants>
<listOfProducts>
	<speciesReference species="M_c00001_c" stoichiometry="1.000000"/>
	<speciesReference species="M_c00003_c" stoichiometry="1.000000"/>
	<speciesReference species="M_c00014_c" stoichiometry="1.000000"/>
</listOfProducts>
<kineticLaw>
	<math xmlns="http://www.w3.org/1998/Math/MathML">
			<ci> FLUX_VALUE </ci>
	</math>
	<listOfParameters>
		<parameter id="LOWER_BOUND" value="0" units="mmol_per_gDW_per_hr"/>
		<parameter id="UPPER_BOUND" value="1000" units="mmol_per_gDW_per_hr"/>
		<parameter id="OBJECTIVE_COEFFICIENT" value="0.0"/>
		<parameter id="FLUX_VALUE" value="0.0" units="mmol_per_gDW_per_hr"/>
	</listOfParameters>
</kineticLaw>
</reaction>
<reaction id="R_R00148" name="Unnamed43" reversible="false">
<notes>
<html:p>GENE_ASSOCIATION:</html:p>
<html:p>PROTEIN_ASSOCIATION:</html:p>
<html:p>SUBSYSTEM: NONE</html:p>
<html:p>PROTEIN_CLASS: NONE</html:p>
</notes>
<listOfReactants>
	<speciesReference species="M_c00007_c" stoichiometry="1.000000"/>
	<speciesReference species="M_c00014_c" stoichiometry="1.000000"/>
</listOfReactants>
<listOfProducts>
	<speciesReference species="M_c00001_c" stoichiometry="1.000000"/>
	<speciesReference species="M_c00192_c" stoichiometry="1.000000"/>
</listOfProducts>
<kineticLaw>
	<math xmlns="http://www.w3.org/1998/Math/MathML">
			<ci> FLUX_VALUE </ci>
	</math>
	<listOfParameters>
		<parameter id="LOWER_BOUND" value="0" units="mmol_per_gDW_per_hr"/>
		<parameter id="UPPER_BOUND" value="1000" units="mmol_per_gDW_per_hr"/>
		<parameter id="OBJECTIVE_COEFFICIENT" value="0.0"/>
		<parameter id="FLUX_VALUE" value="0.0" units="mmol_per_gDW_per_hr"/>
	</listOfParameters>
</kineticLaw>
</reaction>
<reaction id="R_R00149" name="Unnamed44" reversible="false">
<notes>
<html:p>GENE_ASSOCIATION:</html:p>
<html:p>PROTEIN_ASSOCIATION:</html:p>
<html:p>SUBSYSTEM: NONE</html:p>
<html:p>PROTEIN_CLASS: NONE</html:p>
</notes>
<listOfReactants>
	<speciesReference species="M_c00001_c" stoichiometry="1.000000"/>
	<speciesReference species="M_c00002_c" stoichiometry="2.000000"/>
	<speciesReference species="M_c00011_c" stoichiometry="1.000000"/>
	<speciesReference species="M_c00014_c" stoichiometry="1.000000"/>
</listOfReactants>
<listOfProducts>
	<speciesReference species="M_c00008_c" stoichiometry="2.000000"/>
	<speciesReference species="M_c00009_c" stoichiometry="1.000000"/>
	<speciesReference species="M_c00169_c" stoichiometry="1.000000"/>
</listOfProducts>
<kineticLaw>
	<math xmlns="http://www.w3.org/1998/Math/MathML">
			<ci> FLUX_VALUE </ci>
	</math>
	<listOfParameters>
		<parameter id="LOWER_BOUND" value="0" units="mmol_per_gDW_per_hr"/>
		<parameter id="UPPER_BOUND" value="1000" units="mmol_per_gDW_per_hr"/>
		<parameter id="OBJECTIVE_COEFFICIENT" value="0.0"/>
		<parameter id="FLUX_VALUE" value="0.0" units="mmol_per_gDW_per_hr"/>
	</listOfParameters>
</kineticLaw>
</reaction>
<reaction id="R_R00150" name="Unnamed45" reversible="true">
<notes>
<html:p>GENE_ASSOCIATION:</html:p>
<html:p>PROTEIN_ASSOCIATION:</html:p>
<html:p>SUBSYSTEM: NONE</html:p>
<html:p>PROTEIN_CLASS: NONE</html:p>
</notes>
<listOfReactants>
	<speciesReference species="M_c00002_c" stoichiometry="1.000000"/>
	<speciesReference species="M_c00011_c" stoichiometry="1.000000"/>
	<speciesReference species="M_c00014_c" stoichiometry="1.000000"/>
</listOfReactants>
<listOfProducts>
	<speciesReference species="M_c00008_c" stoichiometry="1.000000"/>
	<speciesReference species="M_c00169_c" stoichiometry="1.000000"/>
</listOfProducts>
<kineticLaw>
	<math xmlns="http://www.w3.org/1998/Math/MathML">
			<ci> FLUX_VALUE </ci>
	</math>
	<listOfParameters>
		<parameter id="LOWER_BOUND" value="-1000" units="mmol_per_gDW_per_hr"/>
		<parameter id="UPPER_BOUND" value="1000" units="mmol_per_gDW_per_hr"/>
		<parameter id="OBJECTIVE_COEFFICIENT" value="0.0"/>
		<parameter id="FLUX_VALUE" value="0.0" units="mmol_per_gDW_per_hr"/>
	</listOfParameters>
</kineticLaw>
</reaction>
<reaction id="R_R00155" name="Unnamed46" reversible="false">
<notes>
<html:p>GENE_ASSOCIATION:</html:p>
<html:p>PROTEIN_ASSOCIATION:</html:p>
<html:p>SUBSYSTEM: NONE</html:p>
<html:p>PROTEIN_CLASS: NONE</html:p>
</notes>
<listOfReactants>
	<speciesReference species="M_c00001_c" stoichiometry="1.000000"/>
	<speciesReference species="M_c00015_c" stoichiometry="1.000000"/>
</listOfReactants>
<listOfProducts>
	<speciesReference species="M_c00009_c" stoichiometry="1.000000"/>
	<speciesReference species="M_c00105_c" stoichiometry="1.000000"/>
</listOfProducts>
<kineticLaw>
	<math xmlns="http://www.w3.org/1998/Math/MathML">
			<ci> FLUX_VALUE </ci>
	</math>
	<listOfParameters>
		<parameter id="LOWER_BOUND" value="0" units="mmol_per_gDW_per_hr"/>
		<parameter id="UPPER_BOUND" value="1000" units="mmol_per_gDW_per_hr"/>
		<parameter id="OBJECTIVE_COEFFICIENT" value="0.0"/>
		<parameter id="FLUX_VALUE" value="0.0" units="mmol_per_gDW_per_hr"/>
	</listOfParameters>
</kineticLaw>
</reaction>
<reaction id="R_R00157" name="Unnamed47" reversible="false">
<notes>
<html:p>GENE_ASSOCIATION:</html:p>
<html:p>PROTEIN_ASSOCIATION:</html:p>
<html:p>SUBSYSTEM: NONE</html:p>
<html:p>PROTEIN_CLASS: NONE</html:p>
</notes>
<listOfReactants>
	<speciesReference species="M_c00008_c" stoichiometry="1.000000"/>
	<speciesReference species="M_c00015_c" stoichiometry="1.000000"/>
</listOfReactants>
<listOfProducts>
	<speciesReference species="M_c00020_c" stoichiometry="1.000000"/>
	<speciesReference species="M_c00075_c" stoichiometry="1.000000"/>
</listOfProducts>
<kineticLaw>
	<math xmlns="http://www.w3.org/1998/Math/MathML">
			<ci> FLUX_VALUE </ci>
	</math>
	<listOfParameters>
		<parameter id="LOWER_BOUND" value="0" units="mmol_per_gDW_per_hr"/>
		<parameter id="UPPER_BOUND" value="1000" units="mmol_per_gDW_per_hr"/>
		<parameter id="OBJECTIVE_COEFFICIENT" value="0.0"/>
		<parameter id="FLUX_VALUE" value="0.0" units="mmol_per_gDW_per_hr"/>
	</listOfParameters>
</kineticLaw>
</reaction>
<reaction id="R_R00159" name="Unnamed48" reversible="false">
<notes>
<html:p>GENE_ASSOCIATION:</html:p>
<html:p>PROTEIN_ASSOCIATION:</html:p>
<html:p>SUBSYSTEM: NONE</html:p>
<html:p>PROTEIN_CLASS: NONE</html:p>
</notes>
<listOfReactants>
	<speciesReference species="M_c00001_c" stoichiometry="1.000000"/>
	<speciesReference species="M_c00075_c" stoichiometry="1.000000"/>
</listOfReactants>
<listOfProducts>
	<speciesReference species="M_c00009_c" stoichiometry="1.000000"/>
	<speciesReference species="M_c00015_c" stoichiometry="1.000000"/>
</listOfProducts>
<kineticLaw>
	<math xmlns="http://www.w3.org/1998/Math/MathML">
			<ci> FLUX_VALUE </ci>
	</math>
	<listOfParameters>
		<parameter id="LOWER_BOUND" value="0" units="mmol_per_gDW_per_hr"/>
		<parameter id="UPPER_BOUND" value="1000" units="mmol_per_gDW_per_hr"/>
		<parameter id="OBJECTIVE_COEFFICIENT" value="0.0"/>
		<parameter id="FLUX_VALUE" value="0.0" units="mmol_per_gDW_per_hr"/>
	</listOfParameters>
</kineticLaw>
</reaction>
<reaction id="R_R00160" name="Unnamed49" reversible="false">
<notes>
<html:p>GENE_ASSOCIATION:</html:p>
<html:p>PROTEIN_ASSOCIATION:</html:p>
<html:p>SUBSYSTEM: NONE</html:p>
<html:p>PROTEIN_CLASS: NONE</html:p>
</notes>
<listOfReactants>
	<speciesReference species="M_c00001_c" stoichiometry="1.000000"/>
	<speciesReference species="M_c00016_c" stoichiometry="1.000000"/>
</listOfReactants>
<listOfProducts>
	<speciesReference species="M_c00020_c" stoichiometry="1.000000"/>
	<speciesReference species="M_c00061_c" stoichiometry="1.000000"/>
</listOfProducts>
<kineticLaw>
	<math xmlns="http://www.w3.org/1998/Math/MathML">
			<ci> FLUX_VALUE </ci>
	</math>
	<listOfParameters>
		<parameter id="LOWER_BOUND" value="0" units="mmol_per_gDW_per_hr"/>
		<parameter id="UPPER_BOUND" value="1000" units="mmol_per_gDW_per_hr"/>
		<parameter id="OBJECTIVE_COEFFICIENT" value="0.0"/>
		<parameter id="FLUX_VALUE" value="0.0" units="mmol_per_gDW_per_hr"/>
	</listOfParameters>
</kineticLaw>
</reaction>
<reaction id="R_R00161" name="Unnamed50" reversible="false">
<notes>
<html:p>GENE_ASSOCIATION:</html:p>
<html:p>PROTEIN_ASSOCIATION:</html:p>
<html:p>SUBSYSTEM: NONE</html:p>
<html:p>PROTEIN_CLASS: NONE</html:p>
</notes>
<listOfReactants>
	<speciesReference species="M_c00002_c" stoichiometry="1.000000"/>
	<speciesReference species="M_c00061_c" stoichiometry="1.000000"/>
</listOfReactants>
<listOfProducts>
	<speciesReference species="M_c00013_c" stoichiometry="1.000000"/>
	<speciesReference species="M_c00016_c" stoichiometry="1.000000"/>
</listOfProducts>
<kineticLaw>
	<math xmlns="http://www.w3.org/1998/Math/MathML">
			<ci> FLUX_VALUE </ci>
	</math>
	<listOfParameters>
		<parameter id="LOWER_BOUND" value="0" units="mmol_per_gDW_per_hr"/>
		<parameter id="UPPER_BOUND" value="1000" units="mmol_per_gDW_per_hr"/>
		<parameter id="OBJECTIVE_COEFFICIENT" value="0.0"/>
		<parameter id="FLUX_VALUE" value="0.0" units="mmol_per_gDW_per_hr"/>
	</listOfParameters>
</kineticLaw>
</reaction>
<reaction id="R_R00174" name="Unnamed51" reversible="false">
<notes>
<html:p>GENE_ASSOCIATION:</html:p>
<html:p>PROTEIN_ASSOCIATION:</html:p>
<html:p>SUBSYSTEM: NONE</html:p>
<html:p>PROTEIN_CLASS: NONE</html:p>
</notes>
<listOfReactants>
	<speciesReference species="M_c00002_c" stoichiometry="1.000000"/>
	<speciesReference species="M_c00250_c" stoichiometry="1.000000"/>
</listOfReactants>
<listOfProducts>
	<speciesReference species="M_c00008_c" stoichiometry="1.000000"/>
	<speciesReference species="M_c00018_c" stoichiometry="1.000000"/>
</listOfProducts>
<kineticLaw>
	<math xmlns="http://www.w3.org/1998/Math/MathML">
			<ci> FLUX_VALUE </ci>
	</math>
	<listOfParameters>
		<parameter id="LOWER_BOUND" value="0" units="mmol_per_gDW_per_hr"/>
		<parameter id="UPPER_BOUND" value="1000" units="mmol_per_gDW_per_hr"/>
		<parameter id="OBJECTIVE_COEFFICIENT" value="0.0"/>
		<parameter id="FLUX_VALUE" value="0.0" units="mmol_per_gDW_per_hr"/>
	</listOfParameters>
</kineticLaw>
</reaction>
<reaction id="R_R00175" name="Unnamed52" reversible="true">
<notes>
<html:p>GENE_ASSOCIATION:</html:p>
<html:p>PROTEIN_ASSOCIATION:</html:p>
<html:p>SUBSYSTEM: NONE</html:p>
<html:p>PROTEIN_CLASS: NONE</html:p>
</notes>
<listOfReactants>
	<speciesReference species="M_c00001_c" stoichiometry="1.000000"/>
	<speciesReference species="M_c00019_c" stoichiometry="1.000000"/>
</listOfReactants>
<listOfProducts>
	<speciesReference species="M_c00170_c" stoichiometry="1.000000"/>
	<speciesReference species="M_c00263_c" stoichiometry="1.000000"/>
</listOfProducts>
<kineticLaw>
	<math xmlns="http://www.w3.org/1998/Math/MathML">
			<ci> FLUX_VALUE </ci>
	</math>
	<listOfParameters>
		<parameter id="LOWER_BOUND" value="-1000" units="mmol_per_gDW_per_hr"/>
		<parameter id="UPPER_BOUND" value="1000" units="mmol_per_gDW_per_hr"/>
		<parameter id="OBJECTIVE_COEFFICIENT" value="0.0"/>
		<parameter id="FLUX_VALUE" value="0.0" units="mmol_per_gDW_per_hr"/>
	</listOfParameters>
</kineticLaw>
</reaction>
<reaction id="R_R00177" name="Unnamed53" reversible="false">
<notes>
<html:p>GENE_ASSOCIATION:</html:p>
<html:p>PROTEIN_ASSOCIATION:</html:p>
<html:p>SUBSYSTEM: NONE</html:p>
<html:p>PROTEIN_CLASS: NONE</html:p>
</notes>
<listOfReactants>
	<speciesReference species="M_c00001_c" stoichiometry="1.000000"/>
	<speciesReference species="M_c00002_c" stoichiometry="1.000000"/>
	<speciesReference species="M_c00073_c" stoichiometry="1.000000"/>
</listOfReactants>
<listOfProducts>
	<speciesReference species="M_c00009_c" stoichiometry="1.000000"/>
	<speciesReference species="M_c00013_c" stoichiometry="1.000000"/>
	<speciesReference species="M_c00019_c" stoichiometry="1.000000"/>
</listOfProducts>
<kineticLaw>
	<math xmlns="http://www.w3.org/1998/Math/MathML">
			<ci> FLUX_VALUE </ci>
	</math>
	<listOfParameters>
		<parameter id="LOWER_BOUND" value="0" units="mmol_per_gDW_per_hr"/>
		<parameter id="UPPER_BOUND" value="1000" units="mmol_per_gDW_per_hr"/>
		<parameter id="OBJECTIVE_COEFFICIENT" value="0.0"/>
		<parameter id="FLUX_VALUE" value="0.0" units="mmol_per_gDW_per_hr"/>
	</listOfParameters>
</kineticLaw>
</reaction>
<reaction id="R_R00178" name="Unnamed54" reversible="false">
<notes>
<html:p>GENE_ASSOCIATION:</html:p>
<html:p>PROTEIN_ASSOCIATION:</html:p>
<html:p>SUBSYSTEM: NONE</html:p>
<html:p>PROTEIN_CLASS: NONE</html:p>
</notes>
<listOfReactants>
	<speciesReference species="M_c00019_c" stoichiometry="1.000000"/>
</listOfReactants>
<listOfProducts>
	<speciesReference species="M_c00011_c" stoichiometry="1.000000"/>
	<speciesReference species="M_c01137_c" stoichiometry="1.000000"/>
</listOfProducts>
<kineticLaw>
	<math xmlns="http://www.w3.org/1998/Math/MathML">
			<ci> FLUX_VALUE </ci>
	</math>
	<listOfParameters>
		<parameter id="LOWER_BOUND" value="0" units="mmol_per_gDW_per_hr"/>
		<parameter id="UPPER_BOUND" value="1000" units="mmol_per_gDW_per_hr"/>
		<parameter id="OBJECTIVE_COEFFICIENT" value="0.0"/>
		<parameter id="FLUX_VALUE" value="0.0" units="mmol_per_gDW_per_hr"/>
	</listOfParameters>
</kineticLaw>
</reaction>
<reaction id="R_R00179" name="Unnamed55" reversible="false">
<notes>
<html:p>GENE_ASSOCIATION:</html:p>
<html:p>PROTEIN_ASSOCIATION:</html:p>
<html:p>SUBSYSTEM: NONE</html:p>
<html:p>PROTEIN_CLASS: NONE</html:p>
</notes>
<listOfReactants>
	<speciesReference species="M_c00019_c" stoichiometry="1.000000"/>
</listOfReactants>
<listOfProducts>
	<speciesReference species="M_c00170_c" stoichiometry="1.000000"/>
	<speciesReference species="M_c01234_c" stoichiometry="1.000000"/>
</listOfProducts>
<kineticLaw>
	<math xmlns="http://www.w3.org/1998/Math/MathML">
			<ci> FLUX_VALUE </ci>
	</math>
	<listOfParameters>
		<parameter id="LOWER_BOUND" value="0" units="mmol_per_gDW_per_hr"/>
		<parameter id="UPPER_BOUND" value="1000" units="mmol_per_gDW_per_hr"/>
		<parameter id="OBJECTIVE_COEFFICIENT" value="0.0"/>
		<parameter id="FLUX_VALUE" value="0.0" units="mmol_per_gDW_per_hr"/>
	</listOfParameters>
</kineticLaw>
</reaction>
<reaction id="R_R00181" name="Unnamed56" reversible="false">
<notes>
<html:p>GENE_ASSOCIATION:</html:p>
<html:p>PROTEIN_ASSOCIATION:</html:p>
<html:p>SUBSYSTEM: NONE</html:p>
<html:p>PROTEIN_CLASS: NONE</html:p>
</notes>
<listOfReactants>
	<speciesReference species="M_c00001_c" stoichiometry="1.000000"/>
	<speciesReference species="M_c00020_c" stoichiometry="1.000000"/>
</listOfReactants>
<listOfProducts>
	<speciesReference species="M_c00014_c" stoichiometry="1.000000"/>
	<speciesReference species="M_c00130_c" stoichiometry="1.000000"/>
</listOfProducts>
<kineticLaw>
	<math xmlns="http://www.w3.org/1998/Math/MathML">
			<ci> FLUX_VALUE </ci>
	</math>
	<listOfParameters>
		<parameter id="LOWER_BOUND" value="0" units="mmol_per_gDW_per_hr"/>
		<parameter id="UPPER_BOUND" value="1000" units="mmol_per_gDW_per_hr"/>
		<parameter id="OBJECTIVE_COEFFICIENT" value="0.0"/>
		<parameter id="FLUX_VALUE" value="0.0" units="mmol_per_gDW_per_hr"/>
	</listOfParameters>
</kineticLaw>
</reaction>
<reaction id="R_R00184" name="Unnamed57" reversible="false">
<notes>
<html:p>GENE_ASSOCIATION:</html:p>
<html:p>PROTEIN_ASSOCIATION:</html:p>
<html:p>SUBSYSTEM: NONE</html:p>
<html:p>PROTEIN_CLASS: NONE</html:p>
</notes>
<listOfReactants>
	<speciesReference species="M_c00001_c" stoichiometry="1.000000"/>
	<speciesReference species="M_c01260_c" stoichiometry="1.000000"/>
</listOfReactants>
<listOfProducts>
	<speciesReference species="M_c00002_c" stoichiometry="1.000000"/>
	<speciesReference species="M_c00020_c" stoichiometry="1.000000"/>
</listOfProducts>
<kineticLaw>
	<math xmlns="http://www.w3.org/1998/Math/MathML">
			<ci> FLUX_VALUE </ci>
	</math>
	<listOfParameters>
		<parameter id="LOWER_BOUND" value="0" units="mmol_per_gDW_per_hr"/>
		<parameter id="UPPER_BOUND" value="1000" units="mmol_per_gDW_per_hr"/>
		<parameter id="OBJECTIVE_COEFFICIENT" value="0.0"/>
		<parameter id="FLUX_VALUE" value="0.0" units="mmol_per_gDW_per_hr"/>
	</listOfParameters>
</kineticLaw>
</reaction>
<reaction id="R_R00185" name="Unnamed58" reversible="true">
<notes>
<html:p>GENE_ASSOCIATION:</html:p>
<html:p>PROTEIN_ASSOCIATION:</html:p>
<html:p>SUBSYSTEM: NONE</html:p>
<html:p>PROTEIN_CLASS: NONE</html:p>
</notes>
<listOfReactants>
	<speciesReference species="M_c00002_c" stoichiometry="1.000000"/>
	<speciesReference species="M_c00212_c" stoichiometry="1.000000"/>
</listOfReactants>
<listOfProducts>
	<speciesReference species="M_c00008_c" stoichiometry="1.000000"/>
	<speciesReference species="M_c00020_c" stoichiometry="1.000000"/>
</listOfProducts>
<kineticLaw>
	<math xmlns="http://www.w3.org/1998/Math/MathML">
			<ci> FLUX_VALUE </ci>
	</math>
	<listOfParameters>
		<parameter id="LOWER_BOUND" value="-1000" units="mmol_per_gDW_per_hr"/>
		<parameter id="UPPER_BOUND" value="1000" units="mmol_per_gDW_per_hr"/>
		<parameter id="OBJECTIVE_COEFFICIENT" value="0.0"/>
		<parameter id="FLUX_VALUE" value="0.0" units="mmol_per_gDW_per_hr"/>
	</listOfParameters>
</kineticLaw>
</reaction>
<reaction id="R_R00189" name="Unnamed59" reversible="false">
<notes>
<html:p>GENE_ASSOCIATION:</html:p>
<html:p>PROTEIN_ASSOCIATION:</html:p>
<html:p>SUBSYSTEM: NONE</html:p>
<html:p>PROTEIN_CLASS: NONE</html:p>
</notes>
<listOfReactants>
	<speciesReference species="M_c00002_c" stoichiometry="1.000000"/>
	<speciesReference species="M_c00014_c" stoichiometry="1.000000"/>
	<speciesReference species="M_c00857_c" stoichiometry="1.000000"/>
</listOfReactants>
<listOfProducts>
	<speciesReference species="M_c00003_c" stoichiometry="1.000000"/>
	<speciesReference species="M_c00013_c" stoichiometry="1.000000"/>
	<speciesReference species="M_c00020_c" stoichiometry="1.000000"/>
</listOfProducts>
<kineticLaw>
	<math xmlns="http://www.w3.org/1998/Math/MathML">
			<ci> FLUX_VALUE </ci>
	</math>
	<listOfParameters>
		<parameter id="LOWER_BOUND" value="0" units="mmol_per_gDW_per_hr"/>
		<parameter id="UPPER_BOUND" value="1000" units="mmol_per_gDW_per_hr"/>
		<parameter id="OBJECTIVE_COEFFICIENT" value="0.0"/>
		<parameter id="FLUX_VALUE" value="0.0" units="mmol_per_gDW_per_hr"/>
	</listOfParameters>
</kineticLaw>
</reaction>
<reaction id="R_R00191" name="Unnamed60" reversible="false">
<notes>
<html:p>GENE_ASSOCIATION:</html:p>
<html:p>PROTEIN_ASSOCIATION:</html:p>
<html:p>SUBSYSTEM: NONE</html:p>
<html:p>PROTEIN_CLASS: NONE</html:p>
</notes>
<listOfReactants>
	<speciesReference species="M_c00001_c" stoichiometry="1.000000"/>
	<speciesReference species="M_c00575_c" stoichiometry="1.000000"/>
</listOfReactants>
<listOfProducts>
	<speciesReference species="M_c00020_c" stoichiometry="1.000000"/>
</listOfProducts>
<kineticLaw>
	<math xmlns="http://www.w3.org/1998/Math/MathML">
			<ci> FLUX_VALUE </ci>
	</math>
	<listOfParameters>
		<parameter id="LOWER_BOUND" value="0" units="mmol_per_gDW_per_hr"/>
		<parameter id="UPPER_BOUND" value="1000" units="mmol_per_gDW_per_hr"/>
		<parameter id="OBJECTIVE_COEFFICIENT" value="0.0"/>
		<parameter id="FLUX_VALUE" value="0.0" units="mmol_per_gDW_per_hr"/>
	</listOfParameters>
</kineticLaw>
</reaction>
<reaction id="R_R00196" name="Unnamed61" reversible="false">
<notes>
<html:p>GENE_ASSOCIATION:</html:p>
<html:p>PROTEIN_ASSOCIATION:</html:p>
<html:p>SUBSYSTEM: NONE</html:p>
<html:p>PROTEIN_CLASS: NONE</html:p>
</notes>
<listOfReactants>
	<speciesReference species="M_c00125_c" stoichiometry="2.000000"/>
	<speciesReference species="M_c00186_c" stoichiometry="1.000000"/>
</listOfReactants>
<listOfProducts>
	<speciesReference species="M_c00022_c" stoichiometry="1.000000"/>
	<speciesReference species="M_c00126_c" stoichiometry="2.000000"/>
</listOfProducts>
<kineticLaw>
	<math xmlns="http://www.w3.org/1998/Math/MathML">
			<ci> FLUX_VALUE </ci>
	</math>
	<listOfParameters>
		<parameter id="LOWER_BOUND" value="0" units="mmol_per_gDW_per_hr"/>
		<parameter id="UPPER_BOUND" value="1000" units="mmol_per_gDW_per_hr"/>
		<parameter id="OBJECTIVE_COEFFICIENT" value="0.0"/>
		<parameter id="FLUX_VALUE" value="0.0" units="mmol_per_gDW_per_hr"/>
	</listOfParameters>
</kineticLaw>
</reaction>
<reaction id="R_R00197" name="Unnamed62" reversible="false">
<notes>
<html:p>GENE_ASSOCIATION:</html:p>
<html:p>PROTEIN_ASSOCIATION:</html:p>
<html:p>SUBSYSTEM: NONE</html:p>
<html:p>PROTEIN_CLASS: NONE</html:p>
</notes>
<listOfReactants>
	<speciesReference species="M_c00125_c" stoichiometry="2.000000"/>
	<speciesReference species="M_c00256_c" stoichiometry="1.000000"/>
</listOfReactants>
<listOfProducts>
	<speciesReference species="M_c00022_c" stoichiometry="1.000000"/>
	<speciesReference species="M_c00126_c" stoichiometry="2.000000"/>
</listOfProducts>
<kineticLaw>
	<math xmlns="http://www.w3.org/1998/Math/MathML">
			<ci> FLUX_VALUE </ci>
	</math>
	<listOfParameters>
		<parameter id="LOWER_BOUND" value="0" units="mmol_per_gDW_per_hr"/>
		<parameter id="UPPER_BOUND" value="1000" units="mmol_per_gDW_per_hr"/>
		<parameter id="OBJECTIVE_COEFFICIENT" value="0.0"/>
		<parameter id="FLUX_VALUE" value="0.0" units="mmol_per_gDW_per_hr"/>
	</listOfParameters>
</kineticLaw>
</reaction>
<reaction id="R_R00199" name="Unnamed63" reversible="false">
<notes>
<html:p>GENE_ASSOCIATION:</html:p>
<html:p>PROTEIN_ASSOCIATION:</html:p>
<html:p>SUBSYSTEM: NONE</html:p>
<html:p>PROTEIN_CLASS: NONE</html:p>
</notes>
<listOfReactants>
	<speciesReference species="M_c00001_c" stoichiometry="1.000000"/>
	<speciesReference species="M_c00002_c" stoichiometry="1.000000"/>
	<speciesReference species="M_c00022_c" stoichiometry="1.000000"/>
</listOfReactants>
<listOfProducts>
	<speciesReference species="M_c00009_c" stoichiometry="1.000000"/>
	<speciesReference species="M_c00020_c" stoichiometry="1.000000"/>
	<speciesReference species="M_c00074_c" stoichiometry="1.000000"/>
</listOfProducts>
<kineticLaw>
	<math xmlns="http://www.w3.org/1998/Math/MathML">
			<ci> FLUX_VALUE </ci>
	</math>
	<listOfParameters>
		<parameter id="LOWER_BOUND" value="0" units="mmol_per_gDW_per_hr"/>
		<parameter id="UPPER_BOUND" value="1000" units="mmol_per_gDW_per_hr"/>
		<parameter id="OBJECTIVE_COEFFICIENT" value="0.0"/>
		<parameter id="FLUX_VALUE" value="0.0" units="mmol_per_gDW_per_hr"/>
	</listOfParameters>
</kineticLaw>
</reaction>
<reaction id="R_R00203" name="Unnamed64" reversible="false">
<notes>
<html:p>GENE_ASSOCIATION:</html:p>
<html:p>PROTEIN_ASSOCIATION:</html:p>
<html:p>SUBSYSTEM: NONE</html:p>
<html:p>PROTEIN_CLASS: NONE</html:p>
</notes>
<listOfReactants>
	<speciesReference species="M_c00001_c" stoichiometry="1.000000"/>
	<speciesReference species="M_c00003_c" stoichiometry="1.000000"/>
	<speciesReference species="M_c00546_c" stoichiometry="1.000000"/>
</listOfReactants>
<listOfProducts>
	<speciesReference species="M_c00004_c" stoichiometry="1.000000"/>
	<speciesReference species="M_c00022_c" stoichiometry="1.000000"/>
	<speciesReference species="M_c00080_c" stoichiometry="1.000000"/>
</listOfProducts>
<kineticLaw>
	<math xmlns="http://www.w3.org/1998/Math/MathML">
			<ci> FLUX_VALUE </ci>
	</math>
	<listOfParameters>
		<parameter id="LOWER_BOUND" value="0" units="mmol_per_gDW_per_hr"/>
		<parameter id="UPPER_BOUND" value="1000" units="mmol_per_gDW_per_hr"/>
		<parameter id="OBJECTIVE_COEFFICIENT" value="0.0"/>
		<parameter id="FLUX_VALUE" value="0.0" units="mmol_per_gDW_per_hr"/>
	</listOfParameters>
</kineticLaw>
</reaction>
<reaction id="R_R00205" name="Unnamed65" reversible="false">
<notes>
<html:p>GENE_ASSOCIATION:</html:p>
<html:p>PROTEIN_ASSOCIATION:</html:p>
<html:p>SUBSYSTEM: NONE</html:p>
<html:p>PROTEIN_CLASS: NONE</html:p>
</notes>
<listOfReactants>
	<speciesReference species="M_c00001_c" stoichiometry="1.000000"/>
	<speciesReference species="M_c00006_c" stoichiometry="1.000000"/>
	<speciesReference species="M_c00546_c" stoichiometry="1.000000"/>
</listOfReactants>
<listOfProducts>
	<speciesReference species="M_c00005_c" stoichiometry="1.000000"/>
	<speciesReference species="M_c00022_c" stoichiometry="1.000000"/>
</listOfProducts>
<kineticLaw>
	<math xmlns="http://www.w3.org/1998/Math/MathML">
			<ci> FLUX_VALUE </ci>
	</math>
	<listOfParameters>
		<parameter id="LOWER_BOUND" value="0" units="mmol_per_gDW_per_hr"/>
		<parameter id="UPPER_BOUND" value="1000" units="mmol_per_gDW_per_hr"/>
		<parameter id="OBJECTIVE_COEFFICIENT" value="0.0"/>
		<parameter id="FLUX_VALUE" value="0.0" units="mmol_per_gDW_per_hr"/>
	</listOfParameters>
</kineticLaw>
</reaction>
<reaction id="R_R00210" name="Unnamed66" reversible="true">
<notes>
<html:p>GENE_ASSOCIATION:</html:p>
<html:p>PROTEIN_ASSOCIATION:</html:p>
<html:p>SUBSYSTEM: NONE</html:p>
<html:p>PROTEIN_CLASS: NONE</html:p>
</notes>
<listOfReactants>
	<speciesReference species="M_c00006_c" stoichiometry="1.000000"/>
	<speciesReference species="M_c00010_c" stoichiometry="1.000000"/>
	<speciesReference species="M_c00022_c" stoichiometry="1.000000"/>
</listOfReactants>
<listOfProducts>
	<speciesReference species="M_c00005_c" stoichiometry="1.000000"/>
	<speciesReference species="M_c00011_c" stoichiometry="1.000000"/>
	<speciesReference species="M_c00024_c" stoichiometry="1.000000"/>
</listOfProducts>
<kineticLaw>
	<math xmlns="http://www.w3.org/1998/Math/MathML">
			<ci> FLUX_VALUE </ci>
	</math>
	<listOfParameters>
		<parameter id="LOWER_BOUND" value="-1000" units="mmol_per_gDW_per_hr"/>
		<parameter id="UPPER_BOUND" value="1000" units="mmol_per_gDW_per_hr"/>
		<parameter id="OBJECTIVE_COEFFICIENT" value="0.0"/>
		<parameter id="FLUX_VALUE" value="0.0" units="mmol_per_gDW_per_hr"/>
	</listOfParameters>
</kineticLaw>
</reaction>
<reaction id="R_R00215" name="Unnamed67" reversible="true">
<notes>
<html:p>GENE_ASSOCIATION:</html:p>
<html:p>PROTEIN_ASSOCIATION:</html:p>
<html:p>SUBSYSTEM: NONE</html:p>
<html:p>PROTEIN_CLASS: NONE</html:p>
</notes>
<listOfReactants>
	<speciesReference species="M_c00003_c" stoichiometry="1.000000"/>
	<speciesReference species="M_c00497_c" stoichiometry="1.000000"/>
</listOfReactants>
<listOfProducts>
	<speciesReference species="M_c00004_c" stoichiometry="1.000000"/>
	<speciesReference species="M_c00011_c" stoichiometry="1.000000"/>
	<speciesReference species="M_c00022_c" stoichiometry="1.000000"/>
</listOfProducts>
<kineticLaw>
	<math xmlns="http://www.w3.org/1998/Math/MathML">
			<ci> FLUX_VALUE </ci>
	</math>
	<listOfParameters>
		<parameter id="LOWER_BOUND" value="-1000" units="mmol_per_gDW_per_hr"/>
		<parameter id="UPPER_BOUND" value="1000" units="mmol_per_gDW_per_hr"/>
		<parameter id="OBJECTIVE_COEFFICIENT" value="0.0"/>
		<parameter id="FLUX_VALUE" value="0.0" units="mmol_per_gDW_per_hr"/>
	</listOfParameters>
</kineticLaw>
</reaction>
<reaction id="R_R00217" name="Unnamed68" reversible="false">
<notes>
<html:p>GENE_ASSOCIATION:</html:p>
<html:p>PROTEIN_ASSOCIATION:</html:p>
<html:p>SUBSYSTEM: NONE</html:p>
<html:p>PROTEIN_CLASS: NONE</html:p>
</notes>
<listOfReactants>
	<speciesReference species="M_c00036_c" stoichiometry="1.000000"/>
</listOfReactants>
<listOfProducts>
	<speciesReference species="M_c00011_c" stoichiometry="1.000000"/>
	<speciesReference species="M_c00022_c" stoichiometry="1.000000"/>
</listOfProducts>
<kineticLaw>
	<math xmlns="http://www.w3.org/1998/Math/MathML">
			<ci> FLUX_VALUE </ci>
	</math>
	<listOfParameters>
		<parameter id="LOWER_BOUND" value="0" units="mmol_per_gDW_per_hr"/>
		<parameter id="UPPER_BOUND" value="1000" units="mmol_per_gDW_per_hr"/>
		<parameter id="OBJECTIVE_COEFFICIENT" value="0.0"/>
		<parameter id="FLUX_VALUE" value="0.0" units="mmol_per_gDW_per_hr"/>
	</listOfParameters>
</kineticLaw>
</reaction>
<reaction id="R_R00224" name="Unnamed69" reversible="true">
<notes>
<html:p>GENE_ASSOCIATION:</html:p>
<html:p>PROTEIN_ASSOCIATION:</html:p>
<html:p>SUBSYSTEM: NONE</html:p>
<html:p>PROTEIN_CLASS: NONE</html:p>
</notes>
<listOfReactants>
	<speciesReference species="M_c00022_c" stoichiometry="1.000000"/>
</listOfReactants>
<listOfProducts>
	<speciesReference species="M_c00011_c" stoichiometry="1.000000"/>
	<speciesReference species="M_c00084_c" stoichiometry="1.000000"/>
</listOfProducts>
<kineticLaw>
	<math xmlns="http://www.w3.org/1998/Math/MathML">
			<ci> FLUX_VALUE </ci>
	</math>
	<listOfParameters>
		<parameter id="LOWER_BOUND" value="-1000" units="mmol_per_gDW_per_hr"/>
		<parameter id="UPPER_BOUND" value="1000" units="mmol_per_gDW_per_hr"/>
		<parameter id="OBJECTIVE_COEFFICIENT" value="0.0"/>
		<parameter id="FLUX_VALUE" value="0.0" units="mmol_per_gDW_per_hr"/>
	</listOfParameters>
</kineticLaw>
</reaction>
<reaction id="R_R00226" name="Unnamed70" reversible="false">
<notes>
<html:p>GENE_ASSOCIATION:</html:p>
<html:p>PROTEIN_ASSOCIATION:</html:p>
<html:p>SUBSYSTEM: NONE</html:p>
<html:p>PROTEIN_CLASS: NONE</html:p>
</notes>
<listOfReactants>
	<speciesReference species="M_c00022_c" stoichiometry="2.000000"/>
</listOfReactants>
<listOfProducts>
	<speciesReference species="M_c00011_c" stoichiometry="1.000000"/>
	<speciesReference species="M_c06010_c" stoichiometry="1.000000"/>
</listOfProducts>
<kineticLaw>
	<math xmlns="http://www.w3.org/1998/Math/MathML">
			<ci> FLUX_VALUE </ci>
	</math>
	<listOfParameters>
		<parameter id="LOWER_BOUND" value="0" units="mmol_per_gDW_per_hr"/>
		<parameter id="UPPER_BOUND" value="1000" units="mmol_per_gDW_per_hr"/>
		<parameter id="OBJECTIVE_COEFFICIENT" value="0.0"/>
		<parameter id="FLUX_VALUE" value="0.0" units="mmol_per_gDW_per_hr"/>
	</listOfParameters>
</kineticLaw>
</reaction>
<reaction id="R_R00227" name="Unnamed71" reversible="false">
<notes>
<html:p>GENE_ASSOCIATION:</html:p>
<html:p>PROTEIN_ASSOCIATION:</html:p>
<html:p>SUBSYSTEM: NONE</html:p>
<html:p>PROTEIN_CLASS: NONE</html:p>
</notes>
<listOfReactants>
	<speciesReference species="M_c00001_c" stoichiometry="1.000000"/>
	<speciesReference species="M_c00024_c" stoichiometry="1.000000"/>
</listOfReactants>
<listOfProducts>
	<speciesReference species="M_c00010_c" stoichiometry="1.000000"/>
	<speciesReference species="M_c00033_c" stoichiometry="1.000000"/>
</listOfProducts>
<kineticLaw>
	<math xmlns="http://www.w3.org/1998/Math/MathML">
			<ci> FLUX_VALUE </ci>
	</math>
	<listOfParameters>
		<parameter id="LOWER_BOUND" value="0" units="mmol_per_gDW_per_hr"/>
		<parameter id="UPPER_BOUND" value="1000" units="mmol_per_gDW_per_hr"/>
		<parameter id="OBJECTIVE_COEFFICIENT" value="0.0"/>
		<parameter id="FLUX_VALUE" value="0.0" units="mmol_per_gDW_per_hr"/>
	</listOfParameters>
</kineticLaw>
</reaction>
<reaction id="R_R00228" name="Unnamed72" reversible="false">
<notes>
<html:p>GENE_ASSOCIATION:</html:p>
<html:p>PROTEIN_ASSOCIATION:</html:p>
<html:p>SUBSYSTEM: NONE</html:p>
<html:p>PROTEIN_CLASS: NONE</html:p>
</notes>
<listOfReactants>
	<speciesReference species="M_c00003_c" stoichiometry="1.000000"/>
	<speciesReference species="M_c00010_c" stoichiometry="1.000000"/>
	<speciesReference species="M_c00084_c" stoichiometry="1.000000"/>
</listOfReactants>
<listOfProducts>
	<speciesReference species="M_c00004_c" stoichiometry="1.000000"/>
	<speciesReference species="M_c00024_c" stoichiometry="1.000000"/>
</listOfProducts>
<kineticLaw>
	<math xmlns="http://www.w3.org/1998/Math/MathML">
			<ci> FLUX_VALUE </ci>
	</math>
	<listOfParameters>
		<parameter id="LOWER_BOUND" value="0" units="mmol_per_gDW_per_hr"/>
		<parameter id="UPPER_BOUND" value="1000" units="mmol_per_gDW_per_hr"/>
		<parameter id="OBJECTIVE_COEFFICIENT" value="0.0"/>
		<parameter id="FLUX_VALUE" value="0.0" units="mmol_per_gDW_per_hr"/>
	</listOfParameters>
</kineticLaw>
</reaction>
<reaction id="R_R00229" name="Unnamed73" reversible="true">
<notes>
<html:p>GENE_ASSOCIATION:</html:p>
<html:p>PROTEIN_ASSOCIATION:</html:p>
<html:p>SUBSYSTEM: NONE</html:p>
<html:p>PROTEIN_CLASS: NONE</html:p>
</notes>
<listOfReactants>
	<speciesReference species="M_c00002_c" stoichiometry="1.000000"/>
	<speciesReference species="M_c00010_c" stoichiometry="1.000000"/>
	<speciesReference species="M_c00033_c" stoichiometry="1.000000"/>
</listOfReactants>
<listOfProducts>
	<speciesReference species="M_c00008_c" stoichiometry="1.000000"/>
	<speciesReference species="M_c00009_c" stoichiometry="1.000000"/>
	<speciesReference species="M_c00024_c" stoichiometry="1.000000"/>
</listOfProducts>
<kineticLaw>
	<math xmlns="http://www.w3.org/1998/Math/MathML">
			<ci> FLUX_VALUE </ci>
	</math>
	<listOfParameters>
		<parameter id="LOWER_BOUND" value="-1000" units="mmol_per_gDW_per_hr"/>
		<parameter id="UPPER_BOUND" value="1000" units="mmol_per_gDW_per_hr"/>
		<parameter id="OBJECTIVE_COEFFICIENT" value="0.0"/>
		<parameter id="FLUX_VALUE" value="0.0" units="mmol_per_gDW_per_hr"/>
	</listOfParameters>
</kineticLaw>
</reaction>
<reaction id="R_R00233" name="Unnamed74" reversible="false">
<notes>
<html:p>GENE_ASSOCIATION:</html:p>
<html:p>PROTEIN_ASSOCIATION:</html:p>
<html:p>SUBSYSTEM: NONE</html:p>
<html:p>PROTEIN_CLASS: NONE</html:p>
</notes>
<listOfReactants>
	<speciesReference species="M_c00083_c" stoichiometry="1.000000"/>
</listOfReactants>
<listOfProducts>
	<speciesReference species="M_c00011_c" stoichiometry="1.000000"/>
	<speciesReference species="M_c00024_c" stoichiometry="1.000000"/>
</listOfProducts>
<kineticLaw>
	<math xmlns="http://www.w3.org/1998/Math/MathML">
			<ci> FLUX_VALUE </ci>
	</math>
	<listOfParameters>
		<parameter id="LOWER_BOUND" value="0" units="mmol_per_gDW_per_hr"/>
		<parameter id="UPPER_BOUND" value="1000" units="mmol_per_gDW_per_hr"/>
		<parameter id="OBJECTIVE_COEFFICIENT" value="0.0"/>
		<parameter id="FLUX_VALUE" value="0.0" units="mmol_per_gDW_per_hr"/>
	</listOfParameters>
</kineticLaw>
</reaction>
<reaction id="R_R00236" name="Unnamed75" reversible="true">
<notes>
<html:p>GENE_ASSOCIATION:</html:p>
<html:p>PROTEIN_ASSOCIATION:</html:p>
<html:p>SUBSYSTEM: NONE</html:p>
<html:p>PROTEIN_CLASS: NONE</html:p>
</notes>
<listOfReactants>
	<speciesReference species="M_c00010_c" stoichiometry="1.000000"/>
	<speciesReference species="M_c05993_c" stoichiometry="1.000000"/>
</listOfReactants>
<listOfProducts>
	<speciesReference species="M_c00020_c" stoichiometry="1.000000"/>
	<speciesReference species="M_c00024_c" stoichiometry="1.000000"/>
</listOfProducts>
<kineticLaw>
	<math xmlns="http://www.w3.org/1998/Math/MathML">
			<ci> FLUX_VALUE </ci>
	</math>
	<listOfParameters>
		<parameter id="LOWER_BOUND" value="-1000" units="mmol_per_gDW_per_hr"/>
		<parameter id="UPPER_BOUND" value="1000" units="mmol_per_gDW_per_hr"/>
		<parameter id="OBJECTIVE_COEFFICIENT" value="0.0"/>
		<parameter id="FLUX_VALUE" value="0.0" units="mmol_per_gDW_per_hr"/>
	</listOfParameters>
</kineticLaw>
</reaction>
<reaction id="R_R00237" name="Unnamed76" reversible="true">
<notes>
<html:p>GENE_ASSOCIATION:</html:p>
<html:p>PROTEIN_ASSOCIATION:</html:p>
<html:p>SUBSYSTEM: NONE</html:p>
<html:p>PROTEIN_CLASS: NONE</html:p>
</notes>
<listOfReactants>
	<speciesReference species="M_c01011_c" stoichiometry="1.000000"/>
</listOfReactants>
<listOfProducts>
	<speciesReference species="M_c00022_c" stoichiometry="1.000000"/>
	<speciesReference species="M_c00024_c" stoichiometry="1.000000"/>
</listOfProducts>
<kineticLaw>
	<math xmlns="http://www.w3.org/1998/Math/MathML">
			<ci> FLUX_VALUE </ci>
	</math>
	<listOfParameters>
		<parameter id="LOWER_BOUND" value="-1000" units="mmol_per_gDW_per_hr"/>
		<parameter id="UPPER_BOUND" value="1000" units="mmol_per_gDW_per_hr"/>
		<parameter id="OBJECTIVE_COEFFICIENT" value="0.0"/>
		<parameter id="FLUX_VALUE" value="0.0" units="mmol_per_gDW_per_hr"/>
	</listOfParameters>
</kineticLaw>
</reaction>
<reaction id="R_R00241" name="Unnamed77" reversible="true">
<notes>
<html:p>GENE_ASSOCIATION:</html:p>
<html:p>PROTEIN_ASSOCIATION:</html:p>
<html:p>SUBSYSTEM: NONE</html:p>
<html:p>PROTEIN_CLASS: NONE</html:p>
</notes>
<listOfReactants>
	<speciesReference species="M_c00002_c" stoichiometry="1.000000"/>
	<speciesReference species="M_c00025_c" stoichiometry="1.000000"/>
</listOfReactants>
<listOfProducts>
	<speciesReference species="M_c00008_c" stoichiometry="1.000000"/>
	<speciesReference species="M_c05765_c" stoichiometry="1.000000"/>
</listOfProducts>
<kineticLaw>
	<math xmlns="http://www.w3.org/1998/Math/MathML">
			<ci> FLUX_VALUE </ci>
	</math>
	<listOfParameters>
		<parameter id="LOWER_BOUND" value="-1000" units="mmol_per_gDW_per_hr"/>
		<parameter id="UPPER_BOUND" value="1000" units="mmol_per_gDW_per_hr"/>
		<parameter id="OBJECTIVE_COEFFICIENT" value="0.0"/>
		<parameter id="FLUX_VALUE" value="0.0" units="mmol_per_gDW_per_hr"/>
	</listOfParameters>
</kineticLaw>
</reaction>
<reaction id="R_R00245" name="Unnamed78" reversible="true">
<notes>
<html:p>GENE_ASSOCIATION:</html:p>
<html:p>PROTEIN_ASSOCIATION:</html:p>
<html:p>SUBSYSTEM: NONE</html:p>
<html:p>PROTEIN_CLASS: NONE</html:p>
</notes>
<listOfReactants>
	<speciesReference species="M_c00001_c" stoichiometry="1.000000"/>
	<speciesReference species="M_c00003_c" stoichiometry="1.000000"/>
	<speciesReference species="M_c01165_c" stoichiometry="1.000000"/>
</listOfReactants>
<listOfProducts>
	<speciesReference species="M_c00004_c" stoichiometry="1.000000"/>
	<speciesReference species="M_c00025_c" stoichiometry="1.000000"/>
	<speciesReference species="M_c00080_c" stoichiometry="1.000000"/>
</listOfProducts>
<kineticLaw>
	<math xmlns="http://www.w3.org/1998/Math/MathML">
			<ci> FLUX_VALUE </ci>
	</math>
	<listOfParameters>
		<parameter id="LOWER_BOUND" value="-1000" units="mmol_per_gDW_per_hr"/>
		<parameter id="UPPER_BOUND" value="1000" units="mmol_per_gDW_per_hr"/>
		<parameter id="OBJECTIVE_COEFFICIENT" value="0.0"/>
		<parameter id="FLUX_VALUE" value="0.0" units="mmol_per_gDW_per_hr"/>
	</listOfParameters>
</kineticLaw>
</reaction>
<reaction id="R_R00251" name="Unnamed79" reversible="false">
<notes>
<html:p>GENE_ASSOCIATION:</html:p>
<html:p>PROTEIN_ASSOCIATION:</html:p>
<html:p>SUBSYSTEM: NONE</html:p>
<html:p>PROTEIN_CLASS: NONE</html:p>
</notes>
<listOfReactants>
	<speciesReference species="M_c00001_c" stoichiometry="2.000000"/>
	<speciesReference species="M_c00002_c" stoichiometry="1.000000"/>
	<speciesReference species="M_c01879_c" stoichiometry="1.000000"/>
</listOfReactants>
<listOfProducts>
	<speciesReference species="M_c00008_c" stoichiometry="1.000000"/>
	<speciesReference species="M_c00009_c" stoichiometry="1.000000"/>
	<speciesReference species="M_c00025_c" stoichiometry="1.000000"/>
</listOfProducts>
<kineticLaw>
	<math xmlns="http://www.w3.org/1998/Math/MathML">
			<ci> FLUX_VALUE </ci>
	</math>
	<listOfParameters>
		<parameter id="LOWER_BOUND" value="0" units="mmol_per_gDW_per_hr"/>
		<parameter id="UPPER_BOUND" value="1000" units="mmol_per_gDW_per_hr"/>
		<parameter id="OBJECTIVE_COEFFICIENT" value="0.0"/>
		<parameter id="FLUX_VALUE" value="0.0" units="mmol_per_gDW_per_hr"/>
	</listOfParameters>
</kineticLaw>
</reaction>
<reaction id="R_R00253" name="Unnamed80" reversible="true">
<notes>
<html:p>GENE_ASSOCIATION:</html:p>
<html:p>PROTEIN_ASSOCIATION:</html:p>
<html:p>SUBSYSTEM: NONE</html:p>
<html:p>PROTEIN_CLASS: NONE</html:p>
</notes>
<listOfReactants>
	<speciesReference species="M_c00002_c" stoichiometry="1.000000"/>
	<speciesReference species="M_c00014_c" stoichiometry="1.000000"/>
	<speciesReference species="M_c00025_c" stoichiometry="1.000000"/>
</listOfReactants>
<listOfProducts>
	<speciesReference species="M_c00008_c" stoichiometry="1.000000"/>
	<speciesReference species="M_c00009_c" stoichiometry="1.000000"/>
	<speciesReference species="M_c00064_c" stoichiometry="1.000000"/>
</listOfProducts>
<kineticLaw>
	<math xmlns="http://www.w3.org/1998/Math/MathML">
			<ci> FLUX_VALUE </ci>
	</math>
	<listOfParameters>
		<parameter id="LOWER_BOUND" value="-1000" units="mmol_per_gDW_per_hr"/>
		<parameter id="UPPER_BOUND" value="1000" units="mmol_per_gDW_per_hr"/>
		<parameter id="OBJECTIVE_COEFFICIENT" value="0.0"/>
		<parameter id="FLUX_VALUE" value="0.0" units="mmol_per_gDW_per_hr"/>
	</listOfParameters>
</kineticLaw>
</reaction>
<reaction id="R_R00254" name="Unnamed81" reversible="false">
<notes>
<html:p>GENE_ASSOCIATION:</html:p>
<html:p>PROTEIN_ASSOCIATION:</html:p>
<html:p>SUBSYSTEM: NONE</html:p>
<html:p>PROTEIN_CLASS: NONE</html:p>
</notes>
<listOfReactants>
	<speciesReference species="M_c00001_c" stoichiometry="1.000000"/>
	<speciesReference species="M_c05829_c" stoichiometry="1.000000"/>
</listOfReactants>
<listOfProducts>
	<speciesReference species="M_c00011_c" stoichiometry="1.000000"/>
	<speciesReference species="M_c00014_c" stoichiometry="1.000000"/>
	<speciesReference species="M_c00025_c" stoichiometry="1.000000"/>
</listOfProducts>
<kineticLaw>
	<math xmlns="http://www.w3.org/1998/Math/MathML">
			<ci> FLUX_VALUE </ci>
	</math>
	<listOfParameters>
		<parameter id="LOWER_BOUND" value="0" units="mmol_per_gDW_per_hr"/>
		<parameter id="UPPER_BOUND" value="1000" units="mmol_per_gDW_per_hr"/>
		<parameter id="OBJECTIVE_COEFFICIENT" value="0.0"/>
		<parameter id="FLUX_VALUE" value="0.0" units="mmol_per_gDW_per_hr"/>
	</listOfParameters>
</kineticLaw>
</reaction>
<reaction id="R_R00257" name="Unnamed82" reversible="false">
<notes>
<html:p>GENE_ASSOCIATION:</html:p>
<html:p>PROTEIN_ASSOCIATION:</html:p>
<html:p>SUBSYSTEM: NONE</html:p>
<html:p>PROTEIN_CLASS: NONE</html:p>
</notes>
<listOfReactants>
	<speciesReference species="M_c00001_c" stoichiometry="1.000000"/>
	<speciesReference species="M_c00002_c" stoichiometry="1.000000"/>
	<speciesReference species="M_c00064_c" stoichiometry="1.000000"/>
	<speciesReference species="M_c00857_c" stoichiometry="1.000000"/>
</listOfReactants>
<listOfProducts>
	<speciesReference species="M_c00003_c" stoichiometry="1.000000"/>
	<speciesReference species="M_c00013_c" stoichiometry="1.000000"/>
	<speciesReference species="M_c00020_c" stoichiometry="1.000000"/>
	<speciesReference species="M_c00025_c" stoichiometry="1.000000"/>
</listOfProducts>
<kineticLaw>
	<math xmlns="http://www.w3.org/1998/Math/MathML">
			<ci> FLUX_VALUE </ci>
	</math>
	<listOfParameters>
		<parameter id="LOWER_BOUND" value="0" units="mmol_per_gDW_per_hr"/>
		<parameter id="UPPER_BOUND" value="1000" units="mmol_per_gDW_per_hr"/>
		<parameter id="OBJECTIVE_COEFFICIENT" value="0.0"/>
		<parameter id="FLUX_VALUE" value="0.0" units="mmol_per_gDW_per_hr"/>
	</listOfParameters>
</kineticLaw>
</reaction>
<reaction id="R_R00259" name="Unnamed83" reversible="false">
<notes>
<html:p>GENE_ASSOCIATION:</html:p>
<html:p>PROTEIN_ASSOCIATION:</html:p>
<html:p>SUBSYSTEM: NONE</html:p>
<html:p>PROTEIN_CLASS: NONE</html:p>
</notes>
<listOfReactants>
	<speciesReference species="M_c00024_c" stoichiometry="1.000000"/>
	<speciesReference species="M_c00025_c" stoichiometry="1.000000"/>
</listOfReactants>
<listOfProducts>
	<speciesReference species="M_c00010_c" stoichiometry="1.000000"/>
	<speciesReference species="M_c00624_c" stoichiometry="1.000000"/>
</listOfProducts>
<kineticLaw>
	<math xmlns="http://www.w3.org/1998/Math/MathML">
			<ci> FLUX_VALUE </ci>
	</math>
	<listOfParameters>
		<parameter id="LOWER_BOUND" value="0" units="mmol_per_gDW_per_hr"/>
		<parameter id="UPPER_BOUND" value="1000" units="mmol_per_gDW_per_hr"/>
		<parameter id="OBJECTIVE_COEFFICIENT" value="0.0"/>
		<parameter id="FLUX_VALUE" value="0.0" units="mmol_per_gDW_per_hr"/>
	</listOfParameters>
</kineticLaw>
</reaction>
<reaction id="R_R00260" name="Unnamed84" reversible="true">
<notes>
<html:p>GENE_ASSOCIATION:</html:p>
<html:p>PROTEIN_ASSOCIATION:</html:p>
<html:p>SUBSYSTEM: NONE</html:p>
<html:p>PROTEIN_CLASS: NONE</html:p>
</notes>
<listOfReactants>
	<speciesReference species="M_c00025_c" stoichiometry="1.000000"/>
</listOfReactants>
<listOfProducts>
	<speciesReference species="M_c00217_c" stoichiometry="1.000000"/>
</listOfProducts>
<kineticLaw>
	<math xmlns="http://www.w3.org/1998/Math/MathML">
			<ci> FLUX_VALUE </ci>
	</math>
	<listOfParameters>
		<parameter id="LOWER_BOUND" value="-1000" units="mmol_per_gDW_per_hr"/>
		<parameter id="UPPER_BOUND" value="1000" units="mmol_per_gDW_per_hr"/>
		<parameter id="OBJECTIVE_COEFFICIENT" value="0.0"/>
		<parameter id="FLUX_VALUE" value="0.0" units="mmol_per_gDW_per_hr"/>
	</listOfParameters>
</kineticLaw>
</reaction>
<reaction id="R_R00261" name="Unnamed85" reversible="false">
<notes>
<html:p>GENE_ASSOCIATION:</html:p>
<html:p>PROTEIN_ASSOCIATION:</html:p>
<html:p>SUBSYSTEM: NONE</html:p>
<html:p>PROTEIN_CLASS: NONE</html:p>
</notes>
<listOfReactants>
	<speciesReference species="M_c00025_c" stoichiometry="1.000000"/>
</listOfReactants>
<listOfProducts>
	<speciesReference species="M_c00011_c" stoichiometry="1.000000"/>
	<speciesReference species="M_c00334_c" stoichiometry="1.000000"/>
</listOfProducts>
<kineticLaw>
	<math xmlns="http://www.w3.org/1998/Math/MathML">
			<ci> FLUX_VALUE </ci>
	</math>
	<listOfParameters>
		<parameter id="LOWER_BOUND" value="0" units="mmol_per_gDW_per_hr"/>
		<parameter id="UPPER_BOUND" value="1000" units="mmol_per_gDW_per_hr"/>
		<parameter id="OBJECTIVE_COEFFICIENT" value="0.0"/>
		<parameter id="FLUX_VALUE" value="0.0" units="mmol_per_gDW_per_hr"/>
	</listOfParameters>
</kineticLaw>
</reaction>
<reaction id="R_R00262" name="Unnamed86" reversible="true">
<notes>
<html:p>GENE_ASSOCIATION:</html:p>
<html:p>PROTEIN_ASSOCIATION:</html:p>
<html:p>SUBSYSTEM: NONE</html:p>
<html:p>PROTEIN_CLASS: NONE</html:p>
</notes>
<listOfReactants>
	<speciesReference species="M_c03618_c" stoichiometry="1.000000"/>
</listOfReactants>
<listOfProducts>
	<speciesReference species="M_c00025_c" stoichiometry="1.000000"/>
</listOfProducts>
<kineticLaw>
	<math xmlns="http://www.w3.org/1998/Math/MathML">
			<ci> FLUX_VALUE </ci>
	</math>
	<listOfParameters>
		<parameter id="LOWER_BOUND" value="-1000" units="mmol_per_gDW_per_hr"/>
		<parameter id="UPPER_BOUND" value="1000" units="mmol_per_gDW_per_hr"/>
		<parameter id="OBJECTIVE_COEFFICIENT" value="0.0"/>
		<parameter id="FLUX_VALUE" value="0.0" units="mmol_per_gDW_per_hr"/>
	</listOfParameters>
</kineticLaw>
</reaction>
<reaction id="R_R00265" name="Unnamed87" reversible="true">
<notes>
<html:p>GENE_ASSOCIATION:</html:p>
<html:p>PROTEIN_ASSOCIATION:</html:p>
<html:p>SUBSYSTEM: NONE</html:p>
<html:p>PROTEIN_CLASS: NONE</html:p>
</notes>
<listOfReactants>
	<speciesReference species="M_c00006_c" stoichiometry="1.000000"/>
	<speciesReference species="M_c00010_c" stoichiometry="1.000000"/>
	<speciesReference species="M_c00026_c" stoichiometry="1.000000"/>
</listOfReactants>
<listOfProducts>
	<speciesReference species="M_c00005_c" stoichiometry="1.000000"/>
	<speciesReference species="M_c00011_c" stoichiometry="1.000000"/>
	<speciesReference species="M_c00091_c" stoichiometry="1.000000"/>
</listOfProducts>
<kineticLaw>
	<math xmlns="http://www.w3.org/1998/Math/MathML">
			<ci> FLUX_VALUE </ci>
	</math>
	<listOfParameters>
		<parameter id="LOWER_BOUND" value="-1000" units="mmol_per_gDW_per_hr"/>
		<parameter id="UPPER_BOUND" value="1000" units="mmol_per_gDW_per_hr"/>
		<parameter id="OBJECTIVE_COEFFICIENT" value="0.0"/>
		<parameter id="FLUX_VALUE" value="0.0" units="mmol_per_gDW_per_hr"/>
	</listOfParameters>
</kineticLaw>
</reaction>
<reaction id="R_R00268" name="Unnamed88" reversible="true">
<notes>
<html:p>GENE_ASSOCIATION:</html:p>
<html:p>PROTEIN_ASSOCIATION:</html:p>
<html:p>SUBSYSTEM: NONE</html:p>
<html:p>PROTEIN_CLASS: NONE</html:p>
</notes>
<listOfReactants>
	<speciesReference species="M_c05379_c" stoichiometry="1.000000"/>
</listOfReactants>
<listOfProducts>
	<speciesReference species="M_c00011_c" stoichiometry="1.000000"/>
	<speciesReference species="M_c00026_c" stoichiometry="1.000000"/>
</listOfProducts>
<kineticLaw>
	<math xmlns="http://www.w3.org/1998/Math/MathML">
			<ci> FLUX_VALUE </ci>
	</math>
	<listOfParameters>
		<parameter id="LOWER_BOUND" value="-1000" units="mmol_per_gDW_per_hr"/>
		<parameter id="UPPER_BOUND" value="1000" units="mmol_per_gDW_per_hr"/>
		<parameter id="OBJECTIVE_COEFFICIENT" value="0.0"/>
		<parameter id="FLUX_VALUE" value="0.0" units="mmol_per_gDW_per_hr"/>
	</listOfParameters>
</kineticLaw>
</reaction>
<reaction id="R_R00269" name="Unnamed89" reversible="false">
<notes>
<html:p>GENE_ASSOCIATION:</html:p>
<html:p>PROTEIN_ASSOCIATION:</html:p>
<html:p>SUBSYSTEM: NONE</html:p>
<html:p>PROTEIN_CLASS: NONE</html:p>
</notes>
<listOfReactants>
	<speciesReference species="M_c00001_c" stoichiometry="1.000000"/>
	<speciesReference species="M_c00940_c" stoichiometry="1.000000"/>
</listOfReactants>
<listOfProducts>
	<speciesReference species="M_c00014_c" stoichiometry="1.000000"/>
	<speciesReference species="M_c00026_c" stoichiometry="1.000000"/>
</listOfProducts>
<kineticLaw>
	<math xmlns="http://www.w3.org/1998/Math/MathML">
			<ci> FLUX_VALUE </ci>
	</math>
	<listOfParameters>
		<parameter id="LOWER_BOUND" value="0" units="mmol_per_gDW_per_hr"/>
		<parameter id="UPPER_BOUND" value="1000" units="mmol_per_gDW_per_hr"/>
		<parameter id="OBJECTIVE_COEFFICIENT" value="0.0"/>
		<parameter id="FLUX_VALUE" value="0.0" units="mmol_per_gDW_per_hr"/>
	</listOfParameters>
</kineticLaw>
</reaction>
<reaction id="R_R00271" name="Unnamed90" reversible="false">
<notes>
<html:p>GENE_ASSOCIATION:</html:p>
<html:p>PROTEIN_ASSOCIATION:</html:p>
<html:p>SUBSYSTEM: NONE</html:p>
<html:p>PROTEIN_CLASS: NONE</html:p>
</notes>
<listOfReactants>
	<speciesReference species="M_c00001_c" stoichiometry="1.000000"/>
	<speciesReference species="M_c00024_c" stoichiometry="1.000000"/>
	<speciesReference species="M_c00026_c" stoichiometry="1.000000"/>
</listOfReactants>
<listOfProducts>
	<speciesReference species="M_c00010_c" stoichiometry="1.000000"/>
	<speciesReference species="M_c01251_c" stoichiometry="1.000000"/>
</listOfProducts>
<kineticLaw>
	<math xmlns="http://www.w3.org/1998/Math/MathML">
			<ci> FLUX_VALUE </ci>
	</math>
	<listOfParameters>
		<parameter id="LOWER_BOUND" value="0" units="mmol_per_gDW_per_hr"/>
		<parameter id="UPPER_BOUND" value="1000" units="mmol_per_gDW_per_hr"/>
		<parameter id="OBJECTIVE_COEFFICIENT" value="0.0"/>
		<parameter id="FLUX_VALUE" value="0.0" units="mmol_per_gDW_per_hr"/>
	</listOfParameters>
</kineticLaw>
</reaction>
<reaction id="R_R00286" name="Unnamed91" reversible="true">
<notes>
<html:p>GENE_ASSOCIATION:</html:p>
<html:p>PROTEIN_ASSOCIATION:</html:p>
<html:p>SUBSYSTEM: NONE</html:p>
<html:p>PROTEIN_CLASS: NONE</html:p>
</notes>
<listOfReactants>
	<speciesReference species="M_c00001_c" stoichiometry="1.000000"/>
	<speciesReference species="M_c00003_c" stoichiometry="2.000000"/>
	<speciesReference species="M_c00029_c" stoichiometry="1.000000"/>
</listOfReactants>
<listOfProducts>
	<speciesReference species="M_c00004_c" stoichiometry="2.000000"/>
	<speciesReference species="M_c00080_c" stoichiometry="1.000000"/>
	<speciesReference species="M_c00167_c" stoichiometry="1.000000"/>
</listOfProducts>
<kineticLaw>
	<math xmlns="http://www.w3.org/1998/Math/MathML">
			<ci> FLUX_VALUE </ci>
	</math>
	<listOfParameters>
		<parameter id="LOWER_BOUND" value="-1000" units="mmol_per_gDW_per_hr"/>
		<parameter id="UPPER_BOUND" value="1000" units="mmol_per_gDW_per_hr"/>
		<parameter id="OBJECTIVE_COEFFICIENT" value="0.0"/>
		<parameter id="FLUX_VALUE" value="0.0" units="mmol_per_gDW_per_hr"/>
	</listOfParameters>
</kineticLaw>
</reaction>
<reaction id="R_R00287" name="Unnamed92" reversible="false">
<notes>
<html:p>GENE_ASSOCIATION:</html:p>
<html:p>PROTEIN_ASSOCIATION:</html:p>
<html:p>SUBSYSTEM: NONE</html:p>
<html:p>PROTEIN_CLASS: NONE</html:p>
</notes>
<listOfReactants>
	<speciesReference species="M_c00001_c" stoichiometry="1.000000"/>
	<speciesReference species="M_c00029_c" stoichiometry="1.000000"/>
</listOfReactants>
<listOfProducts>
	<speciesReference species="M_c00103_c" stoichiometry="1.000000"/>
	<speciesReference species="M_c00105_c" stoichiometry="1.000000"/>
</listOfProducts>
<kineticLaw>
	<math xmlns="http://www.w3.org/1998/Math/MathML">
			<ci> FLUX_VALUE </ci>
	</math>
	<listOfParameters>
		<parameter id="LOWER_BOUND" value="0" units="mmol_per_gDW_per_hr"/>
		<parameter id="UPPER_BOUND" value="1000" units="mmol_per_gDW_per_hr"/>
		<parameter id="OBJECTIVE_COEFFICIENT" value="0.0"/>
		<parameter id="FLUX_VALUE" value="0.0" units="mmol_per_gDW_per_hr"/>
	</listOfParameters>
</kineticLaw>
</reaction>
<reaction id="R_R00299" name="Unnamed93" reversible="true">
<notes>
<html:p>GENE_ASSOCIATION:</html:p>
<html:p>PROTEIN_ASSOCIATION:</html:p>
<html:p>SUBSYSTEM: NONE</html:p>
<html:p>PROTEIN_CLASS: NONE</html:p>
</notes>
<listOfReactants>
	<speciesReference species="M_c00002_c" stoichiometry="1.000000"/>
	<speciesReference species="M_c00031_c" stoichiometry="1.000000"/>
</listOfReactants>
<listOfProducts>
	<speciesReference species="M_c00008_c" stoichiometry="1.000000"/>
	<speciesReference species="M_c00092_c" stoichiometry="1.000000"/>
</listOfProducts>
<kineticLaw>
	<math xmlns="http://www.w3.org/1998/Math/MathML">
			<ci> FLUX_VALUE </ci>
	</math>
	<listOfParameters>
		<parameter id="LOWER_BOUND" value="-1000" units="mmol_per_gDW_per_hr"/>
		<parameter id="UPPER_BOUND" value="1000" units="mmol_per_gDW_per_hr"/>
		<parameter id="OBJECTIVE_COEFFICIENT" value="0.0"/>
		<parameter id="FLUX_VALUE" value="0.0" units="mmol_per_gDW_per_hr"/>
	</listOfParameters>
</kineticLaw>
</reaction>
<reaction id="R_R00300" name="Unnamed94" reversible="true">
<notes>
<html:p>GENE_ASSOCIATION:</html:p>
<html:p>PROTEIN_ASSOCIATION:</html:p>
<html:p>SUBSYSTEM: NONE</html:p>
<html:p>PROTEIN_CLASS: NONE</html:p>
</notes>
<listOfReactants>
	<speciesReference species="M_c00003_c" stoichiometry="1.000000"/>
	<speciesReference species="M_c00031_c" stoichiometry="1.000000"/>
</listOfReactants>
<listOfProducts>
	<speciesReference species="M_c00004_c" stoichiometry="1.000000"/>
	<speciesReference species="M_c00198_c" stoichiometry="1.000000"/>
</listOfProducts>
<kineticLaw>
	<math xmlns="http://www.w3.org/1998/Math/MathML">
			<ci> FLUX_VALUE </ci>
	</math>
	<listOfParameters>
		<parameter id="LOWER_BOUND" value="-1000" units="mmol_per_gDW_per_hr"/>
		<parameter id="UPPER_BOUND" value="1000" units="mmol_per_gDW_per_hr"/>
		<parameter id="OBJECTIVE_COEFFICIENT" value="0.0"/>
		<parameter id="FLUX_VALUE" value="0.0" units="mmol_per_gDW_per_hr"/>
	</listOfParameters>
</kineticLaw>
</reaction>
<reaction id="R_R00306" name="Unnamed95" reversible="false">
<notes>
<html:p>GENE_ASSOCIATION:</html:p>
<html:p>PROTEIN_ASSOCIATION:</html:p>
<html:p>SUBSYSTEM: NONE</html:p>
<html:p>PROTEIN_CLASS: NONE</html:p>
</notes>
<listOfReactants>
	<speciesReference species="M_c00001_c" stoichiometry="1.000000"/>
	<speciesReference species="M_c00185_c" stoichiometry="1.000000"/>
</listOfReactants>
<listOfProducts>
	<speciesReference species="M_c00031_c" stoichiometry="2.000000"/>
</listOfProducts>
<kineticLaw>
	<math xmlns="http://www.w3.org/1998/Math/MathML">
			<ci> FLUX_VALUE </ci>
	</math>
	<listOfParameters>
		<parameter id="LOWER_BOUND" value="0" units="mmol_per_gDW_per_hr"/>
		<parameter id="UPPER_BOUND" value="1000" units="mmol_per_gDW_per_hr"/>
		<parameter id="OBJECTIVE_COEFFICIENT" value="0.0"/>
		<parameter id="FLUX_VALUE" value="0.0" units="mmol_per_gDW_per_hr"/>
	</listOfParameters>
</kineticLaw>
</reaction>
<reaction id="R_R00307" name="Unnamed96" reversible="true">
<notes>
<html:p>GENE_ASSOCIATION:</html:p>
<html:p>PROTEIN_ASSOCIATION:</html:p>
<html:p>SUBSYSTEM: NONE</html:p>
<html:p>PROTEIN_CLASS: NONE</html:p>
</notes>
<listOfReactants>
	<speciesReference species="M_c00031_c" stoichiometry="1.000000"/>
</listOfReactants>
<listOfProducts>
	<speciesReference species="M_c00095_c" stoichiometry="1.000000"/>
</listOfProducts>
<kineticLaw>
	<math xmlns="http://www.w3.org/1998/Math/MathML">
			<ci> FLUX_VALUE </ci>
	</math>
	<listOfParameters>
		<parameter id="LOWER_BOUND" value="-1000" units="mmol_per_gDW_per_hr"/>
		<parameter id="UPPER_BOUND" value="1000" units="mmol_per_gDW_per_hr"/>
		<parameter id="OBJECTIVE_COEFFICIENT" value="0.0"/>
		<parameter id="FLUX_VALUE" value="0.0" units="mmol_per_gDW_per_hr"/>
	</listOfParameters>
</kineticLaw>
</reaction>
<reaction id="R_R00316" name="Unnamed97" reversible="true">
<notes>
<html:p>GENE_ASSOCIATION:</html:p>
<html:p>PROTEIN_ASSOCIATION:</html:p>
<html:p>SUBSYSTEM: NONE</html:p>
<html:p>PROTEIN_CLASS: NONE</html:p>
</notes>
<listOfReactants>
	<speciesReference species="M_c00002_c" stoichiometry="1.000000"/>
	<speciesReference species="M_c00033_c" stoichiometry="1.000000"/>
</listOfReactants>
<listOfProducts>
	<speciesReference species="M_c00013_c" stoichiometry="1.000000"/>
	<speciesReference species="M_c05993_c" stoichiometry="1.000000"/>
</listOfProducts>
<kineticLaw>
	<math xmlns="http://www.w3.org/1998/Math/MathML">
			<ci> FLUX_VALUE </ci>
	</math>
	<listOfParameters>
		<parameter id="LOWER_BOUND" value="-1000" units="mmol_per_gDW_per_hr"/>
		<parameter id="UPPER_BOUND" value="1000" units="mmol_per_gDW_per_hr"/>
		<parameter id="OBJECTIVE_COEFFICIENT" value="0.0"/>
		<parameter id="FLUX_VALUE" value="0.0" units="mmol_per_gDW_per_hr"/>
	</listOfParameters>
</kineticLaw>
</reaction>
<reaction id="R_R00317" name="Unnamed98" reversible="false">
<notes>
<html:p>GENE_ASSOCIATION:</html:p>
<html:p>PROTEIN_ASSOCIATION:</html:p>
<html:p>SUBSYSTEM: NONE</html:p>
<html:p>PROTEIN_CLASS: NONE</html:p>
</notes>
<listOfReactants>
	<speciesReference species="M_c00001_c" stoichiometry="1.000000"/>
	<speciesReference species="M_c00227_c" stoichiometry="1.000000"/>
</listOfReactants>
<listOfProducts>
	<speciesReference species="M_c00009_c" stoichiometry="1.000000"/>
	<speciesReference species="M_c00033_c" stoichiometry="1.000000"/>
</listOfProducts>
<kineticLaw>
	<math xmlns="http://www.w3.org/1998/Math/MathML">
			<ci> FLUX_VALUE </ci>
	</math>
	<listOfParameters>
		<parameter id="LOWER_BOUND" value="0" units="mmol_per_gDW_per_hr"/>
		<parameter id="UPPER_BOUND" value="1000" units="mmol_per_gDW_per_hr"/>
		<parameter id="OBJECTIVE_COEFFICIENT" value="0.0"/>
		<parameter id="FLUX_VALUE" value="0.0" units="mmol_per_gDW_per_hr"/>
	</listOfParameters>
</kineticLaw>
</reaction>
<reaction id="R_R00319" name="Unnamed99" reversible="false">
<notes>
<html:p>GENE_ASSOCIATION:</html:p>
<html:p>PROTEIN_ASSOCIATION:</html:p>
<html:p>SUBSYSTEM: NONE</html:p>
<html:p>PROTEIN_CLASS: NONE</html:p>
</notes>
<listOfReactants>
	<speciesReference species="M_c00007_c" stoichiometry="1.000000"/>
	<speciesReference species="M_c00186_c" stoichiometry="1.000000"/>
</listOfReactants>
<listOfProducts>
	<speciesReference species="M_c00001_c" stoichiometry="1.000000"/>
	<speciesReference species="M_c00011_c" stoichiometry="1.000000"/>
	<speciesReference species="M_c00033_c" stoichiometry="1.000000"/>
</listOfProducts>
<kineticLaw>
	<math xmlns="http://www.w3.org/1998/Math/MathML">
			<ci> FLUX_VALUE </ci>
	</math>
	<listOfParameters>
		<parameter id="LOWER_BOUND" value="0" units="mmol_per_gDW_per_hr"/>
		<parameter id="UPPER_BOUND" value="1000" units="mmol_per_gDW_per_hr"/>
		<parameter id="OBJECTIVE_COEFFICIENT" value="0.0"/>
		<parameter id="FLUX_VALUE" value="0.0" units="mmol_per_gDW_per_hr"/>
	</listOfParameters>
</kineticLaw>
</reaction>
<reaction id="R_R00320" name="Unnamed100" reversible="true">
<notes>
<html:p>GENE_ASSOCIATION:</html:p>
<html:p>PROTEIN_ASSOCIATION:</html:p>
<html:p>SUBSYSTEM: NONE</html:p>
<html:p>PROTEIN_CLASS: NONE</html:p>
</notes>
<listOfReactants>
	<speciesReference species="M_c00013_c" stoichiometry="1.000000"/>
	<speciesReference species="M_c00033_c" stoichiometry="1.000000"/>
</listOfReactants>
<listOfProducts>
	<speciesReference species="M_c00009_c" stoichiometry="1.000000"/>
	<speciesReference species="M_c00227_c" stoichiometry="1.000000"/>
</listOfProducts>
<kineticLaw>
	<math xmlns="http://www.w3.org/1998/Math/MathML">
			<ci> FLUX_VALUE </ci>
	</math>
	<listOfParameters>
		<parameter id="LOWER_BOUND" value="-1000" units="mmol_per_gDW_per_hr"/>
		<parameter id="UPPER_BOUND" value="1000" units="mmol_per_gDW_per_hr"/>
		<parameter id="OBJECTIVE_COEFFICIENT" value="0.0"/>
		<parameter id="FLUX_VALUE" value="0.0" units="mmol_per_gDW_per_hr"/>
	</listOfParameters>
</kineticLaw>
</reaction>
<reaction id="R_R00323" name="Unnamed101" reversible="true">
<notes>
<html:p>GENE_ASSOCIATION:</html:p>
<html:p>PROTEIN_ASSOCIATION:</html:p>
<html:p>SUBSYSTEM: NONE</html:p>
<html:p>PROTEIN_CLASS: NONE</html:p>
</notes>
<listOfReactants>
	<speciesReference species="M_c00815_c" stoichiometry="1.000000"/>
</listOfReactants>
<listOfProducts>
	<speciesReference species="M_c00022_c" stoichiometry="1.000000"/>
	<speciesReference species="M_c00033_c" stoichiometry="1.000000"/>
</listOfProducts>
<kineticLaw>
	<math xmlns="http://www.w3.org/1998/Math/MathML">
			<ci> FLUX_VALUE </ci>
	</math>
	<listOfParameters>
		<parameter id="LOWER_BOUND" value="-1000" units="mmol_per_gDW_per_hr"/>
		<parameter id="UPPER_BOUND" value="1000" units="mmol_per_gDW_per_hr"/>
		<parameter id="OBJECTIVE_COEFFICIENT" value="0.0"/>
		<parameter id="FLUX_VALUE" value="0.0" units="mmol_per_gDW_per_hr"/>
	</listOfParameters>
</kineticLaw>
</reaction>
<reaction id="R_R00325" name="Unnamed102" reversible="false">
<notes>
<html:p>GENE_ASSOCIATION:</html:p>
<html:p>PROTEIN_ASSOCIATION:</html:p>
<html:p>SUBSYSTEM: NONE</html:p>
<html:p>PROTEIN_CLASS: NONE</html:p>
</notes>
<listOfReactants>
	<speciesReference species="M_c02614_c" stoichiometry="1.000000"/>
</listOfReactants>
<listOfProducts>
	<speciesReference species="M_c00022_c" stoichiometry="1.000000"/>
	<speciesReference species="M_c00033_c" stoichiometry="1.000000"/>
</listOfProducts>
<kineticLaw>
	<math xmlns="http://www.w3.org/1998/Math/MathML">
			<ci> FLUX_VALUE </ci>
	</math>
	<listOfParameters>
		<parameter id="LOWER_BOUND" value="0" units="mmol_per_gDW_per_hr"/>
		<parameter id="UPPER_BOUND" value="1000" units="mmol_per_gDW_per_hr"/>
		<parameter id="OBJECTIVE_COEFFICIENT" value="0.0"/>
		<parameter id="FLUX_VALUE" value="0.0" units="mmol_per_gDW_per_hr"/>
	</listOfParameters>
</kineticLaw>
</reaction>
<reaction id="R_R00328" name="Unnamed103" reversible="false">
<notes>
<html:p>GENE_ASSOCIATION:</html:p>
<html:p>PROTEIN_ASSOCIATION:</html:p>
<html:p>SUBSYSTEM: NONE</html:p>
<html:p>PROTEIN_CLASS: NONE</html:p>
</notes>
<listOfReactants>
	<speciesReference species="M_c00001_c" stoichiometry="1.000000"/>
	<speciesReference species="M_c00035_c" stoichiometry="1.000000"/>
</listOfReactants>
<listOfProducts>
	<speciesReference species="M_c00009_c" stoichiometry="1.000000"/>
	<speciesReference species="M_c00144_c" stoichiometry="1.000000"/>
</listOfProducts>
<kineticLaw>
	<math xmlns="http://www.w3.org/1998/Math/MathML">
			<ci> FLUX_VALUE </ci>
	</math>
	<listOfParameters>
		<parameter id="LOWER_BOUND" value="0" units="mmol_per_gDW_per_hr"/>
		<parameter id="UPPER_BOUND" value="1000" units="mmol_per_gDW_per_hr"/>
		<parameter id="OBJECTIVE_COEFFICIENT" value="0.0"/>
		<parameter id="FLUX_VALUE" value="0.0" units="mmol_per_gDW_per_hr"/>
	</listOfParameters>
</kineticLaw>
</reaction>
<reaction id="R_R00335" name="Unnamed104" reversible="false">
<notes>
<html:p>GENE_ASSOCIATION:</html:p>
<html:p>PROTEIN_ASSOCIATION:</html:p>
<html:p>SUBSYSTEM: NONE</html:p>
<html:p>PROTEIN_CLASS: NONE</html:p>
</notes>
<listOfReactants>
	<speciesReference species="M_c00001_c" stoichiometry="1.000000"/>
	<speciesReference species="M_c00044_c" stoichiometry="1.000000"/>
</listOfReactants>
<listOfProducts>
	<speciesReference species="M_c00009_c" stoichiometry="1.000000"/>
	<speciesReference species="M_c00035_c" stoichiometry="1.000000"/>
</listOfProducts>
<kineticLaw>
	<math xmlns="http://www.w3.org/1998/Math/MathML">
			<ci> FLUX_VALUE </ci>
	</math>
	<listOfParameters>
		<parameter id="LOWER_BOUND" value="0" units="mmol_per_gDW_per_hr"/>
		<parameter id="UPPER_BOUND" value="1000" units="mmol_per_gDW_per_hr"/>
		<parameter id="OBJECTIVE_COEFFICIENT" value="0.0"/>
		<parameter id="FLUX_VALUE" value="0.0" units="mmol_per_gDW_per_hr"/>
	</listOfParameters>
</kineticLaw>
</reaction>
<reaction id="R_R00336" name="Unnamed105" reversible="true">
<notes>
<html:p>GENE_ASSOCIATION:</html:p>
<html:p>PROTEIN_ASSOCIATION:</html:p>
<html:p>SUBSYSTEM: NONE</html:p>
<html:p>PROTEIN_CLASS: NONE</html:p>
</notes>
<listOfReactants>
	<speciesReference species="M_c00001_c" stoichiometry="1.000000"/>
	<speciesReference species="M_c01228_c" stoichiometry="1.000000"/>
</listOfReactants>
<listOfProducts>
	<speciesReference species="M_c00013_c" stoichiometry="1.000000"/>
	<speciesReference species="M_c00035_c" stoichiometry="1.000000"/>
</listOfProducts>
<kineticLaw>
	<math xmlns="http://www.w3.org/1998/Math/MathML">
			<ci> FLUX_VALUE </ci>
	</math>
	<listOfParameters>
		<parameter id="LOWER_BOUND" value="-1000" units="mmol_per_gDW_per_hr"/>
		<parameter id="UPPER_BOUND" value="1000" units="mmol_per_gDW_per_hr"/>
		<parameter id="OBJECTIVE_COEFFICIENT" value="0.0"/>
		<parameter id="FLUX_VALUE" value="0.0" units="mmol_per_gDW_per_hr"/>
	</listOfParameters>
</kineticLaw>
</reaction>
<reaction id="R_R00337" name="Unnamed106" reversible="true">
<notes>
<html:p>GENE_ASSOCIATION:</html:p>
<html:p>PROTEIN_ASSOCIATION:</html:p>
<html:p>SUBSYSTEM: NONE</html:p>
<html:p>PROTEIN_CLASS: NONE</html:p>
</notes>
<listOfReactants>
	<speciesReference species="M_c00001_c" stoichiometry="1.000000"/>
	<speciesReference species="M_c00394_c" stoichiometry="1.000000"/>
</listOfReactants>
<listOfProducts>
	<speciesReference species="M_c00031_c" stoichiometry="1.000000"/>
	<speciesReference species="M_c00035_c" stoichiometry="1.000000"/>
</listOfProducts>
<kineticLaw>
	<math xmlns="http://www.w3.org/1998/Math/MathML">
			<ci> FLUX_VALUE </ci>
	</math>
	<listOfParameters>
		<parameter id="LOWER_BOUND" value="-1000" units="mmol_per_gDW_per_hr"/>
		<parameter id="UPPER_BOUND" value="1000" units="mmol_per_gDW_per_hr"/>
		<parameter id="OBJECTIVE_COEFFICIENT" value="0.0"/>
		<parameter id="FLUX_VALUE" value="0.0" units="mmol_per_gDW_per_hr"/>
	</listOfParameters>
</kineticLaw>
</reaction>
<reaction id="R_R00338" name="Unnamed107" reversible="true">
<notes>
<html:p>GENE_ASSOCIATION:</html:p>
<html:p>PROTEIN_ASSOCIATION:</html:p>
<html:p>SUBSYSTEM: NONE</html:p>
<html:p>PROTEIN_CLASS: NONE</html:p>
</notes>
<listOfReactants>
	<speciesReference species="M_c00001_c" stoichiometry="1.000000"/>
	<speciesReference species="M_c00036_c" stoichiometry="1.000000"/>
</listOfReactants>
<listOfProducts>
	<speciesReference species="M_c00033_c" stoichiometry="1.000000"/>
	<speciesReference species="M_c00209_c" stoichiometry="1.000000"/>
</listOfProducts>
<kineticLaw>
	<math xmlns="http://www.w3.org/1998/Math/MathML">
			<ci> FLUX_VALUE </ci>
	</math>
	<listOfParameters>
		<parameter id="LOWER_BOUND" value="-1000" units="mmol_per_gDW_per_hr"/>
		<parameter id="UPPER_BOUND" value="1000" units="mmol_per_gDW_per_hr"/>
		<parameter id="OBJECTIVE_COEFFICIENT" value="0.0"/>
		<parameter id="FLUX_VALUE" value="0.0" units="mmol_per_gDW_per_hr"/>
	</listOfParameters>
</kineticLaw>
</reaction>
<reaction id="R_R00347" name="Unnamed108" reversible="false">
<notes>
<html:p>GENE_ASSOCIATION:</html:p>
<html:p>PROTEIN_ASSOCIATION:</html:p>
<html:p>SUBSYSTEM: NONE</html:p>
<html:p>PROTEIN_CLASS: NONE</html:p>
</notes>
<listOfReactants>
	<speciesReference species="M_c03961_c" stoichiometry="1.000000"/>
</listOfReactants>
<listOfProducts>
	<speciesReference species="M_c00014_c" stoichiometry="1.000000"/>
	<speciesReference species="M_c00036_c" stoichiometry="1.000000"/>
</listOfProducts>
<kineticLaw>
	<math xmlns="http://www.w3.org/1998/Math/MathML">
			<ci> FLUX_VALUE </ci>
	</math>
	<listOfParameters>
		<parameter id="LOWER_BOUND" value="0" units="mmol_per_gDW_per_hr"/>
		<parameter id="UPPER_BOUND" value="1000" units="mmol_per_gDW_per_hr"/>
		<parameter id="OBJECTIVE_COEFFICIENT" value="0.0"/>
		<parameter id="FLUX_VALUE" value="0.0" units="mmol_per_gDW_per_hr"/>
	</listOfParameters>
</kineticLaw>
</reaction>
<reaction id="R_R00350" name="Unnamed109" reversible="false">
<notes>
<html:p>GENE_ASSOCIATION:</html:p>
<html:p>PROTEIN_ASSOCIATION:</html:p>
<html:p>SUBSYSTEM: NONE</html:p>
<html:p>PROTEIN_CLASS: NONE</html:p>
</notes>
<listOfReactants>
	<speciesReference species="M_c04115_c" stoichiometry="1.000000"/>
</listOfReactants>
<listOfProducts>
	<speciesReference species="M_c00022_c" stoichiometry="1.000000"/>
	<speciesReference species="M_c00036_c" stoichiometry="1.000000"/>
</listOfProducts>
<kineticLaw>
	<math xmlns="http://www.w3.org/1998/Math/MathML">
			<ci> FLUX_VALUE </ci>
	</math>
	<listOfParameters>
		<parameter id="LOWER_BOUND" value="0" units="mmol_per_gDW_per_hr"/>
		<parameter id="UPPER_BOUND" value="1000" units="mmol_per_gDW_per_hr"/>
		<parameter id="OBJECTIVE_COEFFICIENT" value="0.0"/>
		<parameter id="FLUX_VALUE" value="0.0" units="mmol_per_gDW_per_hr"/>
	</listOfParameters>
</kineticLaw>
</reaction>
<reaction id="R_R00353" name="Unnamed110" reversible="true">
<notes>
<html:p>GENE_ASSOCIATION:</html:p>
<html:p>PROTEIN_ASSOCIATION:</html:p>
<html:p>SUBSYSTEM: NONE</html:p>
<html:p>PROTEIN_CLASS: NONE</html:p>
</notes>
<listOfReactants>
	<speciesReference species="M_c00022_c" stoichiometry="1.000000"/>
	<speciesReference species="M_c00083_c" stoichiometry="1.000000"/>
</listOfReactants>
<listOfProducts>
	<speciesReference species="M_c00024_c" stoichiometry="1.000000"/>
	<speciesReference species="M_c00036_c" stoichiometry="1.000000"/>
</listOfProducts>
<kineticLaw>
	<math xmlns="http://www.w3.org/1998/Math/MathML">
			<ci> FLUX_VALUE </ci>
	</math>
	<listOfParameters>
		<parameter id="LOWER_BOUND" value="-1000" units="mmol_per_gDW_per_hr"/>
		<parameter id="UPPER_BOUND" value="1000" units="mmol_per_gDW_per_hr"/>
		<parameter id="OBJECTIVE_COEFFICIENT" value="0.0"/>
		<parameter id="FLUX_VALUE" value="0.0" units="mmol_per_gDW_per_hr"/>
	</listOfParameters>
</kineticLaw>
</reaction>
<reaction id="R_R00356" name="Unnamed111" reversible="false">
<notes>
<html:p>GENE_ASSOCIATION:</html:p>
<html:p>PROTEIN_ASSOCIATION:</html:p>
<html:p>SUBSYSTEM: NONE</html:p>
<html:p>PROTEIN_CLASS: NONE</html:p>
</notes>
<listOfReactants>
	<speciesReference species="M_c00007_c" stoichiometry="2.000000"/>
	<speciesReference species="M_c05655_c" stoichiometry="1.000000"/>
</listOfReactants>
<listOfProducts>
	<speciesReference species="M_c00014_c" stoichiometry="1.000000"/>
	<speciesReference species="M_c00026_c" stoichiometry="1.000000"/>
	<speciesReference species="M_c00036_c" stoichiometry="1.000000"/>
</listOfProducts>
<kineticLaw>
	<math xmlns="http://www.w3.org/1998/Math/MathML">
			<ci> FLUX_VALUE </ci>
	</math>
	<listOfParameters>
		<parameter id="LOWER_BOUND" value="0" units="mmol_per_gDW_per_hr"/>
		<parameter id="UPPER_BOUND" value="1000" units="mmol_per_gDW_per_hr"/>
		<parameter id="OBJECTIVE_COEFFICIENT" value="0.0"/>
		<parameter id="FLUX_VALUE" value="0.0" units="mmol_per_gDW_per_hr"/>
	</listOfParameters>
</kineticLaw>
</reaction>
<reaction id="R_R00364" name="Unnamed112" reversible="false">
<notes>
<html:p>GENE_ASSOCIATION:</html:p>
<html:p>PROTEIN_ASSOCIATION:</html:p>
<html:p>SUBSYSTEM: NONE</html:p>
<html:p>PROTEIN_CLASS: NONE</html:p>
</notes>
<listOfReactants>
	<speciesReference species="M_c00001_c" stoichiometry="1.000000"/>
	<speciesReference species="M_c00037_c" stoichiometry="1.000000"/>
	<speciesReference species="M_c00125_c" stoichiometry="2.000000"/>
</listOfReactants>
<listOfProducts>
	<speciesReference species="M_c00014_c" stoichiometry="1.000000"/>
	<speciesReference species="M_c00048_c" stoichiometry="1.000000"/>
	<speciesReference species="M_c00126_c" stoichiometry="2.000000"/>
</listOfProducts>
<kineticLaw>
	<math xmlns="http://www.w3.org/1998/Math/MathML">
			<ci> FLUX_VALUE </ci>
	</math>
	<listOfParameters>
		<parameter id="LOWER_BOUND" value="0" units="mmol_per_gDW_per_hr"/>
		<parameter id="UPPER_BOUND" value="1000" units="mmol_per_gDW_per_hr"/>
		<parameter id="OBJECTIVE_COEFFICIENT" value="0.0"/>
		<parameter id="FLUX_VALUE" value="0.0" units="mmol_per_gDW_per_hr"/>
	</listOfParameters>
</kineticLaw>
</reaction>
<reaction id="R_R00365" name="Unnamed113" reversible="true">
<notes>
<html:p>GENE_ASSOCIATION:</html:p>
<html:p>PROTEIN_ASSOCIATION:</html:p>
<html:p>SUBSYSTEM: NONE</html:p>
<html:p>PROTEIN_CLASS: NONE</html:p>
</notes>
<listOfReactants>
	<speciesReference species="M_c00001_c" stoichiometry="1.000000"/>
	<speciesReference species="M_c00003_c" stoichiometry="1.000000"/>
	<speciesReference species="M_c00037_c" stoichiometry="1.000000"/>
</listOfReactants>
<listOfProducts>
	<speciesReference species="M_c00004_c" stoichiometry="1.000000"/>
	<speciesReference species="M_c00014_c" stoichiometry="1.000000"/>
	<speciesReference species="M_c00048_c" stoichiometry="1.000000"/>
</listOfProducts>
<kineticLaw>
	<math xmlns="http://www.w3.org/1998/Math/MathML">
			<ci> FLUX_VALUE </ci>
	</math>
	<listOfParameters>
		<parameter id="LOWER_BOUND" value="-1000" units="mmol_per_gDW_per_hr"/>
		<parameter id="UPPER_BOUND" value="1000" units="mmol_per_gDW_per_hr"/>
		<parameter id="OBJECTIVE_COEFFICIENT" value="0.0"/>
		<parameter id="FLUX_VALUE" value="0.0" units="mmol_per_gDW_per_hr"/>
	</listOfParameters>
</kineticLaw>
</reaction>
<reaction id="R_R00367" name="Unnamed114" reversible="false">
<notes>
<html:p>GENE_ASSOCIATION:</html:p>
<html:p>PROTEIN_ASSOCIATION:</html:p>
<html:p>SUBSYSTEM: NONE</html:p>
<html:p>PROTEIN_CLASS: NONE</html:p>
</notes>
<listOfReactants>
	<speciesReference species="M_c00019_c" stoichiometry="1.000000"/>
	<speciesReference species="M_c00037_c" stoichiometry="1.000000"/>
</listOfReactants>
<listOfProducts>
	<speciesReference species="M_c00021_c" stoichiometry="1.000000"/>
	<speciesReference species="M_c00213_c" stoichiometry="1.000000"/>
</listOfProducts>
<kineticLaw>
	<math xmlns="http://www.w3.org/1998/Math/MathML">
			<ci> FLUX_VALUE </ci>
	</math>
	<listOfParameters>
		<parameter id="LOWER_BOUND" value="0" units="mmol_per_gDW_per_hr"/>
		<parameter id="UPPER_BOUND" value="1000" units="mmol_per_gDW_per_hr"/>
		<parameter id="OBJECTIVE_COEFFICIENT" value="0.0"/>
		<parameter id="FLUX_VALUE" value="0.0" units="mmol_per_gDW_per_hr"/>
	</listOfParameters>
</kineticLaw>
</reaction>
<reaction id="R_R00369" name="Unnamed115" reversible="true">
<notes>
<html:p>GENE_ASSOCIATION:</html:p>
<html:p>PROTEIN_ASSOCIATION:</html:p>
<html:p>SUBSYSTEM: NONE</html:p>
<html:p>PROTEIN_CLASS: NONE</html:p>
</notes>
<listOfReactants>
	<speciesReference species="M_c00041_c" stoichiometry="1.000000"/>
	<speciesReference species="M_c00048_c" stoichiometry="1.000000"/>
</listOfReactants>
<listOfProducts>
	<speciesReference species="M_c00022_c" stoichiometry="1.000000"/>
	<speciesReference species="M_c00037_c" stoichiometry="1.000000"/>
</listOfProducts>
<kineticLaw>
	<math xmlns="http://www.w3.org/1998/Math/MathML">
			<ci> FLUX_VALUE </ci>
	</math>
	<listOfParameters>
		<parameter id="LOWER_BOUND" value="-1000" units="mmol_per_gDW_per_hr"/>
		<parameter id="UPPER_BOUND" value="1000" units="mmol_per_gDW_per_hr"/>
		<parameter id="OBJECTIVE_COEFFICIENT" value="0.0"/>
		<parameter id="FLUX_VALUE" value="0.0" units="mmol_per_gDW_per_hr"/>
	</listOfParameters>
</kineticLaw>
</reaction>
<reaction id="R_R00371" name="Unnamed116" reversible="true">
<notes>
<html:p>GENE_ASSOCIATION:</html:p>
<html:p>PROTEIN_ASSOCIATION:</html:p>
<html:p>SUBSYSTEM: NONE</html:p>
<html:p>PROTEIN_CLASS: NONE</html:p>
</notes>
<listOfReactants>
	<speciesReference species="M_c00024_c" stoichiometry="1.000000"/>
	<speciesReference species="M_c00037_c" stoichiometry="1.000000"/>
</listOfReactants>
<listOfProducts>
	<speciesReference species="M_c00010_c" stoichiometry="1.000000"/>
	<speciesReference species="M_c03508_c" stoichiometry="1.000000"/>
</listOfProducts>
<kineticLaw>
	<math xmlns="http://www.w3.org/1998/Math/MathML">
			<ci> FLUX_VALUE </ci>
	</math>
	<listOfParameters>
		<parameter id="LOWER_BOUND" value="-1000" units="mmol_per_gDW_per_hr"/>
		<parameter id="UPPER_BOUND" value="1000" units="mmol_per_gDW_per_hr"/>
		<parameter id="OBJECTIVE_COEFFICIENT" value="0.0"/>
		<parameter id="FLUX_VALUE" value="0.0" units="mmol_per_gDW_per_hr"/>
	</listOfParameters>
</kineticLaw>
</reaction>
<reaction id="R_R00372" name="Unnamed117" reversible="true">
<notes>
<html:p>GENE_ASSOCIATION:</html:p>
<html:p>PROTEIN_ASSOCIATION:</html:p>
<html:p>SUBSYSTEM: NONE</html:p>
<html:p>PROTEIN_CLASS: NONE</html:p>
</notes>
<listOfReactants>
	<speciesReference species="M_c00026_c" stoichiometry="1.000000"/>
	<speciesReference species="M_c00037_c" stoichiometry="1.000000"/>
</listOfReactants>
<listOfProducts>
	<speciesReference species="M_c00025_c" stoichiometry="1.000000"/>
	<speciesReference species="M_c00048_c" stoichiometry="1.000000"/>
</listOfProducts>
<kineticLaw>
	<math xmlns="http://www.w3.org/1998/Math/MathML">
			<ci> FLUX_VALUE </ci>
	</math>
	<listOfParameters>
		<parameter id="LOWER_BOUND" value="-1000" units="mmol_per_gDW_per_hr"/>
		<parameter id="UPPER_BOUND" value="1000" units="mmol_per_gDW_per_hr"/>
		<parameter id="OBJECTIVE_COEFFICIENT" value="0.0"/>
		<parameter id="FLUX_VALUE" value="0.0" units="mmol_per_gDW_per_hr"/>
	</listOfParameters>
</kineticLaw>
</reaction>
<reaction id="R_R00373" name="Unnamed118" reversible="true">
<notes>
<html:p>GENE_ASSOCIATION:</html:p>
<html:p>PROTEIN_ASSOCIATION:</html:p>
<html:p>SUBSYSTEM: NONE</html:p>
<html:p>PROTEIN_CLASS: NONE</html:p>
</notes>
<listOfReactants>
	<speciesReference species="M_c00036_c" stoichiometry="1.000000"/>
	<speciesReference species="M_c00037_c" stoichiometry="1.000000"/>
</listOfReactants>
<listOfProducts>
	<speciesReference species="M_c00048_c" stoichiometry="1.000000"/>
	<speciesReference species="M_c00049_c" stoichiometry="1.000000"/>
</listOfProducts>
<kineticLaw>
	<math xmlns="http://www.w3.org/1998/Math/MathML">
			<ci> FLUX_VALUE </ci>
	</math>
	<listOfParameters>
		<parameter id="LOWER_BOUND" value="-1000" units="mmol_per_gDW_per_hr"/>
		<parameter id="UPPER_BOUND" value="1000" units="mmol_per_gDW_per_hr"/>
		<parameter id="OBJECTIVE_COEFFICIENT" value="0.0"/>
		<parameter id="FLUX_VALUE" value="0.0" units="mmol_per_gDW_per_hr"/>
	</listOfParameters>
</kineticLaw>
</reaction>
<reaction id="R_R00397" name="Unnamed119" reversible="false">
<notes>
<html:p>GENE_ASSOCIATION:</html:p>
<html:p>PROTEIN_ASSOCIATION:</html:p>
<html:p>SUBSYSTEM: NONE</html:p>
<html:p>PROTEIN_CLASS: NONE</html:p>
</notes>
<listOfReactants>
	<speciesReference species="M_c00049_c" stoichiometry="1.000000"/>
</listOfReactants>
<listOfProducts>
	<speciesReference species="M_c00011_c" stoichiometry="1.000000"/>
	<speciesReference species="M_c00041_c" stoichiometry="1.000000"/>
</listOfProducts>
<kineticLaw>
	<math xmlns="http://www.w3.org/1998/Math/MathML">
			<ci> FLUX_VALUE </ci>
	</math>
	<listOfParameters>
		<parameter id="LOWER_BOUND" value="0" units="mmol_per_gDW_per_hr"/>
		<parameter id="UPPER_BOUND" value="1000" units="mmol_per_gDW_per_hr"/>
		<parameter id="OBJECTIVE_COEFFICIENT" value="0.0"/>
		<parameter id="FLUX_VALUE" value="0.0" units="mmol_per_gDW_per_hr"/>
	</listOfParameters>
</kineticLaw>
</reaction>
<reaction id="R_R00399" name="Unnamed120" reversible="true">
<notes>
<html:p>GENE_ASSOCIATION:</html:p>
<html:p>PROTEIN_ASSOCIATION:</html:p>
<html:p>SUBSYSTEM: NONE</html:p>
<html:p>PROTEIN_CLASS: NONE</html:p>
</notes>
<listOfReactants>
	<speciesReference species="M_c00024_c" stoichiometry="1.000000"/>
	<speciesReference species="M_c00041_c" stoichiometry="1.000000"/>
</listOfReactants>
<listOfProducts>
	<speciesReference species="M_c00010_c" stoichiometry="1.000000"/>
	<speciesReference species="M_c03341_c" stoichiometry="1.000000"/>
</listOfProducts>
<kineticLaw>
	<math xmlns="http://www.w3.org/1998/Math/MathML">
			<ci> FLUX_VALUE </ci>
	</math>
	<listOfParameters>
		<parameter id="LOWER_BOUND" value="-1000" units="mmol_per_gDW_per_hr"/>
		<parameter id="UPPER_BOUND" value="1000" units="mmol_per_gDW_per_hr"/>
		<parameter id="OBJECTIVE_COEFFICIENT" value="0.0"/>
		<parameter id="FLUX_VALUE" value="0.0" units="mmol_per_gDW_per_hr"/>
	</listOfParameters>
</kineticLaw>
</reaction>
<reaction id="R_R00400" name="Unnamed121" reversible="false">
<notes>
<html:p>GENE_ASSOCIATION:</html:p>
<html:p>PROTEIN_ASSOCIATION:</html:p>
<html:p>SUBSYSTEM: NONE</html:p>
<html:p>PROTEIN_CLASS: NONE</html:p>
</notes>
<listOfReactants>
	<speciesReference species="M_c00022_c" stoichiometry="1.000000"/>
	<speciesReference species="M_c00049_c" stoichiometry="1.000000"/>
</listOfReactants>
<listOfProducts>
	<speciesReference species="M_c00036_c" stoichiometry="1.000000"/>
	<speciesReference species="M_c00041_c" stoichiometry="1.000000"/>
</listOfProducts>
<kineticLaw>
	<math xmlns="http://www.w3.org/1998/Math/MathML">
			<ci> FLUX_VALUE </ci>
	</math>
	<listOfParameters>
		<parameter id="LOWER_BOUND" value="0" units="mmol_per_gDW_per_hr"/>
		<parameter id="UPPER_BOUND" value="1000" units="mmol_per_gDW_per_hr"/>
		<parameter id="OBJECTIVE_COEFFICIENT" value="0.0"/>
		<parameter id="FLUX_VALUE" value="0.0" units="mmol_per_gDW_per_hr"/>
	</listOfParameters>
</kineticLaw>
</reaction>
<reaction id="R_R00406" name="Unnamed122" reversible="true">
<notes>
<html:p>GENE_ASSOCIATION:</html:p>
<html:p>PROTEIN_ASSOCIATION:</html:p>
<html:p>SUBSYSTEM: NONE</html:p>
<html:p>PROTEIN_CLASS: NONE</html:p>
</notes>
<listOfReactants>
	<speciesReference species="M_c00091_c" stoichiometry="1.000000"/>
	<speciesReference species="M_c00149_c" stoichiometry="1.000000"/>
</listOfReactants>
<listOfProducts>
	<speciesReference species="M_c00042_c" stoichiometry="1.000000"/>
	<speciesReference species="M_c04348_c" stoichiometry="1.000000"/>
</listOfProducts>
<kineticLaw>
	<math xmlns="http://www.w3.org/1998/Math/MathML">
			<ci> FLUX_VALUE </ci>
	</math>
	<listOfParameters>
		<parameter id="LOWER_BOUND" value="-1000" units="mmol_per_gDW_per_hr"/>
		<parameter id="UPPER_BOUND" value="1000" units="mmol_per_gDW_per_hr"/>
		<parameter id="OBJECTIVE_COEFFICIENT" value="0.0"/>
		<parameter id="FLUX_VALUE" value="0.0" units="mmol_per_gDW_per_hr"/>
	</listOfParameters>
</kineticLaw>
</reaction>
<reaction id="R_R00407" name="Unnamed123" reversible="false">
<notes>
<html:p>GENE_ASSOCIATION:</html:p>
<html:p>PROTEIN_ASSOCIATION:</html:p>
<html:p>SUBSYSTEM: NONE</html:p>
<html:p>PROTEIN_CLASS: NONE</html:p>
</notes>
<listOfReactants>
	<speciesReference species="M_c00001_c" stoichiometry="1.000000"/>
	<speciesReference species="M_c00091_c" stoichiometry="1.000000"/>
</listOfReactants>
<listOfProducts>
	<speciesReference species="M_c00010_c" stoichiometry="1.000000"/>
	<speciesReference species="M_c00042_c" stoichiometry="1.000000"/>
</listOfProducts>
<kineticLaw>
	<math xmlns="http://www.w3.org/1998/Math/MathML">
			<ci> FLUX_VALUE </ci>
	</math>
	<listOfParameters>
		<parameter id="LOWER_BOUND" value="0" units="mmol_per_gDW_per_hr"/>
		<parameter id="UPPER_BOUND" value="1000" units="mmol_per_gDW_per_hr"/>
		<parameter id="OBJECTIVE_COEFFICIENT" value="0.0"/>
		<parameter id="FLUX_VALUE" value="0.0" units="mmol_per_gDW_per_hr"/>
	</listOfParameters>
</kineticLaw>
</reaction>
<reaction id="R_R00410" name="Unnamed124" reversible="true">
<notes>
<html:p>GENE_ASSOCIATION:</html:p>
<html:p>PROTEIN_ASSOCIATION:</html:p>
<html:p>SUBSYSTEM: NONE</html:p>
<html:p>PROTEIN_CLASS: NONE</html:p>
</notes>
<listOfReactants>
	<speciesReference species="M_c00091_c" stoichiometry="1.000000"/>
	<speciesReference species="M_c00164_c" stoichiometry="1.000000"/>
</listOfReactants>
<listOfProducts>
	<speciesReference species="M_c00042_c" stoichiometry="1.000000"/>
	<speciesReference species="M_c00332_c" stoichiometry="1.000000"/>
</listOfProducts>
<kineticLaw>
	<math xmlns="http://www.w3.org/1998/Math/MathML">
			<ci> FLUX_VALUE </ci>
	</math>
	<listOfParameters>
		<parameter id="LOWER_BOUND" value="-1000" units="mmol_per_gDW_per_hr"/>
		<parameter id="UPPER_BOUND" value="1000" units="mmol_per_gDW_per_hr"/>
		<parameter id="OBJECTIVE_COEFFICIENT" value="0.0"/>
		<parameter id="FLUX_VALUE" value="0.0" units="mmol_per_gDW_per_hr"/>
	</listOfParameters>
</kineticLaw>
</reaction>
<reaction id="R_R00414" name="Unnamed125" reversible="true">
<notes>
<html:p>GENE_ASSOCIATION:</html:p>
<html:p>PROTEIN_ASSOCIATION:</html:p>
<html:p>SUBSYSTEM: NONE</html:p>
<html:p>PROTEIN_CLASS: NONE</html:p>
</notes>
<listOfReactants>
	<speciesReference species="M_c00001_c" stoichiometry="1.000000"/>
	<speciesReference species="M_c00043_c" stoichiometry="1.000000"/>
</listOfReactants>
<listOfProducts>
	<speciesReference species="M_c00015_c" stoichiometry="1.000000"/>
	<speciesReference species="M_c00645_c" stoichiometry="1.000000"/>
</listOfProducts>
<kineticLaw>
	<math xmlns="http://www.w3.org/1998/Math/MathML">
			<ci> FLUX_VALUE </ci>
	</math>
	<listOfParameters>
		<parameter id="LOWER_BOUND" value="-1000" units="mmol_per_gDW_per_hr"/>
		<parameter id="UPPER_BOUND" value="1000" units="mmol_per_gDW_per_hr"/>
		<parameter id="OBJECTIVE_COEFFICIENT" value="0.0"/>
		<parameter id="FLUX_VALUE" value="0.0" units="mmol_per_gDW_per_hr"/>
	</listOfParameters>
</kineticLaw>
</reaction>
<reaction id="R_R00425" name="Unnamed126" reversible="false">
<notes>
<html:p>GENE_ASSOCIATION:</html:p>
<html:p>PROTEIN_ASSOCIATION:</html:p>
<html:p>SUBSYSTEM: NONE</html:p>
<html:p>PROTEIN_CLASS: NONE</html:p>
</notes>
<listOfReactants>
	<speciesReference species="M_c00001_c" stoichiometry="3.000000"/>
	<speciesReference species="M_c00044_c" stoichiometry="1.000000"/>
</listOfReactants>
<listOfProducts>
	<speciesReference species="M_c00013_c" stoichiometry="1.000000"/>
	<speciesReference species="M_c00058_c" stoichiometry="1.000000"/>
	<speciesReference species="M_c01304_c" stoichiometry="1.000000"/>
</listOfProducts>
<kineticLaw>
	<math xmlns="http://www.w3.org/1998/Math/MathML">
			<ci> FLUX_VALUE </ci>
	</math>
	<listOfParameters>
		<parameter id="LOWER_BOUND" value="0" units="mmol_per_gDW_per_hr"/>
		<parameter id="UPPER_BOUND" value="1000" units="mmol_per_gDW_per_hr"/>
		<parameter id="OBJECTIVE_COEFFICIENT" value="0.0"/>
		<parameter id="FLUX_VALUE" value="0.0" units="mmol_per_gDW_per_hr"/>
	</listOfParameters>
</kineticLaw>
</reaction>
<reaction id="R_R00426" name="Unnamed127" reversible="false">
<notes>
<html:p>GENE_ASSOCIATION:</html:p>
<html:p>PROTEIN_ASSOCIATION:</html:p>
<html:p>SUBSYSTEM: NONE</html:p>
<html:p>PROTEIN_CLASS: NONE</html:p>
</notes>
<listOfReactants>
	<speciesReference species="M_c00001_c" stoichiometry="1.000000"/>
	<speciesReference species="M_c00044_c" stoichiometry="1.000000"/>
</listOfReactants>
<listOfProducts>
	<speciesReference species="M_c00013_c" stoichiometry="1.000000"/>
	<speciesReference species="M_c00144_c" stoichiometry="1.000000"/>
</listOfProducts>
<kineticLaw>
	<math xmlns="http://www.w3.org/1998/Math/MathML">
			<ci> FLUX_VALUE </ci>
	</math>
	<listOfParameters>
		<parameter id="LOWER_BOUND" value="0" units="mmol_per_gDW_per_hr"/>
		<parameter id="UPPER_BOUND" value="1000" units="mmol_per_gDW_per_hr"/>
		<parameter id="OBJECTIVE_COEFFICIENT" value="0.0"/>
		<parameter id="FLUX_VALUE" value="0.0" units="mmol_per_gDW_per_hr"/>
	</listOfParameters>
</kineticLaw>
</reaction>
<reaction id="R_R00428" name="Unnamed128" reversible="false">
<notes>
<html:p>GENE_ASSOCIATION:</html:p>
<html:p>PROTEIN_ASSOCIATION:</html:p>
<html:p>SUBSYSTEM: NONE</html:p>
<html:p>PROTEIN_CLASS: NONE</html:p>
</notes>
<listOfReactants>
	<speciesReference species="M_c00001_c" stoichiometry="1.000000"/>
	<speciesReference species="M_c00044_c" stoichiometry="1.000000"/>
</listOfReactants>
<listOfProducts>
	<speciesReference species="M_c05922_c" stoichiometry="1.000000"/>
</listOfProducts>
<kineticLaw>
	<math xmlns="http://www.w3.org/1998/Math/MathML">
			<ci> FLUX_VALUE </ci>
	</math>
	<listOfParameters>
		<parameter id="LOWER_BOUND" value="0" units="mmol_per_gDW_per_hr"/>
		<parameter id="UPPER_BOUND" value="1000" units="mmol_per_gDW_per_hr"/>
		<parameter id="OBJECTIVE_COEFFICIENT" value="0.0"/>
		<parameter id="FLUX_VALUE" value="0.0" units="mmol_per_gDW_per_hr"/>
	</listOfParameters>
</kineticLaw>
</reaction>
<reaction id="R_R00429" name="Unnamed129" reversible="false">
<notes>
<html:p>GENE_ASSOCIATION:</html:p>
<html:p>PROTEIN_ASSOCIATION:</html:p>
<html:p>SUBSYSTEM: NONE</html:p>
<html:p>PROTEIN_CLASS: NONE</html:p>
</notes>
<listOfReactants>
	<speciesReference species="M_c00002_c" stoichiometry="1.000000"/>
	<speciesReference species="M_c00044_c" stoichiometry="1.000000"/>
</listOfReactants>
<listOfProducts>
	<speciesReference species="M_c00020_c" stoichiometry="1.000000"/>
	<speciesReference species="M_c04494_c" stoichiometry="1.000000"/>
</listOfProducts>
<kineticLaw>
	<math xmlns="http://www.w3.org/1998/Math/MathML">
			<ci> FLUX_VALUE </ci>
	</math>
	<listOfParameters>
		<parameter id="LOWER_BOUND" value="0" units="mmol_per_gDW_per_hr"/>
		<parameter id="UPPER_BOUND" value="1000" units="mmol_per_gDW_per_hr"/>
		<parameter id="OBJECTIVE_COEFFICIENT" value="0.0"/>
		<parameter id="FLUX_VALUE" value="0.0" units="mmol_per_gDW_per_hr"/>
	</listOfParameters>
</kineticLaw>
</reaction>
<reaction id="R_R00432" name="Unnamed130" reversible="true">
<notes>
<html:p>GENE_ASSOCIATION:</html:p>
<html:p>PROTEIN_ASSOCIATION:</html:p>
<html:p>SUBSYSTEM: NONE</html:p>
<html:p>PROTEIN_CLASS: NONE</html:p>
</notes>
<listOfReactants>
	<speciesReference species="M_c00010_c" stoichiometry="1.000000"/>
	<speciesReference species="M_c00042_c" stoichiometry="1.000000"/>
	<speciesReference species="M_c00044_c" stoichiometry="1.000000"/>
</listOfReactants>
<listOfProducts>
	<speciesReference species="M_c00009_c" stoichiometry="1.000000"/>
	<speciesReference species="M_c00035_c" stoichiometry="1.000000"/>
	<speciesReference species="M_c00091_c" stoichiometry="1.000000"/>
</listOfProducts>
<kineticLaw>
	<math xmlns="http://www.w3.org/1998/Math/MathML">
			<ci> FLUX_VALUE </ci>
	</math>
	<listOfParameters>
		<parameter id="LOWER_BOUND" value="-1000" units="mmol_per_gDW_per_hr"/>
		<parameter id="UPPER_BOUND" value="1000" units="mmol_per_gDW_per_hr"/>
		<parameter id="OBJECTIVE_COEFFICIENT" value="0.0"/>
		<parameter id="FLUX_VALUE" value="0.0" units="mmol_per_gDW_per_hr"/>
	</listOfParameters>
</kineticLaw>
</reaction>
<reaction id="R_R00434" name="Unnamed131" reversible="false">
<notes>
<html:p>GENE_ASSOCIATION:</html:p>
<html:p>PROTEIN_ASSOCIATION:</html:p>
<html:p>SUBSYSTEM: NONE</html:p>
<html:p>PROTEIN_CLASS: NONE</html:p>
</notes>
<listOfReactants>
	<speciesReference species="M_c00044_c" stoichiometry="1.000000"/>
</listOfReactants>
<listOfProducts>
	<speciesReference species="M_c00013_c" stoichiometry="1.000000"/>
	<speciesReference species="M_c00942_c" stoichiometry="1.000000"/>
</listOfProducts>
<kineticLaw>
	<math xmlns="http://www.w3.org/1998/Math/MathML">
			<ci> FLUX_VALUE </ci>
	</math>
	<listOfParameters>
		<parameter id="LOWER_BOUND" value="0" units="mmol_per_gDW_per_hr"/>
		<parameter id="UPPER_BOUND" value="1000" units="mmol_per_gDW_per_hr"/>
		<parameter id="OBJECTIVE_COEFFICIENT" value="0.0"/>
		<parameter id="FLUX_VALUE" value="0.0" units="mmol_per_gDW_per_hr"/>
	</listOfParameters>
</kineticLaw>
</reaction>
<reaction id="R_R00448" name="Unnamed132" reversible="false">
<notes>
<html:p>GENE_ASSOCIATION:</html:p>
<html:p>PROTEIN_ASSOCIATION:</html:p>
<html:p>SUBSYSTEM: NONE</html:p>
<html:p>PROTEIN_CLASS: NONE</html:p>
</notes>
<listOfReactants>
	<speciesReference species="M_c00005_c" stoichiometry="1.000000"/>
	<speciesReference species="M_c00007_c" stoichiometry="1.000000"/>
	<speciesReference species="M_c00047_c" stoichiometry="1.000000"/>
</listOfReactants>
<listOfProducts>
	<speciesReference species="M_c00001_c" stoichiometry="1.000000"/>
	<speciesReference species="M_c00006_c" stoichiometry="1.000000"/>
	<speciesReference species="M_c01028_c" stoichiometry="1.000000"/>
</listOfProducts>
<kineticLaw>
	<math xmlns="http://www.w3.org/1998/Math/MathML">
			<ci> FLUX_VALUE </ci>
	</math>
	<listOfParameters>
		<parameter id="LOWER_BOUND" value="0" units="mmol_per_gDW_per_hr"/>
		<parameter id="UPPER_BOUND" value="1000" units="mmol_per_gDW_per_hr"/>
		<parameter id="OBJECTIVE_COEFFICIENT" value="0.0"/>
		<parameter id="FLUX_VALUE" value="0.0" units="mmol_per_gDW_per_hr"/>
	</listOfParameters>
</kineticLaw>
</reaction>
<reaction id="R_R00449" name="Unnamed133" reversible="false">
<notes>
<html:p>GENE_ASSOCIATION:</html:p>
<html:p>PROTEIN_ASSOCIATION:</html:p>
<html:p>SUBSYSTEM: NONE</html:p>
<html:p>PROTEIN_CLASS: NONE</html:p>
</notes>
<listOfReactants>
	<speciesReference species="M_c00007_c" stoichiometry="1.000000"/>
	<speciesReference species="M_c00047_c" stoichiometry="1.000000"/>
</listOfReactants>
<listOfProducts>
	<speciesReference species="M_c00001_c" stoichiometry="1.000000"/>
	<speciesReference species="M_c00011_c" stoichiometry="1.000000"/>
	<speciesReference species="M_c00990_c" stoichiometry="1.000000"/>
</listOfProducts>
<kineticLaw>
	<math xmlns="http://www.w3.org/1998/Math/MathML">
			<ci> FLUX_VALUE </ci>
	</math>
	<listOfParameters>
		<parameter id="LOWER_BOUND" value="0" units="mmol_per_gDW_per_hr"/>
		<parameter id="UPPER_BOUND" value="1000" units="mmol_per_gDW_per_hr"/>
		<parameter id="OBJECTIVE_COEFFICIENT" value="0.0"/>
		<parameter id="FLUX_VALUE" value="0.0" units="mmol_per_gDW_per_hr"/>
	</listOfParameters>
</kineticLaw>
</reaction>
<reaction id="R_R00450" name="Unnamed134" reversible="true">
<notes>
<html:p>GENE_ASSOCIATION:</html:p>
<html:p>PROTEIN_ASSOCIATION:</html:p>
<html:p>SUBSYSTEM: NONE</html:p>
<html:p>PROTEIN_CLASS: NONE</html:p>
</notes>
<listOfReactants>
	<speciesReference species="M_c00007_c" stoichiometry="1.000000"/>
	<speciesReference species="M_c00047_c" stoichiometry="1.000000"/>
</listOfReactants>
<listOfProducts>
	<speciesReference species="M_c00001_c" stoichiometry="1.000000"/>
	<speciesReference species="M_c01028_c" stoichiometry="1.000000"/>
</listOfProducts>
<kineticLaw>
	<math xmlns="http://www.w3.org/1998/Math/MathML">
			<ci> FLUX_VALUE </ci>
	</math>
	<listOfParameters>
		<parameter id="LOWER_BOUND" value="-1000" units="mmol_per_gDW_per_hr"/>
		<parameter id="UPPER_BOUND" value="1000" units="mmol_per_gDW_per_hr"/>
		<parameter id="OBJECTIVE_COEFFICIENT" value="0.0"/>
		<parameter id="FLUX_VALUE" value="0.0" units="mmol_per_gDW_per_hr"/>
	</listOfParameters>
</kineticLaw>
</reaction>
<reaction id="R_R00451" name="Unnamed135" reversible="false">
<notes>
<html:p>GENE_ASSOCIATION:</html:p>
<html:p>PROTEIN_ASSOCIATION:</html:p>
<html:p>SUBSYSTEM: NONE</html:p>
<html:p>PROTEIN_CLASS: NONE</html:p>
</notes>
<listOfReactants>
	<speciesReference species="M_c00680_c" stoichiometry="1.000000"/>
</listOfReactants>
<listOfProducts>
	<speciesReference species="M_c00011_c" stoichiometry="1.000000"/>
	<speciesReference species="M_c00047_c" stoichiometry="1.000000"/>
</listOfProducts>
<kineticLaw>
	<math xmlns="http://www.w3.org/1998/Math/MathML">
			<ci> FLUX_VALUE </ci>
	</math>
	<listOfParameters>
		<parameter id="LOWER_BOUND" value="0" units="mmol_per_gDW_per_hr"/>
		<parameter id="UPPER_BOUND" value="1000" units="mmol_per_gDW_per_hr"/>
		<parameter id="OBJECTIVE_COEFFICIENT" value="0.0"/>
		<parameter id="FLUX_VALUE" value="0.0" units="mmol_per_gDW_per_hr"/>
	</listOfParameters>
</kineticLaw>
</reaction>
<reaction id="R_R00453" name="Unnamed136" reversible="true">
<notes>
<html:p>GENE_ASSOCIATION:</html:p>
<html:p>PROTEIN_ASSOCIATION:</html:p>
<html:p>SUBSYSTEM: NONE</html:p>
<html:p>PROTEIN_CLASS: NONE</html:p>
</notes>
<listOfReactants>
	<speciesReference species="M_c00022_c" stoichiometry="1.000000"/>
	<speciesReference species="M_c00047_c" stoichiometry="1.000000"/>
</listOfReactants>
<listOfProducts>
	<speciesReference species="M_c00041_c" stoichiometry="1.000000"/>
	<speciesReference species="M_c04076_c" stoichiometry="1.000000"/>
</listOfProducts>
<kineticLaw>
	<math xmlns="http://www.w3.org/1998/Math/MathML">
			<ci> FLUX_VALUE </ci>
	</math>
	<listOfParameters>
		<parameter id="LOWER_BOUND" value="-1000" units="mmol_per_gDW_per_hr"/>
		<parameter id="UPPER_BOUND" value="1000" units="mmol_per_gDW_per_hr"/>
		<parameter id="OBJECTIVE_COEFFICIENT" value="0.0"/>
		<parameter id="FLUX_VALUE" value="0.0" units="mmol_per_gDW_per_hr"/>
	</listOfParameters>
</kineticLaw>
</reaction>
<reaction id="R_R00454" name="Unnamed137" reversible="true">
<notes>
<html:p>GENE_ASSOCIATION:</html:p>
<html:p>PROTEIN_ASSOCIATION:</html:p>
<html:p>SUBSYSTEM: NONE</html:p>
<html:p>PROTEIN_CLASS: NONE</html:p>
</notes>
<listOfReactants>
	<speciesReference species="M_c00024_c" stoichiometry="1.000000"/>
	<speciesReference species="M_c00047_c" stoichiometry="1.000000"/>
</listOfReactants>
<listOfProducts>
	<speciesReference species="M_c00010_c" stoichiometry="1.000000"/>
	<speciesReference species="M_c02727_c" stoichiometry="1.000000"/>
</listOfProducts>
<kineticLaw>
	<math xmlns="http://www.w3.org/1998/Math/MathML">
			<ci> FLUX_VALUE </ci>
	</math>
	<listOfParameters>
		<parameter id="LOWER_BOUND" value="-1000" units="mmol_per_gDW_per_hr"/>
		<parameter id="UPPER_BOUND" value="1000" units="mmol_per_gDW_per_hr"/>
		<parameter id="OBJECTIVE_COEFFICIENT" value="0.0"/>
		<parameter id="FLUX_VALUE" value="0.0" units="mmol_per_gDW_per_hr"/>
	</listOfParameters>
</kineticLaw>
</reaction>
<reaction id="R_R00457" name="Unnamed138" reversible="true">
<notes>
<html:p>GENE_ASSOCIATION:</html:p>
<html:p>PROTEIN_ASSOCIATION:</html:p>
<html:p>SUBSYSTEM: NONE</html:p>
<html:p>PROTEIN_CLASS: NONE</html:p>
</notes>
<listOfReactants>
	<speciesReference species="M_c00026_c" stoichiometry="1.000000"/>
	<speciesReference species="M_c00047_c" stoichiometry="1.000000"/>
</listOfReactants>
<listOfProducts>
	<speciesReference species="M_c00025_c" stoichiometry="1.000000"/>
	<speciesReference species="M_c04076_c" stoichiometry="1.000000"/>
</listOfProducts>
<kineticLaw>
	<math xmlns="http://www.w3.org/1998/Math/MathML">
			<ci> FLUX_VALUE </ci>
	</math>
	<listOfParameters>
		<parameter id="LOWER_BOUND" value="-1000" units="mmol_per_gDW_per_hr"/>
		<parameter id="UPPER_BOUND" value="1000" units="mmol_per_gDW_per_hr"/>
		<parameter id="OBJECTIVE_COEFFICIENT" value="0.0"/>
		<parameter id="FLUX_VALUE" value="0.0" units="mmol_per_gDW_per_hr"/>
	</listOfParameters>
</kineticLaw>
</reaction>
<reaction id="R_R00458" name="Unnamed139" reversible="false">
<notes>
<html:p>GENE_ASSOCIATION:</html:p>
<html:p>PROTEIN_ASSOCIATION:</html:p>
<html:p>SUBSYSTEM: NONE</html:p>
<html:p>PROTEIN_CLASS: NONE</html:p>
</notes>
<listOfReactants>
	<speciesReference species="M_c00001_c" stoichiometry="1.000000"/>
	<speciesReference species="M_c02727_c" stoichiometry="1.000000"/>
</listOfReactants>
<listOfProducts>
	<speciesReference species="M_c00033_c" stoichiometry="1.000000"/>
	<speciesReference species="M_c00047_c" stoichiometry="1.000000"/>
</listOfProducts>
<kineticLaw>
	<math xmlns="http://www.w3.org/1998/Math/MathML">
			<ci> FLUX_VALUE </ci>
	</math>
	<listOfParameters>
		<parameter id="LOWER_BOUND" value="0" units="mmol_per_gDW_per_hr"/>
		<parameter id="UPPER_BOUND" value="1000" units="mmol_per_gDW_per_hr"/>
		<parameter id="OBJECTIVE_COEFFICIENT" value="0.0"/>
		<parameter id="FLUX_VALUE" value="0.0" units="mmol_per_gDW_per_hr"/>
	</listOfParameters>
</kineticLaw>
</reaction>
<reaction id="R_R00462" name="Unnamed140" reversible="false">
<notes>
<html:p>GENE_ASSOCIATION:</html:p>
<html:p>PROTEIN_ASSOCIATION:</html:p>
<html:p>SUBSYSTEM: NONE</html:p>
<html:p>PROTEIN_CLASS: NONE</html:p>
</notes>
<listOfReactants>
	<speciesReference species="M_c00047_c" stoichiometry="1.000000"/>
</listOfReactants>
<listOfProducts>
	<speciesReference species="M_c00011_c" stoichiometry="1.000000"/>
	<speciesReference species="M_c01672_c" stoichiometry="1.000000"/>
</listOfProducts>
<kineticLaw>
	<math xmlns="http://www.w3.org/1998/Math/MathML">
			<ci> FLUX_VALUE </ci>
	</math>
	<listOfParameters>
		<parameter id="LOWER_BOUND" value="0" units="mmol_per_gDW_per_hr"/>
		<parameter id="UPPER_BOUND" value="1000" units="mmol_per_gDW_per_hr"/>
		<parameter id="OBJECTIVE_COEFFICIENT" value="0.0"/>
		<parameter id="FLUX_VALUE" value="0.0" units="mmol_per_gDW_per_hr"/>
	</listOfParameters>
</kineticLaw>
</reaction>
<reaction id="R_R00469" name="Unnamed141" reversible="false">
<notes>
<html:p>GENE_ASSOCIATION:</html:p>
<html:p>PROTEIN_ASSOCIATION:</html:p>
<html:p>SUBSYSTEM: NONE</html:p>
<html:p>PROTEIN_CLASS: NONE</html:p>
</notes>
<listOfReactants>
	<speciesReference species="M_c00001_c" stoichiometry="1.000000"/>
	<speciesReference species="M_c00603_c" stoichiometry="1.000000"/>
</listOfReactants>
<listOfProducts>
	<speciesReference species="M_c00011_c" stoichiometry="1.000000"/>
	<speciesReference species="M_c00014_c" stoichiometry="2.000000"/>
	<speciesReference species="M_c00048_c" stoichiometry="1.000000"/>
</listOfProducts>
<kineticLaw>
	<math xmlns="http://www.w3.org/1998/Math/MathML">
			<ci> FLUX_VALUE </ci>
	</math>
	<listOfParameters>
		<parameter id="LOWER_BOUND" value="0" units="mmol_per_gDW_per_hr"/>
		<parameter id="UPPER_BOUND" value="1000" units="mmol_per_gDW_per_hr"/>
		<parameter id="OBJECTIVE_COEFFICIENT" value="0.0"/>
		<parameter id="FLUX_VALUE" value="0.0" units="mmol_per_gDW_per_hr"/>
	</listOfParameters>
</kineticLaw>
</reaction>
<reaction id="R_R00471" name="Unnamed142" reversible="true">
<notes>
<html:p>GENE_ASSOCIATION:</html:p>
<html:p>PROTEIN_ASSOCIATION:</html:p>
<html:p>SUBSYSTEM: NONE</html:p>
<html:p>PROTEIN_CLASS: NONE</html:p>
</notes>
<listOfReactants>
	<speciesReference species="M_c05946_c" stoichiometry="1.000000"/>
</listOfReactants>
<listOfProducts>
	<speciesReference species="M_c00022_c" stoichiometry="1.000000"/>
	<speciesReference species="M_c00048_c" stoichiometry="1.000000"/>
</listOfProducts>
<kineticLaw>
	<math xmlns="http://www.w3.org/1998/Math/MathML">
			<ci> FLUX_VALUE </ci>
	</math>
	<listOfParameters>
		<parameter id="LOWER_BOUND" value="-1000" units="mmol_per_gDW_per_hr"/>
		<parameter id="UPPER_BOUND" value="1000" units="mmol_per_gDW_per_hr"/>
		<parameter id="OBJECTIVE_COEFFICIENT" value="0.0"/>
		<parameter id="FLUX_VALUE" value="0.0" units="mmol_per_gDW_per_hr"/>
	</listOfParameters>
</kineticLaw>
</reaction>
<reaction id="R_R00472" name="Unnamed143" reversible="true">
<notes>
<html:p>GENE_ASSOCIATION:</html:p>
<html:p>PROTEIN_ASSOCIATION:</html:p>
<html:p>SUBSYSTEM: NONE</html:p>
<html:p>PROTEIN_CLASS: NONE</html:p>
</notes>
<listOfReactants>
	<speciesReference species="M_c00010_c" stoichiometry="1.000000"/>
	<speciesReference species="M_c00149_c" stoichiometry="1.000000"/>
</listOfReactants>
<listOfProducts>
	<speciesReference species="M_c00001_c" stoichiometry="1.000000"/>
	<speciesReference species="M_c00024_c" stoichiometry="1.000000"/>
	<speciesReference species="M_c00048_c" stoichiometry="1.000000"/>
</listOfProducts>
<kineticLaw>
	<math xmlns="http://www.w3.org/1998/Math/MathML">
			<ci> FLUX_VALUE </ci>
	</math>
	<listOfParameters>
		<parameter id="LOWER_BOUND" value="-1000" units="mmol_per_gDW_per_hr"/>
		<parameter id="UPPER_BOUND" value="1000" units="mmol_per_gDW_per_hr"/>
		<parameter id="OBJECTIVE_COEFFICIENT" value="0.0"/>
		<parameter id="FLUX_VALUE" value="0.0" units="mmol_per_gDW_per_hr"/>
	</listOfParameters>
</kineticLaw>
</reaction>
<reaction id="R_R00478" name="Unnamed144" reversible="true">
<notes>
<html:p>GENE_ASSOCIATION:</html:p>
<html:p>PROTEIN_ASSOCIATION:</html:p>
<html:p>SUBSYSTEM: NONE</html:p>
<html:p>PROTEIN_CLASS: NONE</html:p>
</notes>
<listOfReactants>
	<speciesReference species="M_c03961_c" stoichiometry="1.000000"/>
</listOfReactants>
<listOfProducts>
	<speciesReference species="M_c00037_c" stoichiometry="1.000000"/>
	<speciesReference species="M_c00048_c" stoichiometry="1.000000"/>
</listOfProducts>
<kineticLaw>
	<math xmlns="http://www.w3.org/1998/Math/MathML">
			<ci> FLUX_VALUE </ci>
	</math>
	<listOfParameters>
		<parameter id="LOWER_BOUND" value="-1000" units="mmol_per_gDW_per_hr"/>
		<parameter id="UPPER_BOUND" value="1000" units="mmol_per_gDW_per_hr"/>
		<parameter id="OBJECTIVE_COEFFICIENT" value="0.0"/>
		<parameter id="FLUX_VALUE" value="0.0" units="mmol_per_gDW_per_hr"/>
	</listOfParameters>
</kineticLaw>
</reaction>
<reaction id="R_R00482" name="Unnamed145" reversible="false">
<notes>
<html:p>GENE_ASSOCIATION:</html:p>
<html:p>PROTEIN_ASSOCIATION:</html:p>
<html:p>SUBSYSTEM: NONE</html:p>
<html:p>PROTEIN_CLASS: NONE</html:p>
</notes>
<listOfReactants>
	<speciesReference species="M_c00002_c" stoichiometry="1.000000"/>
	<speciesReference species="M_c00014_c" stoichiometry="1.000000"/>
	<speciesReference species="M_c00049_c" stoichiometry="1.000000"/>
</listOfReactants>
<listOfProducts>
	<speciesReference species="M_c00008_c" stoichiometry="1.000000"/>
	<speciesReference species="M_c00009_c" stoichiometry="1.000000"/>
	<speciesReference species="M_c00152_c" stoichiometry="1.000000"/>
</listOfProducts>
<kineticLaw>
	<math xmlns="http://www.w3.org/1998/Math/MathML">
			<ci> FLUX_VALUE </ci>
	</math>
	<listOfParameters>
		<parameter id="LOWER_BOUND" value="0" units="mmol_per_gDW_per_hr"/>
		<parameter id="UPPER_BOUND" value="1000" units="mmol_per_gDW_per_hr"/>
		<parameter id="OBJECTIVE_COEFFICIENT" value="0.0"/>
		<parameter id="FLUX_VALUE" value="0.0" units="mmol_per_gDW_per_hr"/>
	</listOfParameters>
</kineticLaw>
</reaction>
<reaction id="R_R00483" name="Unnamed146" reversible="true">
<notes>
<html:p>GENE_ASSOCIATION:</html:p>
<html:p>PROTEIN_ASSOCIATION:</html:p>
<html:p>SUBSYSTEM: NONE</html:p>
<html:p>PROTEIN_CLASS: NONE</html:p>
</notes>
<listOfReactants>
	<speciesReference species="M_c00002_c" stoichiometry="1.000000"/>
	<speciesReference species="M_c00014_c" stoichiometry="1.000000"/>
	<speciesReference species="M_c00049_c" stoichiometry="1.000000"/>
</listOfReactants>
<listOfProducts>
	<speciesReference species="M_c00013_c" stoichiometry="1.000000"/>
	<speciesReference species="M_c00020_c" stoichiometry="1.000000"/>
	<speciesReference species="M_c00152_c" stoichiometry="1.000000"/>
</listOfProducts>
<kineticLaw>
	<math xmlns="http://www.w3.org/1998/Math/MathML">
			<ci> FLUX_VALUE </ci>
	</math>
	<listOfParameters>
		<parameter id="LOWER_BOUND" value="-1000" units="mmol_per_gDW_per_hr"/>
		<parameter id="UPPER_BOUND" value="1000" units="mmol_per_gDW_per_hr"/>
		<parameter id="OBJECTIVE_COEFFICIENT" value="0.0"/>
		<parameter id="FLUX_VALUE" value="0.0" units="mmol_per_gDW_per_hr"/>
	</listOfParameters>
</kineticLaw>
</reaction>
<reaction id="R_R00484" name="Unnamed147" reversible="false">
<notes>
<html:p>GENE_ASSOCIATION:</html:p>
<html:p>PROTEIN_ASSOCIATION:</html:p>
<html:p>SUBSYSTEM: NONE</html:p>
<html:p>PROTEIN_CLASS: NONE</html:p>
</notes>
<listOfReactants>
	<speciesReference species="M_c00001_c" stoichiometry="1.000000"/>
	<speciesReference species="M_c00438_c" stoichiometry="1.000000"/>
</listOfReactants>
<listOfProducts>
	<speciesReference species="M_c00011_c" stoichiometry="1.000000"/>
	<speciesReference species="M_c00014_c" stoichiometry="1.000000"/>
	<speciesReference species="M_c00049_c" stoichiometry="1.000000"/>
</listOfProducts>
<kineticLaw>
	<math xmlns="http://www.w3.org/1998/Math/MathML">
			<ci> FLUX_VALUE </ci>
	</math>
	<listOfParameters>
		<parameter id="LOWER_BOUND" value="0" units="mmol_per_gDW_per_hr"/>
		<parameter id="UPPER_BOUND" value="1000" units="mmol_per_gDW_per_hr"/>
		<parameter id="OBJECTIVE_COEFFICIENT" value="0.0"/>
		<parameter id="FLUX_VALUE" value="0.0" units="mmol_per_gDW_per_hr"/>
	</listOfParameters>
</kineticLaw>
</reaction>
<reaction id="R_R00487" name="Unnamed148" reversible="true">
<notes>
<html:p>GENE_ASSOCIATION:</html:p>
<html:p>PROTEIN_ASSOCIATION:</html:p>
<html:p>SUBSYSTEM: NONE</html:p>
<html:p>PROTEIN_CLASS: NONE</html:p>
</notes>
<listOfReactants>
	<speciesReference species="M_c00024_c" stoichiometry="1.000000"/>
	<speciesReference species="M_c00049_c" stoichiometry="1.000000"/>
</listOfReactants>
<listOfProducts>
	<speciesReference species="M_c00010_c" stoichiometry="1.000000"/>
	<speciesReference species="M_c01042_c" stoichiometry="1.000000"/>
</listOfProducts>
<kineticLaw>
	<math xmlns="http://www.w3.org/1998/Math/MathML">
			<ci> FLUX_VALUE </ci>
	</math>
	<listOfParameters>
		<parameter id="LOWER_BOUND" value="-1000" units="mmol_per_gDW_per_hr"/>
		<parameter id="UPPER_BOUND" value="1000" units="mmol_per_gDW_per_hr"/>
		<parameter id="OBJECTIVE_COEFFICIENT" value="0.0"/>
		<parameter id="FLUX_VALUE" value="0.0" units="mmol_per_gDW_per_hr"/>
	</listOfParameters>
</kineticLaw>
</reaction>
<reaction id="R_R00488" name="Unnamed149" reversible="false">
<notes>
<html:p>GENE_ASSOCIATION:</html:p>
<html:p>PROTEIN_ASSOCIATION:</html:p>
<html:p>SUBSYSTEM: NONE</html:p>
<html:p>PROTEIN_CLASS: NONE</html:p>
</notes>
<listOfReactants>
	<speciesReference species="M_c00001_c" stoichiometry="1.000000"/>
	<speciesReference species="M_c01042_c" stoichiometry="1.000000"/>
</listOfReactants>
<listOfProducts>
	<speciesReference species="M_c00033_c" stoichiometry="1.000000"/>
	<speciesReference species="M_c00049_c" stoichiometry="1.000000"/>
</listOfProducts>
<kineticLaw>
	<math xmlns="http://www.w3.org/1998/Math/MathML">
			<ci> FLUX_VALUE </ci>
	</math>
	<listOfParameters>
		<parameter id="LOWER_BOUND" value="0" units="mmol_per_gDW_per_hr"/>
		<parameter id="UPPER_BOUND" value="1000" units="mmol_per_gDW_per_hr"/>
		<parameter id="OBJECTIVE_COEFFICIENT" value="0.0"/>
		<parameter id="FLUX_VALUE" value="0.0" units="mmol_per_gDW_per_hr"/>
	</listOfParameters>
</kineticLaw>
</reaction>
<reaction id="R_R00489" name="Unnamed150" reversible="false">
<notes>
<html:p>GENE_ASSOCIATION:</html:p>
<html:p>PROTEIN_ASSOCIATION:</html:p>
<html:p>SUBSYSTEM: NONE</html:p>
<html:p>PROTEIN_CLASS: NONE</html:p>
</notes>
<listOfReactants>
	<speciesReference species="M_c00049_c" stoichiometry="1.000000"/>
</listOfReactants>
<listOfProducts>
	<speciesReference species="M_c00011_c" stoichiometry="1.000000"/>
	<speciesReference species="M_c00099_c" stoichiometry="1.000000"/>
</listOfProducts>
<kineticLaw>
	<math xmlns="http://www.w3.org/1998/Math/MathML">
			<ci> FLUX_VALUE </ci>
	</math>
	<listOfParameters>
		<parameter id="LOWER_BOUND" value="0" units="mmol_per_gDW_per_hr"/>
		<parameter id="UPPER_BOUND" value="1000" units="mmol_per_gDW_per_hr"/>
		<parameter id="OBJECTIVE_COEFFICIENT" value="0.0"/>
		<parameter id="FLUX_VALUE" value="0.0" units="mmol_per_gDW_per_hr"/>
	</listOfParameters>
</kineticLaw>
</reaction>
<reaction id="R_R00491" name="Unnamed151" reversible="true">
<notes>
<html:p>GENE_ASSOCIATION:</html:p>
<html:p>PROTEIN_ASSOCIATION:</html:p>
<html:p>SUBSYSTEM: NONE</html:p>
<html:p>PROTEIN_CLASS: NONE</html:p>
</notes>
<listOfReactants>
	<speciesReference species="M_c00049_c" stoichiometry="1.000000"/>
</listOfReactants>
<listOfProducts>
	<speciesReference species="M_c00402_c" stoichiometry="1.000000"/>
</listOfProducts>
<kineticLaw>
	<math xmlns="http://www.w3.org/1998/Math/MathML">
			<ci> FLUX_VALUE </ci>
	</math>
	<listOfParameters>
		<parameter id="LOWER_BOUND" value="-1000" units="mmol_per_gDW_per_hr"/>
		<parameter id="UPPER_BOUND" value="1000" units="mmol_per_gDW_per_hr"/>
		<parameter id="OBJECTIVE_COEFFICIENT" value="0.0"/>
		<parameter id="FLUX_VALUE" value="0.0" units="mmol_per_gDW_per_hr"/>
	</listOfParameters>
</kineticLaw>
</reaction>
<reaction id="R_R00494" name="Unnamed152" reversible="false">
<notes>
<html:p>GENE_ASSOCIATION:</html:p>
<html:p>PROTEIN_ASSOCIATION:</html:p>
<html:p>SUBSYSTEM: NONE</html:p>
<html:p>PROTEIN_CLASS: NONE</html:p>
</notes>
<listOfReactants>
	<speciesReference species="M_c00001_c" stoichiometry="1.000000"/>
	<speciesReference species="M_c00051_c" stoichiometry="1.000000"/>
</listOfReactants>
<listOfProducts>
	<speciesReference species="M_c00025_c" stoichiometry="1.000000"/>
	<speciesReference species="M_c01419_c" stoichiometry="1.000000"/>
</listOfProducts>
<kineticLaw>
	<math xmlns="http://www.w3.org/1998/Math/MathML">
			<ci> FLUX_VALUE </ci>
	</math>
	<listOfParameters>
		<parameter id="LOWER_BOUND" value="0" units="mmol_per_gDW_per_hr"/>
		<parameter id="UPPER_BOUND" value="1000" units="mmol_per_gDW_per_hr"/>
		<parameter id="OBJECTIVE_COEFFICIENT" value="0.0"/>
		<parameter id="FLUX_VALUE" value="0.0" units="mmol_per_gDW_per_hr"/>
	</listOfParameters>
</kineticLaw>
</reaction>
<reaction id="R_R00497" name="Unnamed153" reversible="false">
<notes>
<html:p>GENE_ASSOCIATION:</html:p>
<html:p>PROTEIN_ASSOCIATION:</html:p>
<html:p>SUBSYSTEM: NONE</html:p>
<html:p>PROTEIN_CLASS: NONE</html:p>
</notes>
<listOfReactants>
	<speciesReference species="M_c00002_c" stoichiometry="1.000000"/>
	<speciesReference species="M_c00037_c" stoichiometry="1.000000"/>
	<speciesReference species="M_c00669_c" stoichiometry="1.000000"/>
</listOfReactants>
<listOfProducts>
	<speciesReference species="M_c00008_c" stoichiometry="1.000000"/>
	<speciesReference species="M_c00009_c" stoichiometry="1.000000"/>
	<speciesReference species="M_c00051_c" stoichiometry="1.000000"/>
</listOfProducts>
<kineticLaw>
	<math xmlns="http://www.w3.org/1998/Math/MathML">
			<ci> FLUX_VALUE </ci>
	</math>
	<listOfParameters>
		<parameter id="LOWER_BOUND" value="0" units="mmol_per_gDW_per_hr"/>
		<parameter id="UPPER_BOUND" value="1000" units="mmol_per_gDW_per_hr"/>
		<parameter id="OBJECTIVE_COEFFICIENT" value="0.0"/>
		<parameter id="FLUX_VALUE" value="0.0" units="mmol_per_gDW_per_hr"/>
	</listOfParameters>
</kineticLaw>
</reaction>
<reaction id="R_R00501" name="Unnamed154" reversible="false">
<notes>
<html:p>GENE_ASSOCIATION:</html:p>
<html:p>PROTEIN_ASSOCIATION:</html:p>
<html:p>SUBSYSTEM: NONE</html:p>
<html:p>PROTEIN_CLASS: NONE</html:p>
</notes>
<listOfReactants>
	<speciesReference species="M_c00001_c" stoichiometry="1.000000"/>
	<speciesReference species="M_c00003_c" stoichiometry="2.000000"/>
	<speciesReference species="M_c00052_c" stoichiometry="1.000000"/>
</listOfReactants>
<listOfProducts>
	<speciesReference species="M_c00004_c" stoichiometry="2.000000"/>
	<speciesReference species="M_c00080_c" stoichiometry="2.000000"/>
	<speciesReference species="M_c00617_c" stoichiometry="1.000000"/>
</listOfProducts>
<kineticLaw>
	<math xmlns="http://www.w3.org/1998/Math/MathML">
			<ci> FLUX_VALUE </ci>
	</math>
	<listOfParameters>
		<parameter id="LOWER_BOUND" value="0" units="mmol_per_gDW_per_hr"/>
		<parameter id="UPPER_BOUND" value="1000" units="mmol_per_gDW_per_hr"/>
		<parameter id="OBJECTIVE_COEFFICIENT" value="0.0"/>
		<parameter id="FLUX_VALUE" value="0.0" units="mmol_per_gDW_per_hr"/>
	</listOfParameters>
</kineticLaw>
</reaction>
<reaction id="R_R00503" name="Unnamed155" reversible="false">
<notes>
<html:p>GENE_ASSOCIATION:</html:p>
<html:p>PROTEIN_ASSOCIATION:</html:p>
<html:p>SUBSYSTEM: NONE</html:p>
<html:p>PROTEIN_CLASS: NONE</html:p>
</notes>
<listOfReactants>
	<speciesReference species="M_c00031_c" stoichiometry="1.000000"/>
	<speciesReference species="M_c00052_c" stoichiometry="1.000000"/>
</listOfReactants>
<listOfProducts>
	<speciesReference species="M_c00015_c" stoichiometry="1.000000"/>
	<speciesReference species="M_c00243_c" stoichiometry="1.000000"/>
</listOfProducts>
<kineticLaw>
	<math xmlns="http://www.w3.org/1998/Math/MathML">
			<ci> FLUX_VALUE </ci>
	</math>
	<listOfParameters>
		<parameter id="LOWER_BOUND" value="0" units="mmol_per_gDW_per_hr"/>
		<parameter id="UPPER_BOUND" value="1000" units="mmol_per_gDW_per_hr"/>
		<parameter id="OBJECTIVE_COEFFICIENT" value="0.0"/>
		<parameter id="FLUX_VALUE" value="0.0" units="mmol_per_gDW_per_hr"/>
	</listOfParameters>
</kineticLaw>
</reaction>
<reaction id="R_R00507" name="Unnamed156" reversible="false">
<notes>
<html:p>GENE_ASSOCIATION:</html:p>
<html:p>PROTEIN_ASSOCIATION:</html:p>
<html:p>SUBSYSTEM: NONE</html:p>
<html:p>PROTEIN_CLASS: NONE</html:p>
</notes>
<listOfReactants>
	<speciesReference species="M_c00001_c" stoichiometry="1.000000"/>
	<speciesReference species="M_c00053_c" stoichiometry="1.000000"/>
</listOfReactants>
<listOfProducts>
	<speciesReference species="M_c00054_c" stoichiometry="1.000000"/>
	<speciesReference species="M_c00059_c" stoichiometry="1.000000"/>
</listOfProducts>
<kineticLaw>
	<math xmlns="http://www.w3.org/1998/Math/MathML">
			<ci> FLUX_VALUE </ci>
	</math>
	<listOfParameters>
		<parameter id="LOWER_BOUND" value="0" units="mmol_per_gDW_per_hr"/>
		<parameter id="UPPER_BOUND" value="1000" units="mmol_per_gDW_per_hr"/>
		<parameter id="OBJECTIVE_COEFFICIENT" value="0.0"/>
		<parameter id="FLUX_VALUE" value="0.0" units="mmol_per_gDW_per_hr"/>
	</listOfParameters>
</kineticLaw>
</reaction>
<reaction id="R_R00508" name="Unnamed157" reversible="false">
<notes>
<html:p>GENE_ASSOCIATION:</html:p>
<html:p>PROTEIN_ASSOCIATION:</html:p>
<html:p>SUBSYSTEM: NONE</html:p>
<html:p>PROTEIN_CLASS: NONE</html:p>
</notes>
<listOfReactants>
	<speciesReference species="M_c00001_c" stoichiometry="1.000000"/>
	<speciesReference species="M_c00053_c" stoichiometry="1.000000"/>
</listOfReactants>
<listOfProducts>
	<speciesReference species="M_c00009_c" stoichiometry="1.000000"/>
	<speciesReference species="M_c00224_c" stoichiometry="1.000000"/>
</listOfProducts>
<kineticLaw>
	<math xmlns="http://www.w3.org/1998/Math/MathML">
			<ci> FLUX_VALUE </ci>
	</math>
	<listOfParameters>
		<parameter id="LOWER_BOUND" value="0" units="mmol_per_gDW_per_hr"/>
		<parameter id="UPPER_BOUND" value="1000" units="mmol_per_gDW_per_hr"/>
		<parameter id="OBJECTIVE_COEFFICIENT" value="0.0"/>
		<parameter id="FLUX_VALUE" value="0.0" units="mmol_per_gDW_per_hr"/>
	</listOfParameters>
</kineticLaw>
</reaction>
<reaction id="R_R00509" name="Unnamed158" reversible="true">
<notes>
<html:p>GENE_ASSOCIATION:</html:p>
<html:p>PROTEIN_ASSOCIATION:</html:p>
<html:p>SUBSYSTEM: NONE</html:p>
<html:p>PROTEIN_CLASS: NONE</html:p>
</notes>
<listOfReactants>
	<speciesReference species="M_c00002_c" stoichiometry="1.000000"/>
	<speciesReference species="M_c00224_c" stoichiometry="1.000000"/>
</listOfReactants>
<listOfProducts>
	<speciesReference species="M_c00008_c" stoichiometry="1.000000"/>
	<speciesReference species="M_c00053_c" stoichiometry="1.000000"/>
</listOfProducts>
<kineticLaw>
	<math xmlns="http://www.w3.org/1998/Math/MathML">
			<ci> FLUX_VALUE </ci>
	</math>
	<listOfParameters>
		<parameter id="LOWER_BOUND" value="-1000" units="mmol_per_gDW_per_hr"/>
		<parameter id="UPPER_BOUND" value="1000" units="mmol_per_gDW_per_hr"/>
		<parameter id="OBJECTIVE_COEFFICIENT" value="0.0"/>
		<parameter id="FLUX_VALUE" value="0.0" units="mmol_per_gDW_per_hr"/>
	</listOfParameters>
</kineticLaw>
</reaction>
<reaction id="R_R00513" name="Unnamed159" reversible="false">
<notes>
<html:p>GENE_ASSOCIATION:</html:p>
<html:p>PROTEIN_ASSOCIATION:</html:p>
<html:p>SUBSYSTEM: NONE</html:p>
<html:p>PROTEIN_CLASS: NONE</html:p>
</notes>
<listOfReactants>
	<speciesReference species="M_c00002_c" stoichiometry="1.000000"/>
	<speciesReference species="M_c00475_c" stoichiometry="1.000000"/>
</listOfReactants>
<listOfProducts>
	<speciesReference species="M_c00008_c" stoichiometry="1.000000"/>
	<speciesReference species="M_c00055_c" stoichiometry="1.000000"/>
</listOfProducts>
<kineticLaw>
	<math xmlns="http://www.w3.org/1998/Math/MathML">
			<ci> FLUX_VALUE </ci>
	</math>
	<listOfParameters>
		<parameter id="LOWER_BOUND" value="0" units="mmol_per_gDW_per_hr"/>
		<parameter id="UPPER_BOUND" value="1000" units="mmol_per_gDW_per_hr"/>
		<parameter id="OBJECTIVE_COEFFICIENT" value="0.0"/>
		<parameter id="FLUX_VALUE" value="0.0" units="mmol_per_gDW_per_hr"/>
	</listOfParameters>
</kineticLaw>
</reaction>
<reaction id="R_R00514" name="Unnamed160" reversible="false">
<notes>
<html:p>GENE_ASSOCIATION:</html:p>
<html:p>PROTEIN_ASSOCIATION:</html:p>
<html:p>SUBSYSTEM: NONE</html:p>
<html:p>PROTEIN_CLASS: NONE</html:p>
</notes>
<listOfReactants>
	<speciesReference species="M_c00001_c" stoichiometry="1.000000"/>
	<speciesReference species="M_c00112_c" stoichiometry="1.000000"/>
</listOfReactants>
<listOfProducts>
	<speciesReference species="M_c00009_c" stoichiometry="1.000000"/>
	<speciesReference species="M_c00055_c" stoichiometry="1.000000"/>
</listOfProducts>
<kineticLaw>
	<math xmlns="http://www.w3.org/1998/Math/MathML">
			<ci> FLUX_VALUE </ci>
	</math>
	<listOfParameters>
		<parameter id="LOWER_BOUND" value="0" units="mmol_per_gDW_per_hr"/>
		<parameter id="UPPER_BOUND" value="1000" units="mmol_per_gDW_per_hr"/>
		<parameter id="OBJECTIVE_COEFFICIENT" value="0.0"/>
		<parameter id="FLUX_VALUE" value="0.0" units="mmol_per_gDW_per_hr"/>
	</listOfParameters>
</kineticLaw>
</reaction>
<reaction id="R_R00515" name="Unnamed161" reversible="false">
<notes>
<html:p>GENE_ASSOCIATION:</html:p>
<html:p>PROTEIN_ASSOCIATION:</html:p>
<html:p>SUBSYSTEM: NONE</html:p>
<html:p>PROTEIN_CLASS: NONE</html:p>
</notes>
<listOfReactants>
	<speciesReference species="M_c00001_c" stoichiometry="1.000000"/>
	<speciesReference species="M_c00063_c" stoichiometry="1.000000"/>
</listOfReactants>
<listOfProducts>
	<speciesReference species="M_c00013_c" stoichiometry="1.000000"/>
	<speciesReference species="M_c00055_c" stoichiometry="1.000000"/>
</listOfProducts>
<kineticLaw>
	<math xmlns="http://www.w3.org/1998/Math/MathML">
			<ci> FLUX_VALUE </ci>
	</math>
	<listOfParameters>
		<parameter id="LOWER_BOUND" value="0" units="mmol_per_gDW_per_hr"/>
		<parameter id="UPPER_BOUND" value="1000" units="mmol_per_gDW_per_hr"/>
		<parameter id="OBJECTIVE_COEFFICIENT" value="0.0"/>
		<parameter id="FLUX_VALUE" value="0.0" units="mmol_per_gDW_per_hr"/>
	</listOfParameters>
</kineticLaw>
</reaction>
<reaction id="R_R00516" name="Unnamed162" reversible="false">
<notes>
<html:p>GENE_ASSOCIATION:</html:p>
<html:p>PROTEIN_ASSOCIATION:</html:p>
<html:p>SUBSYSTEM: NONE</html:p>
<html:p>PROTEIN_CLASS: NONE</html:p>
</notes>
<listOfReactants>
	<speciesReference species="M_c00075_c" stoichiometry="1.000000"/>
	<speciesReference species="M_c00475_c" stoichiometry="1.000000"/>
</listOfReactants>
<listOfProducts>
	<speciesReference species="M_c00015_c" stoichiometry="1.000000"/>
	<speciesReference species="M_c00055_c" stoichiometry="1.000000"/>
</listOfProducts>
<kineticLaw>
	<math xmlns="http://www.w3.org/1998/Math/MathML">
			<ci> FLUX_VALUE </ci>
	</math>
	<listOfParameters>
		<parameter id="LOWER_BOUND" value="0" units="mmol_per_gDW_per_hr"/>
		<parameter id="UPPER_BOUND" value="1000" units="mmol_per_gDW_per_hr"/>
		<parameter id="OBJECTIVE_COEFFICIENT" value="0.0"/>
		<parameter id="FLUX_VALUE" value="0.0" units="mmol_per_gDW_per_hr"/>
	</listOfParameters>
</kineticLaw>
</reaction>
<reaction id="R_R00517" name="Unnamed163" reversible="false">
<notes>
<html:p>GENE_ASSOCIATION:</html:p>
<html:p>PROTEIN_ASSOCIATION:</html:p>
<html:p>SUBSYSTEM: NONE</html:p>
<html:p>PROTEIN_CLASS: NONE</html:p>
</notes>
<listOfReactants>
	<speciesReference species="M_c00044_c" stoichiometry="1.000000"/>
	<speciesReference species="M_c00475_c" stoichiometry="1.000000"/>
</listOfReactants>
<listOfProducts>
	<speciesReference species="M_c00035_c" stoichiometry="1.000000"/>
	<speciesReference species="M_c00055_c" stoichiometry="1.000000"/>
</listOfProducts>
<kineticLaw>
	<math xmlns="http://www.w3.org/1998/Math/MathML">
			<ci> FLUX_VALUE </ci>
	</math>
	<listOfParameters>
		<parameter id="LOWER_BOUND" value="0" units="mmol_per_gDW_per_hr"/>
		<parameter id="UPPER_BOUND" value="1000" units="mmol_per_gDW_per_hr"/>
		<parameter id="OBJECTIVE_COEFFICIENT" value="0.0"/>
		<parameter id="FLUX_VALUE" value="0.0" units="mmol_per_gDW_per_hr"/>
	</listOfParameters>
</kineticLaw>
</reaction>
<reaction id="R_R00519" name="Unnamed164" reversible="true">
<notes>
<html:p>GENE_ASSOCIATION:</html:p>
<html:p>PROTEIN_ASSOCIATION:</html:p>
<html:p>SUBSYSTEM: NONE</html:p>
<html:p>PROTEIN_CLASS: NONE</html:p>
</notes>
<listOfReactants>
	<speciesReference species="M_c00003_c" stoichiometry="1.000000"/>
	<speciesReference species="M_c00058_c" stoichiometry="1.000000"/>
</listOfReactants>
<listOfProducts>
	<speciesReference species="M_c00004_c" stoichiometry="1.000000"/>
	<speciesReference species="M_c00011_c" stoichiometry="1.000000"/>
	<speciesReference species="M_c00080_c" stoichiometry="1.000000"/>
</listOfProducts>
<kineticLaw>
	<math xmlns="http://www.w3.org/1998/Math/MathML">
			<ci> FLUX_VALUE </ci>
	</math>
	<listOfParameters>
		<parameter id="LOWER_BOUND" value="-1000" units="mmol_per_gDW_per_hr"/>
		<parameter id="UPPER_BOUND" value="1000" units="mmol_per_gDW_per_hr"/>
		<parameter id="OBJECTIVE_COEFFICIENT" value="0.0"/>
		<parameter id="FLUX_VALUE" value="0.0" units="mmol_per_gDW_per_hr"/>
	</listOfParameters>
</kineticLaw>
</reaction>
<reaction id="R_R00521" name="Unnamed165" reversible="false">
<notes>
<html:p>GENE_ASSOCIATION:</html:p>
<html:p>PROTEIN_ASSOCIATION:</html:p>
<html:p>SUBSYSTEM: NONE</html:p>
<html:p>PROTEIN_CLASS: NONE</html:p>
</notes>
<listOfReactants>
	<speciesReference species="M_c00001_c" stoichiometry="1.000000"/>
	<speciesReference species="M_c00798_c" stoichiometry="1.000000"/>
</listOfReactants>
<listOfProducts>
	<speciesReference species="M_c00010_c" stoichiometry="1.000000"/>
	<speciesReference species="M_c00058_c" stoichiometry="1.000000"/>
</listOfProducts>
<kineticLaw>
	<math xmlns="http://www.w3.org/1998/Math/MathML">
			<ci> FLUX_VALUE </ci>
	</math>
	<listOfParameters>
		<parameter id="LOWER_BOUND" value="0" units="mmol_per_gDW_per_hr"/>
		<parameter id="UPPER_BOUND" value="1000" units="mmol_per_gDW_per_hr"/>
		<parameter id="OBJECTIVE_COEFFICIENT" value="0.0"/>
		<parameter id="FLUX_VALUE" value="0.0" units="mmol_per_gDW_per_hr"/>
	</listOfParameters>
</kineticLaw>
</reaction>
<reaction id="R_R00522" name="Unnamed166" reversible="false">
<notes>
<html:p>GENE_ASSOCIATION:</html:p>
<html:p>PROTEIN_ASSOCIATION:</html:p>
<html:p>SUBSYSTEM: NONE</html:p>
<html:p>PROTEIN_CLASS: NONE</html:p>
</notes>
<listOfReactants>
	<speciesReference species="M_c00209_c" stoichiometry="1.000000"/>
</listOfReactants>
<listOfProducts>
	<speciesReference species="M_c00011_c" stoichiometry="1.000000"/>
	<speciesReference species="M_c00058_c" stoichiometry="1.000000"/>
</listOfProducts>
<kineticLaw>
	<math xmlns="http://www.w3.org/1998/Math/MathML">
			<ci> FLUX_VALUE </ci>
	</math>
	<listOfParameters>
		<parameter id="LOWER_BOUND" value="0" units="mmol_per_gDW_per_hr"/>
		<parameter id="UPPER_BOUND" value="1000" units="mmol_per_gDW_per_hr"/>
		<parameter id="OBJECTIVE_COEFFICIENT" value="0.0"/>
		<parameter id="FLUX_VALUE" value="0.0" units="mmol_per_gDW_per_hr"/>
	</listOfParameters>
</kineticLaw>
</reaction>
<reaction id="R_R00524" name="Unnamed167" reversible="false">
<notes>
<html:p>GENE_ASSOCIATION:</html:p>
<html:p>PROTEIN_ASSOCIATION:</html:p>
<html:p>SUBSYSTEM: NONE</html:p>
<html:p>PROTEIN_CLASS: NONE</html:p>
</notes>
<listOfReactants>
	<speciesReference species="M_c00001_c" stoichiometry="1.000000"/>
	<speciesReference species="M_c00488_c" stoichiometry="1.000000"/>
</listOfReactants>
<listOfProducts>
	<speciesReference species="M_c00014_c" stoichiometry="1.000000"/>
	<speciesReference species="M_c00058_c" stoichiometry="1.000000"/>
</listOfProducts>
<kineticLaw>
	<math xmlns="http://www.w3.org/1998/Math/MathML">
			<ci> FLUX_VALUE </ci>
	</math>
	<listOfParameters>
		<parameter id="LOWER_BOUND" value="0" units="mmol_per_gDW_per_hr"/>
		<parameter id="UPPER_BOUND" value="1000" units="mmol_per_gDW_per_hr"/>
		<parameter id="OBJECTIVE_COEFFICIENT" value="0.0"/>
		<parameter id="FLUX_VALUE" value="0.0" units="mmol_per_gDW_per_hr"/>
	</listOfParameters>
</kineticLaw>
</reaction>
<reaction id="R_R00525" name="Unnamed168" reversible="false">
<notes>
<html:p>GENE_ASSOCIATION:</html:p>
<html:p>PROTEIN_ASSOCIATION:</html:p>
<html:p>SUBSYSTEM: NONE</html:p>
<html:p>PROTEIN_CLASS: NONE</html:p>
</notes>
<listOfReactants>
	<speciesReference species="M_c00001_c" stoichiometry="1.000000"/>
	<speciesReference species="M_c01045_c" stoichiometry="1.000000"/>
</listOfReactants>
<listOfProducts>
	<speciesReference species="M_c00025_c" stoichiometry="1.000000"/>
	<speciesReference species="M_c00058_c" stoichiometry="1.000000"/>
</listOfProducts>
<kineticLaw>
	<math xmlns="http://www.w3.org/1998/Math/MathML">
			<ci> FLUX_VALUE </ci>
	</math>
	<listOfParameters>
		<parameter id="LOWER_BOUND" value="0" units="mmol_per_gDW_per_hr"/>
		<parameter id="UPPER_BOUND" value="1000" units="mmol_per_gDW_per_hr"/>
		<parameter id="OBJECTIVE_COEFFICIENT" value="0.0"/>
		<parameter id="FLUX_VALUE" value="0.0" units="mmol_per_gDW_per_hr"/>
	</listOfParameters>
</kineticLaw>
</reaction>
<reaction id="R_R00526" name="Unnamed169" reversible="false">
<notes>
<html:p>GENE_ASSOCIATION:</html:p>
<html:p>PROTEIN_ASSOCIATION:</html:p>
<html:p>SUBSYSTEM: NONE</html:p>
<html:p>PROTEIN_CLASS: NONE</html:p>
</notes>
<listOfReactants>
	<speciesReference species="M_c00001_c" stoichiometry="1.000000"/>
	<speciesReference species="M_c01044_c" stoichiometry="1.000000"/>
</listOfReactants>
<listOfProducts>
	<speciesReference species="M_c00049_c" stoichiometry="1.000000"/>
	<speciesReference species="M_c00058_c" stoichiometry="1.000000"/>
</listOfProducts>
<kineticLaw>
	<math xmlns="http://www.w3.org/1998/Math/MathML">
			<ci> FLUX_VALUE </ci>
	</math>
	<listOfParameters>
		<parameter id="LOWER_BOUND" value="0" units="mmol_per_gDW_per_hr"/>
		<parameter id="UPPER_BOUND" value="1000" units="mmol_per_gDW_per_hr"/>
		<parameter id="OBJECTIVE_COEFFICIENT" value="0.0"/>
		<parameter id="FLUX_VALUE" value="0.0" units="mmol_per_gDW_per_hr"/>
	</listOfParameters>
</kineticLaw>
</reaction>
<reaction id="R_R00527" name="Unnamed170" reversible="false">
<notes>
<html:p>GENE_ASSOCIATION:</html:p>
<html:p>PROTEIN_ASSOCIATION:</html:p>
<html:p>SUBSYSTEM: NONE</html:p>
<html:p>PROTEIN_CLASS: NONE</html:p>
</notes>
<listOfReactants>
	<speciesReference species="M_c00001_c" stoichiometry="1.000000"/>
	<speciesReference species="M_c01031_c" stoichiometry="1.000000"/>
</listOfReactants>
<listOfProducts>
	<speciesReference species="M_c00051_c" stoichiometry="1.000000"/>
	<speciesReference species="M_c00058_c" stoichiometry="1.000000"/>
</listOfProducts>
<kineticLaw>
	<math xmlns="http://www.w3.org/1998/Math/MathML">
			<ci> FLUX_VALUE </ci>
	</math>
	<listOfParameters>
		<parameter id="LOWER_BOUND" value="0" units="mmol_per_gDW_per_hr"/>
		<parameter id="UPPER_BOUND" value="1000" units="mmol_per_gDW_per_hr"/>
		<parameter id="OBJECTIVE_COEFFICIENT" value="0.0"/>
		<parameter id="FLUX_VALUE" value="0.0" units="mmol_per_gDW_per_hr"/>
	</listOfParameters>
</kineticLaw>
</reaction>
<reaction id="R_R00528" name="Unnamed171" reversible="false">
<notes>
<html:p>GENE_ASSOCIATION:</html:p>
<html:p>PROTEIN_ASSOCIATION:</html:p>
<html:p>SUBSYSTEM: NONE</html:p>
<html:p>PROTEIN_CLASS: NONE</html:p>
</notes>
<listOfReactants>
	<speciesReference species="M_c00001_c" stoichiometry="1.000000"/>
	<speciesReference species="M_c00094_c" stoichiometry="1.000000"/>
	<speciesReference species="M_c00125_c" stoichiometry="2.000000"/>
</listOfReactants>
<listOfProducts>
	<speciesReference species="M_c00059_c" stoichiometry="1.000000"/>
	<speciesReference species="M_c00126_c" stoichiometry="2.000000"/>
</listOfProducts>
<kineticLaw>
	<math xmlns="http://www.w3.org/1998/Math/MathML">
			<ci> FLUX_VALUE </ci>
	</math>
	<listOfParameters>
		<parameter id="LOWER_BOUND" value="0" units="mmol_per_gDW_per_hr"/>
		<parameter id="UPPER_BOUND" value="1000" units="mmol_per_gDW_per_hr"/>
		<parameter id="OBJECTIVE_COEFFICIENT" value="0.0"/>
		<parameter id="FLUX_VALUE" value="0.0" units="mmol_per_gDW_per_hr"/>
	</listOfParameters>
</kineticLaw>
</reaction>
<reaction id="R_R00529" name="Unnamed172" reversible="false">
<notes>
<html:p>GENE_ASSOCIATION:</html:p>
<html:p>PROTEIN_ASSOCIATION:</html:p>
<html:p>SUBSYSTEM: NONE</html:p>
<html:p>PROTEIN_CLASS: NONE</html:p>
</notes>
<listOfReactants>
	<speciesReference species="M_c00002_c" stoichiometry="1.000000"/>
	<speciesReference species="M_c00059_c" stoichiometry="1.000000"/>
</listOfReactants>
<listOfProducts>
	<speciesReference species="M_c00013_c" stoichiometry="1.000000"/>
	<speciesReference species="M_c00224_c" stoichiometry="1.000000"/>
</listOfProducts>
<kineticLaw>
	<math xmlns="http://www.w3.org/1998/Math/MathML">
			<ci> FLUX_VALUE </ci>
	</math>
	<listOfParameters>
		<parameter id="LOWER_BOUND" value="0" units="mmol_per_gDW_per_hr"/>
		<parameter id="UPPER_BOUND" value="1000" units="mmol_per_gDW_per_hr"/>
		<parameter id="OBJECTIVE_COEFFICIENT" value="0.0"/>
		<parameter id="FLUX_VALUE" value="0.0" units="mmol_per_gDW_per_hr"/>
	</listOfParameters>
</kineticLaw>
</reaction>
<reaction id="R_R00530" name="Unnamed173" reversible="false">
<notes>
<html:p>GENE_ASSOCIATION:</html:p>
<html:p>PROTEIN_ASSOCIATION:</html:p>
<html:p>SUBSYSTEM: NONE</html:p>
<html:p>PROTEIN_CLASS: NONE</html:p>
</notes>
<listOfReactants>
	<speciesReference species="M_c00008_c" stoichiometry="1.000000"/>
	<speciesReference species="M_c00059_c" stoichiometry="1.000000"/>
</listOfReactants>
<listOfProducts>
	<speciesReference species="M_c00009_c" stoichiometry="1.000000"/>
	<speciesReference species="M_c00224_c" stoichiometry="1.000000"/>
</listOfProducts>
<kineticLaw>
	<math xmlns="http://www.w3.org/1998/Math/MathML">
			<ci> FLUX_VALUE </ci>
	</math>
	<listOfParameters>
		<parameter id="LOWER_BOUND" value="0" units="mmol_per_gDW_per_hr"/>
		<parameter id="UPPER_BOUND" value="1000" units="mmol_per_gDW_per_hr"/>
		<parameter id="OBJECTIVE_COEFFICIENT" value="0.0"/>
		<parameter id="FLUX_VALUE" value="0.0" units="mmol_per_gDW_per_hr"/>
	</listOfParameters>
</kineticLaw>
</reaction>
<reaction id="R_R00531" name="Unnamed174" reversible="false">
<notes>
<html:p>GENE_ASSOCIATION:</html:p>
<html:p>PROTEIN_ASSOCIATION:</html:p>
<html:p>SUBSYSTEM: NONE</html:p>
<html:p>PROTEIN_CLASS: NONE</html:p>
</notes>
<listOfReactants>
	<speciesReference species="M_c00001_c" stoichiometry="1.000000"/>
	<speciesReference species="M_c00224_c" stoichiometry="1.000000"/>
</listOfReactants>
<listOfProducts>
	<speciesReference species="M_c00020_c" stoichiometry="1.000000"/>
	<speciesReference species="M_c00059_c" stoichiometry="1.000000"/>
</listOfProducts>
<kineticLaw>
	<math xmlns="http://www.w3.org/1998/Math/MathML">
			<ci> FLUX_VALUE </ci>
	</math>
	<listOfParameters>
		<parameter id="LOWER_BOUND" value="0" units="mmol_per_gDW_per_hr"/>
		<parameter id="UPPER_BOUND" value="1000" units="mmol_per_gDW_per_hr"/>
		<parameter id="OBJECTIVE_COEFFICIENT" value="0.0"/>
		<parameter id="FLUX_VALUE" value="0.0" units="mmol_per_gDW_per_hr"/>
	</listOfParameters>
</kineticLaw>
</reaction>
<reaction id="R_R00534" name="Unnamed175" reversible="true">
<notes>
<html:p>GENE_ASSOCIATION:</html:p>
<html:p>PROTEIN_ASSOCIATION:</html:p>
<html:p>SUBSYSTEM: NONE</html:p>
<html:p>PROTEIN_CLASS: NONE</html:p>
</notes>
<listOfReactants>
	<speciesReference species="M_c00001_c" stoichiometry="1.000000"/>
	<speciesReference species="M_c02827_c" stoichiometry="1.000000"/>
</listOfReactants>
<listOfProducts>
	<speciesReference species="M_c00031_c" stoichiometry="1.000000"/>
	<speciesReference species="M_c00059_c" stoichiometry="1.000000"/>
</listOfProducts>
<kineticLaw>
	<math xmlns="http://www.w3.org/1998/Math/MathML">
			<ci> FLUX_VALUE </ci>
	</math>
	<listOfParameters>
		<parameter id="LOWER_BOUND" value="-1000" units="mmol_per_gDW_per_hr"/>
		<parameter id="UPPER_BOUND" value="1000" units="mmol_per_gDW_per_hr"/>
		<parameter id="OBJECTIVE_COEFFICIENT" value="0.0"/>
		<parameter id="FLUX_VALUE" value="0.0" units="mmol_per_gDW_per_hr"/>
	</listOfParameters>
</kineticLaw>
</reaction>
<reaction id="R_R00548" name="Unnamed176" reversible="false">
<notes>
<html:p>GENE_ASSOCIATION:</html:p>
<html:p>PROTEIN_ASSOCIATION:</html:p>
<html:p>SUBSYSTEM: NONE</html:p>
<html:p>PROTEIN_CLASS: NONE</html:p>
</notes>
<listOfReactants>
	<speciesReference species="M_c00001_c" stoichiometry="1.000000"/>
	<speciesReference species="M_c00061_c" stoichiometry="1.000000"/>
</listOfReactants>
<listOfProducts>
	<speciesReference species="M_c00009_c" stoichiometry="1.000000"/>
	<speciesReference species="M_c00255_c" stoichiometry="1.000000"/>
</listOfProducts>
<kineticLaw>
	<math xmlns="http://www.w3.org/1998/Math/MathML">
			<ci> FLUX_VALUE </ci>
	</math>
	<listOfParameters>
		<parameter id="LOWER_BOUND" value="0" units="mmol_per_gDW_per_hr"/>
		<parameter id="UPPER_BOUND" value="1000" units="mmol_per_gDW_per_hr"/>
		<parameter id="OBJECTIVE_COEFFICIENT" value="0.0"/>
		<parameter id="FLUX_VALUE" value="0.0" units="mmol_per_gDW_per_hr"/>
	</listOfParameters>
</kineticLaw>
</reaction>
<reaction id="R_R00549" name="Unnamed177" reversible="false">
<notes>
<html:p>GENE_ASSOCIATION:</html:p>
<html:p>PROTEIN_ASSOCIATION:</html:p>
<html:p>SUBSYSTEM: NONE</html:p>
<html:p>PROTEIN_CLASS: NONE</html:p>
</notes>
<listOfReactants>
	<speciesReference species="M_c00002_c" stoichiometry="1.000000"/>
	<speciesReference species="M_c00255_c" stoichiometry="1.000000"/>
</listOfReactants>
<listOfProducts>
	<speciesReference species="M_c00008_c" stoichiometry="1.000000"/>
	<speciesReference species="M_c00061_c" stoichiometry="1.000000"/>
</listOfProducts>
<kineticLaw>
	<math xmlns="http://www.w3.org/1998/Math/MathML">
			<ci> FLUX_VALUE </ci>
	</math>
	<listOfParameters>
		<parameter id="LOWER_BOUND" value="0" units="mmol_per_gDW_per_hr"/>
		<parameter id="UPPER_BOUND" value="1000" units="mmol_per_gDW_per_hr"/>
		<parameter id="OBJECTIVE_COEFFICIENT" value="0.0"/>
		<parameter id="FLUX_VALUE" value="0.0" units="mmol_per_gDW_per_hr"/>
	</listOfParameters>
</kineticLaw>
</reaction>
<reaction id="R_R00550" name="Unnamed178" reversible="true">
<notes>
<html:p>GENE_ASSOCIATION:</html:p>
<html:p>PROTEIN_ASSOCIATION:</html:p>
<html:p>SUBSYSTEM: NONE</html:p>
<html:p>PROTEIN_CLASS: NONE</html:p>
</notes>
<listOfReactants>
	<speciesReference species="M_c00103_c" stoichiometry="1.000000"/>
	<speciesReference species="M_c00255_c" stoichiometry="1.000000"/>
</listOfReactants>
<listOfProducts>
	<speciesReference species="M_c00031_c" stoichiometry="1.000000"/>
	<speciesReference species="M_c00061_c" stoichiometry="1.000000"/>
</listOfProducts>
<kineticLaw>
	<math xmlns="http://www.w3.org/1998/Math/MathML">
			<ci> FLUX_VALUE </ci>
	</math>
	<listOfParameters>
		<parameter id="LOWER_BOUND" value="-1000" units="mmol_per_gDW_per_hr"/>
		<parameter id="UPPER_BOUND" value="1000" units="mmol_per_gDW_per_hr"/>
		<parameter id="OBJECTIVE_COEFFICIENT" value="0.0"/>
		<parameter id="FLUX_VALUE" value="0.0" units="mmol_per_gDW_per_hr"/>
	</listOfParameters>
</kineticLaw>
</reaction>
<reaction id="R_R00551" name="Unnamed179" reversible="false">
<notes>
<html:p>GENE_ASSOCIATION:</html:p>
<html:p>PROTEIN_ASSOCIATION:</html:p>
<html:p>SUBSYSTEM: NONE</html:p>
<html:p>PROTEIN_CLASS: NONE</html:p>
</notes>
<listOfReactants>
	<speciesReference species="M_c00001_c" stoichiometry="1.000000"/>
	<speciesReference species="M_c00062_c" stoichiometry="1.000000"/>
</listOfReactants>
<listOfProducts>
	<speciesReference species="M_c00077_c" stoichiometry="1.000000"/>
	<speciesReference species="M_c00086_c" stoichiometry="1.000000"/>
</listOfProducts>
<kineticLaw>
	<math xmlns="http://www.w3.org/1998/Math/MathML">
			<ci> FLUX_VALUE </ci>
	</math>
	<listOfParameters>
		<parameter id="LOWER_BOUND" value="0" units="mmol_per_gDW_per_hr"/>
		<parameter id="UPPER_BOUND" value="1000" units="mmol_per_gDW_per_hr"/>
		<parameter id="OBJECTIVE_COEFFICIENT" value="0.0"/>
		<parameter id="FLUX_VALUE" value="0.0" units="mmol_per_gDW_per_hr"/>
	</listOfParameters>
</kineticLaw>
</reaction>
<reaction id="R_R00552" name="Unnamed180" reversible="false">
<notes>
<html:p>GENE_ASSOCIATION:</html:p>
<html:p>PROTEIN_ASSOCIATION:</html:p>
<html:p>SUBSYSTEM: NONE</html:p>
<html:p>PROTEIN_CLASS: NONE</html:p>
</notes>
<listOfReactants>
	<speciesReference species="M_c00001_c" stoichiometry="1.000000"/>
	<speciesReference species="M_c00062_c" stoichiometry="1.000000"/>
</listOfReactants>
<listOfProducts>
	<speciesReference species="M_c00014_c" stoichiometry="1.000000"/>
	<speciesReference species="M_c00327_c" stoichiometry="1.000000"/>
</listOfProducts>
<kineticLaw>
	<math xmlns="http://www.w3.org/1998/Math/MathML">
			<ci> FLUX_VALUE </ci>
	</math>
	<listOfParameters>
		<parameter id="LOWER_BOUND" value="0" units="mmol_per_gDW_per_hr"/>
		<parameter id="UPPER_BOUND" value="1000" units="mmol_per_gDW_per_hr"/>
		<parameter id="OBJECTIVE_COEFFICIENT" value="0.0"/>
		<parameter id="FLUX_VALUE" value="0.0" units="mmol_per_gDW_per_hr"/>
	</listOfParameters>
</kineticLaw>
</reaction>
<reaction id="R_R00555" name="Unnamed181" reversible="true">
<notes>
<html:p>GENE_ASSOCIATION:</html:p>
<html:p>PROTEIN_ASSOCIATION:</html:p>
<html:p>SUBSYSTEM: NONE</html:p>
<html:p>PROTEIN_CLASS: NONE</html:p>
</notes>
<listOfReactants>
	<speciesReference species="M_c00003_c" stoichiometry="1.000000"/>
	<speciesReference species="M_c00062_c" stoichiometry="1.000000"/>
</listOfReactants>
<listOfProducts>
	<speciesReference species="M_c00153_c" stoichiometry="1.000000"/>
	<speciesReference species="M_c01201_c" stoichiometry="1.000000"/>
</listOfProducts>
<kineticLaw>
	<math xmlns="http://www.w3.org/1998/Math/MathML">
			<ci> FLUX_VALUE </ci>
	</math>
	<listOfParameters>
		<parameter id="LOWER_BOUND" value="-1000" units="mmol_per_gDW_per_hr"/>
		<parameter id="UPPER_BOUND" value="1000" units="mmol_per_gDW_per_hr"/>
		<parameter id="OBJECTIVE_COEFFICIENT" value="0.0"/>
		<parameter id="FLUX_VALUE" value="0.0" units="mmol_per_gDW_per_hr"/>
	</listOfParameters>
</kineticLaw>
</reaction>
<reaction id="R_R00557" name="Unnamed182" reversible="false">
<notes>
<html:p>GENE_ASSOCIATION:</html:p>
<html:p>PROTEIN_ASSOCIATION:</html:p>
<html:p>SUBSYSTEM: NONE</html:p>
<html:p>PROTEIN_CLASS: NONE</html:p>
</notes>
<listOfReactants>
	<speciesReference species="M_c00005_c" stoichiometry="1.000000"/>
	<speciesReference species="M_c00007_c" stoichiometry="1.000000"/>
	<speciesReference species="M_c00062_c" stoichiometry="1.000000"/>
</listOfReactants>
<listOfProducts>
	<speciesReference species="M_c00006_c" stoichiometry="1.000000"/>
	<speciesReference species="M_c00327_c" stoichiometry="1.000000"/>
	<speciesReference species="M_c00533_c" stoichiometry="1.000000"/>
</listOfProducts>
<kineticLaw>
	<math xmlns="http://www.w3.org/1998/Math/MathML">
			<ci> FLUX_VALUE </ci>
	</math>
	<listOfParameters>
		<parameter id="LOWER_BOUND" value="0" units="mmol_per_gDW_per_hr"/>
		<parameter id="UPPER_BOUND" value="1000" units="mmol_per_gDW_per_hr"/>
		<parameter id="OBJECTIVE_COEFFICIENT" value="0.0"/>
		<parameter id="FLUX_VALUE" value="0.0" units="mmol_per_gDW_per_hr"/>
	</listOfParameters>
</kineticLaw>
</reaction>
<reaction id="R_R00558" name="Unnamed183" reversible="false">
<notes>
<html:p>GENE_ASSOCIATION:</html:p>
<html:p>PROTEIN_ASSOCIATION:</html:p>
<html:p>SUBSYSTEM: NONE</html:p>
<html:p>PROTEIN_CLASS: NONE</html:p>
</notes>
<listOfReactants>
	<speciesReference species="M_c00005_c" stoichiometry="1.000000"/>
	<speciesReference species="M_c00007_c" stoichiometry="1.000000"/>
	<speciesReference species="M_c00062_c" stoichiometry="1.000000"/>
</listOfReactants>
<listOfProducts>
	<speciesReference species="M_c00001_c" stoichiometry="1.000000"/>
	<speciesReference species="M_c00006_c" stoichiometry="1.000000"/>
	<speciesReference species="M_c05933_c" stoichiometry="1.000000"/>
</listOfProducts>
<kineticLaw>
	<math xmlns="http://www.w3.org/1998/Math/MathML">
			<ci> FLUX_VALUE </ci>
	</math>
	<listOfParameters>
		<parameter id="LOWER_BOUND" value="0" units="mmol_per_gDW_per_hr"/>
		<parameter id="UPPER_BOUND" value="1000" units="mmol_per_gDW_per_hr"/>
		<parameter id="OBJECTIVE_COEFFICIENT" value="0.0"/>
		<parameter id="FLUX_VALUE" value="0.0" units="mmol_per_gDW_per_hr"/>
	</listOfParameters>
</kineticLaw>
</reaction>
<reaction id="R_R00559" name="Unnamed184" reversible="false">
<notes>
<html:p>GENE_ASSOCIATION:</html:p>
<html:p>PROTEIN_ASSOCIATION:</html:p>
<html:p>SUBSYSTEM: NONE</html:p>
<html:p>PROTEIN_CLASS: NONE</html:p>
</notes>
<listOfReactants>
	<speciesReference species="M_c00007_c" stoichiometry="1.000000"/>
	<speciesReference species="M_c00062_c" stoichiometry="1.000000"/>
</listOfReactants>
<listOfProducts>
	<speciesReference species="M_c00001_c" stoichiometry="1.000000"/>
	<speciesReference species="M_c00011_c" stoichiometry="1.000000"/>
	<speciesReference species="M_c03078_c" stoichiometry="1.000000"/>
</listOfProducts>
<kineticLaw>
	<math xmlns="http://www.w3.org/1998/Math/MathML">
			<ci> FLUX_VALUE </ci>
	</math>
	<listOfParameters>
		<parameter id="LOWER_BOUND" value="0" units="mmol_per_gDW_per_hr"/>
		<parameter id="UPPER_BOUND" value="1000" units="mmol_per_gDW_per_hr"/>
		<parameter id="OBJECTIVE_COEFFICIENT" value="0.0"/>
		<parameter id="FLUX_VALUE" value="0.0" units="mmol_per_gDW_per_hr"/>
	</listOfParameters>
</kineticLaw>
</reaction>
<reaction id="R_R00566" name="Unnamed185" reversible="false">
<notes>
<html:p>GENE_ASSOCIATION:</html:p>
<html:p>PROTEIN_ASSOCIATION:</html:p>
<html:p>SUBSYSTEM: NONE</html:p>
<html:p>PROTEIN_CLASS: NONE</html:p>
</notes>
<listOfReactants>
	<speciesReference species="M_c00062_c" stoichiometry="1.000000"/>
</listOfReactants>
<listOfProducts>
	<speciesReference species="M_c00011_c" stoichiometry="1.000000"/>
	<speciesReference species="M_c00179_c" stoichiometry="1.000000"/>
</listOfProducts>
<kineticLaw>
	<math xmlns="http://www.w3.org/1998/Math/MathML">
			<ci> FLUX_VALUE </ci>
	</math>
	<listOfParameters>
		<parameter id="LOWER_BOUND" value="0" units="mmol_per_gDW_per_hr"/>
		<parameter id="UPPER_BOUND" value="1000" units="mmol_per_gDW_per_hr"/>
		<parameter id="OBJECTIVE_COEFFICIENT" value="0.0"/>
		<parameter id="FLUX_VALUE" value="0.0" units="mmol_per_gDW_per_hr"/>
	</listOfParameters>
</kineticLaw>
</reaction>
<reaction id="R_R00567" name="Unnamed186" reversible="true">
<notes>
<html:p>GENE_ASSOCIATION:</html:p>
<html:p>PROTEIN_ASSOCIATION:</html:p>
<html:p>SUBSYSTEM: NONE</html:p>
<html:p>PROTEIN_CLASS: NONE</html:p>
</notes>
<listOfReactants>
	<speciesReference species="M_c00062_c" stoichiometry="1.000000"/>
</listOfReactants>
<listOfProducts>
	<speciesReference species="M_c00792_c" stoichiometry="1.000000"/>
</listOfProducts>
<kineticLaw>
	<math xmlns="http://www.w3.org/1998/Math/MathML">
			<ci> FLUX_VALUE </ci>
	</math>
	<listOfParameters>
		<parameter id="LOWER_BOUND" value="-1000" units="mmol_per_gDW_per_hr"/>
		<parameter id="UPPER_BOUND" value="1000" units="mmol_per_gDW_per_hr"/>
		<parameter id="OBJECTIVE_COEFFICIENT" value="0.0"/>
		<parameter id="FLUX_VALUE" value="0.0" units="mmol_per_gDW_per_hr"/>
	</listOfParameters>
</kineticLaw>
</reaction>
<reaction id="R_R00568" name="Unnamed187" reversible="false">
<notes>
<html:p>GENE_ASSOCIATION:</html:p>
<html:p>PROTEIN_ASSOCIATION:</html:p>
<html:p>SUBSYSTEM: NONE</html:p>
<html:p>PROTEIN_CLASS: NONE</html:p>
</notes>
<listOfReactants>
	<speciesReference species="M_c00001_c" stoichiometry="1.000000"/>
	<speciesReference species="M_c00063_c" stoichiometry="1.000000"/>
</listOfReactants>
<listOfProducts>
	<speciesReference species="M_c00014_c" stoichiometry="1.000000"/>
	<speciesReference species="M_c00075_c" stoichiometry="1.000000"/>
</listOfProducts>
<kineticLaw>
	<math xmlns="http://www.w3.org/1998/Math/MathML">
			<ci> FLUX_VALUE </ci>
	</math>
	<listOfParameters>
		<parameter id="LOWER_BOUND" value="0" units="mmol_per_gDW_per_hr"/>
		<parameter id="UPPER_BOUND" value="1000" units="mmol_per_gDW_per_hr"/>
		<parameter id="OBJECTIVE_COEFFICIENT" value="0.0"/>
		<parameter id="FLUX_VALUE" value="0.0" units="mmol_per_gDW_per_hr"/>
	</listOfParameters>
</kineticLaw>
</reaction>
<reaction id="R_R00569" name="Unnamed188" reversible="false">
<notes>
<html:p>GENE_ASSOCIATION:</html:p>
<html:p>PROTEIN_ASSOCIATION:</html:p>
<html:p>SUBSYSTEM: NONE</html:p>
<html:p>PROTEIN_CLASS: NONE</html:p>
</notes>
<listOfReactants>
	<speciesReference species="M_c00001_c" stoichiometry="1.000000"/>
	<speciesReference species="M_c00063_c" stoichiometry="1.000000"/>
</listOfReactants>
<listOfProducts>
	<speciesReference species="M_c00009_c" stoichiometry="1.000000"/>
	<speciesReference species="M_c00112_c" stoichiometry="1.000000"/>
</listOfProducts>
<kineticLaw>
	<math xmlns="http://www.w3.org/1998/Math/MathML">
			<ci> FLUX_VALUE </ci>
	</math>
	<listOfParameters>
		<parameter id="LOWER_BOUND" value="0" units="mmol_per_gDW_per_hr"/>
		<parameter id="UPPER_BOUND" value="1000" units="mmol_per_gDW_per_hr"/>
		<parameter id="OBJECTIVE_COEFFICIENT" value="0.0"/>
		<parameter id="FLUX_VALUE" value="0.0" units="mmol_per_gDW_per_hr"/>
	</listOfParameters>
</kineticLaw>
</reaction>
<reaction id="R_R00571" name="Unnamed189" reversible="false">
<notes>
<html:p>GENE_ASSOCIATION:</html:p>
<html:p>PROTEIN_ASSOCIATION:</html:p>
<html:p>SUBSYSTEM: NONE</html:p>
<html:p>PROTEIN_CLASS: NONE</html:p>
</notes>
<listOfReactants>
	<speciesReference species="M_c00002_c" stoichiometry="1.000000"/>
	<speciesReference species="M_c00014_c" stoichiometry="1.000000"/>
	<speciesReference species="M_c00075_c" stoichiometry="1.000000"/>
</listOfReactants>
<listOfProducts>
	<speciesReference species="M_c00008_c" stoichiometry="1.000000"/>
	<speciesReference species="M_c00009_c" stoichiometry="1.000000"/>
	<speciesReference species="M_c00063_c" stoichiometry="1.000000"/>
</listOfProducts>
<kineticLaw>
	<math xmlns="http://www.w3.org/1998/Math/MathML">
			<ci> FLUX_VALUE </ci>
	</math>
	<listOfParameters>
		<parameter id="LOWER_BOUND" value="0" units="mmol_per_gDW_per_hr"/>
		<parameter id="UPPER_BOUND" value="1000" units="mmol_per_gDW_per_hr"/>
		<parameter id="OBJECTIVE_COEFFICIENT" value="0.0"/>
		<parameter id="FLUX_VALUE" value="0.0" units="mmol_per_gDW_per_hr"/>
	</listOfParameters>
</kineticLaw>
</reaction>
<reaction id="R_R00573" name="Unnamed190" reversible="false">
<notes>
<html:p>GENE_ASSOCIATION:</html:p>
<html:p>PROTEIN_ASSOCIATION:</html:p>
<html:p>SUBSYSTEM: NONE</html:p>
<html:p>PROTEIN_CLASS: NONE</html:p>
</notes>
<listOfReactants>
	<speciesReference species="M_c00001_c" stoichiometry="1.000000"/>
	<speciesReference species="M_c00002_c" stoichiometry="1.000000"/>
	<speciesReference species="M_c00064_c" stoichiometry="1.000000"/>
	<speciesReference species="M_c00075_c" stoichiometry="1.000000"/>
</listOfReactants>
<listOfProducts>
	<speciesReference species="M_c00008_c" stoichiometry="1.000000"/>
	<speciesReference species="M_c00009_c" stoichiometry="1.000000"/>
	<speciesReference species="M_c00025_c" stoichiometry="1.000000"/>
	<speciesReference species="M_c00063_c" stoichiometry="1.000000"/>
</listOfProducts>
<kineticLaw>
	<math xmlns="http://www.w3.org/1998/Math/MathML">
			<ci> FLUX_VALUE </ci>
	</math>
	<listOfParameters>
		<parameter id="LOWER_BOUND" value="0" units="mmol_per_gDW_per_hr"/>
		<parameter id="UPPER_BOUND" value="1000" units="mmol_per_gDW_per_hr"/>
		<parameter id="OBJECTIVE_COEFFICIENT" value="0.0"/>
		<parameter id="FLUX_VALUE" value="0.0" units="mmol_per_gDW_per_hr"/>
	</listOfParameters>
</kineticLaw>
</reaction>
<reaction id="R_R00575" name="Unnamed191" reversible="false">
<notes>
<html:p>GENE_ASSOCIATION:</html:p>
<html:p>PROTEIN_ASSOCIATION:</html:p>
<html:p>SUBSYSTEM: NONE</html:p>
<html:p>PROTEIN_CLASS: NONE</html:p>
</notes>
<listOfReactants>
	<speciesReference species="M_c00001_c" stoichiometry="1.000000"/>
	<speciesReference species="M_c00002_c" stoichiometry="2.000000"/>
	<speciesReference species="M_c00064_c" stoichiometry="1.000000"/>
	<speciesReference species="M_c00288_c" stoichiometry="1.000000"/>
</listOfReactants>
<listOfProducts>
	<speciesReference species="M_c00008_c" stoichiometry="2.000000"/>
	<speciesReference species="M_c00009_c" stoichiometry="1.000000"/>
	<speciesReference species="M_c00025_c" stoichiometry="1.000000"/>
	<speciesReference species="M_c00169_c" stoichiometry="1.000000"/>
</listOfProducts>
<kineticLaw>
	<math xmlns="http://www.w3.org/1998/Math/MathML">
			<ci> FLUX_VALUE </ci>
	</math>
	<listOfParameters>
		<parameter id="LOWER_BOUND" value="0" units="mmol_per_gDW_per_hr"/>
		<parameter id="UPPER_BOUND" value="1000" units="mmol_per_gDW_per_hr"/>
		<parameter id="OBJECTIVE_COEFFICIENT" value="0.0"/>
		<parameter id="FLUX_VALUE" value="0.0" units="mmol_per_gDW_per_hr"/>
	</listOfParameters>
</kineticLaw>
</reaction>
<reaction id="R_R00576" name="Unnamed192" reversible="true">
<notes>
<html:p>GENE_ASSOCIATION:</html:p>
<html:p>PROTEIN_ASSOCIATION:</html:p>
<html:p>SUBSYSTEM: NONE</html:p>
<html:p>PROTEIN_CLASS: NONE</html:p>
</notes>
<listOfReactants>
	<speciesReference species="M_c00022_c" stoichiometry="1.000000"/>
	<speciesReference species="M_c00064_c" stoichiometry="1.000000"/>
</listOfReactants>
<listOfProducts>
	<speciesReference species="M_c00041_c" stoichiometry="1.000000"/>
	<speciesReference species="M_c00940_c" stoichiometry="1.000000"/>
</listOfProducts>
<kineticLaw>
	<math xmlns="http://www.w3.org/1998/Math/MathML">
			<ci> FLUX_VALUE </ci>
	</math>
	<listOfParameters>
		<parameter id="LOWER_BOUND" value="-1000" units="mmol_per_gDW_per_hr"/>
		<parameter id="UPPER_BOUND" value="1000" units="mmol_per_gDW_per_hr"/>
		<parameter id="OBJECTIVE_COEFFICIENT" value="0.0"/>
		<parameter id="FLUX_VALUE" value="0.0" units="mmol_per_gDW_per_hr"/>
	</listOfParameters>
</kineticLaw>
</reaction>
<reaction id="R_R00579" name="Unnamed193" reversible="true">
<notes>
<html:p>GENE_ASSOCIATION:</html:p>
<html:p>PROTEIN_ASSOCIATION:</html:p>
<html:p>SUBSYSTEM: NONE</html:p>
<html:p>PROTEIN_CLASS: NONE</html:p>
</notes>
<listOfReactants>
	<speciesReference species="M_c00064_c" stoichiometry="1.000000"/>
</listOfReactants>
<listOfProducts>
	<speciesReference species="M_c00819_c" stoichiometry="1.000000"/>
</listOfProducts>
<kineticLaw>
	<math xmlns="http://www.w3.org/1998/Math/MathML">
			<ci> FLUX_VALUE </ci>
	</math>
	<listOfParameters>
		<parameter id="LOWER_BOUND" value="-1000" units="mmol_per_gDW_per_hr"/>
		<parameter id="UPPER_BOUND" value="1000" units="mmol_per_gDW_per_hr"/>
		<parameter id="OBJECTIVE_COEFFICIENT" value="0.0"/>
		<parameter id="FLUX_VALUE" value="0.0" units="mmol_per_gDW_per_hr"/>
	</listOfParameters>
</kineticLaw>
</reaction>
<reaction id="R_R00581" name="Unnamed194" reversible="true">
<notes>
<html:p>GENE_ASSOCIATION:</html:p>
<html:p>PROTEIN_ASSOCIATION:</html:p>
<html:p>SUBSYSTEM: NONE</html:p>
<html:p>PROTEIN_CLASS: NONE</html:p>
</notes>
<listOfReactants>
	<speciesReference species="M_c00001_c" stoichiometry="1.000000"/>
	<speciesReference species="M_c00003_c" stoichiometry="1.000000"/>
	<speciesReference species="M_c00065_c" stoichiometry="1.000000"/>
</listOfReactants>
<listOfProducts>
	<speciesReference species="M_c00004_c" stoichiometry="1.000000"/>
	<speciesReference species="M_c00014_c" stoichiometry="1.000000"/>
	<speciesReference species="M_c00168_c" stoichiometry="1.000000"/>
</listOfProducts>
<kineticLaw>
	<math xmlns="http://www.w3.org/1998/Math/MathML">
			<ci> FLUX_VALUE </ci>
	</math>
	<listOfParameters>
		<parameter id="LOWER_BOUND" value="-1000" units="mmol_per_gDW_per_hr"/>
		<parameter id="UPPER_BOUND" value="1000" units="mmol_per_gDW_per_hr"/>
		<parameter id="OBJECTIVE_COEFFICIENT" value="0.0"/>
		<parameter id="FLUX_VALUE" value="0.0" units="mmol_per_gDW_per_hr"/>
	</listOfParameters>
</kineticLaw>
</reaction>
<reaction id="R_R00585" name="Unnamed195" reversible="true">
<notes>
<html:p>GENE_ASSOCIATION:</html:p>
<html:p>PROTEIN_ASSOCIATION:</html:p>
<html:p>SUBSYSTEM: NONE</html:p>
<html:p>PROTEIN_CLASS: NONE</html:p>
</notes>
<listOfReactants>
	<speciesReference species="M_c00022_c" stoichiometry="1.000000"/>
	<speciesReference species="M_c00065_c" stoichiometry="1.000000"/>
</listOfReactants>
<listOfProducts>
	<speciesReference species="M_c00041_c" stoichiometry="1.000000"/>
	<speciesReference species="M_c00168_c" stoichiometry="1.000000"/>
</listOfProducts>
<kineticLaw>
	<math xmlns="http://www.w3.org/1998/Math/MathML">
			<ci> FLUX_VALUE </ci>
	</math>
	<listOfParameters>
		<parameter id="LOWER_BOUND" value="-1000" units="mmol_per_gDW_per_hr"/>
		<parameter id="UPPER_BOUND" value="1000" units="mmol_per_gDW_per_hr"/>
		<parameter id="OBJECTIVE_COEFFICIENT" value="0.0"/>
		<parameter id="FLUX_VALUE" value="0.0" units="mmol_per_gDW_per_hr"/>
	</listOfParameters>
</kineticLaw>
</reaction>
<reaction id="R_R00588" name="Unnamed196" reversible="false">
<notes>
<html:p>GENE_ASSOCIATION:</html:p>
<html:p>PROTEIN_ASSOCIATION:</html:p>
<html:p>SUBSYSTEM: NONE</html:p>
<html:p>PROTEIN_CLASS: NONE</html:p>
</notes>
<listOfReactants>
	<speciesReference species="M_c00048_c" stoichiometry="1.000000"/>
	<speciesReference species="M_c00065_c" stoichiometry="1.000000"/>
</listOfReactants>
<listOfProducts>
	<speciesReference species="M_c00037_c" stoichiometry="1.000000"/>
	<speciesReference species="M_c00168_c" stoichiometry="1.000000"/>
</listOfProducts>
<kineticLaw>
	<math xmlns="http://www.w3.org/1998/Math/MathML">
			<ci> FLUX_VALUE </ci>
	</math>
	<listOfParameters>
		<parameter id="LOWER_BOUND" value="0" units="mmol_per_gDW_per_hr"/>
		<parameter id="UPPER_BOUND" value="1000" units="mmol_per_gDW_per_hr"/>
		<parameter id="OBJECTIVE_COEFFICIENT" value="0.0"/>
		<parameter id="FLUX_VALUE" value="0.0" units="mmol_per_gDW_per_hr"/>
	</listOfParameters>
</kineticLaw>
</reaction>
<reaction id="R_R00589" name="Unnamed197" reversible="true">
<notes>
<html:p>GENE_ASSOCIATION:</html:p>
<html:p>PROTEIN_ASSOCIATION:</html:p>
<html:p>SUBSYSTEM: NONE</html:p>
<html:p>PROTEIN_CLASS: NONE</html:p>
</notes>
<listOfReactants>
	<speciesReference species="M_c00065_c" stoichiometry="1.000000"/>
</listOfReactants>
<listOfProducts>
	<speciesReference species="M_c00740_c" stoichiometry="1.000000"/>
</listOfProducts>
<kineticLaw>
	<math xmlns="http://www.w3.org/1998/Math/MathML">
			<ci> FLUX_VALUE </ci>
	</math>
	<listOfParameters>
		<parameter id="LOWER_BOUND" value="-1000" units="mmol_per_gDW_per_hr"/>
		<parameter id="UPPER_BOUND" value="1000" units="mmol_per_gDW_per_hr"/>
		<parameter id="OBJECTIVE_COEFFICIENT" value="0.0"/>
		<parameter id="FLUX_VALUE" value="0.0" units="mmol_per_gDW_per_hr"/>
	</listOfParameters>
</kineticLaw>
</reaction>
<reaction id="R_R00590" name="Unnamed198" reversible="false">
<notes>
<html:p>GENE_ASSOCIATION:</html:p>
<html:p>PROTEIN_ASSOCIATION:</html:p>
<html:p>SUBSYSTEM: NONE</html:p>
<html:p>PROTEIN_CLASS: NONE</html:p>
</notes>
<listOfReactants>
	<speciesReference species="M_c00065_c" stoichiometry="1.000000"/>
</listOfReactants>
<listOfProducts>
	<speciesReference species="M_c00001_c" stoichiometry="1.000000"/>
	<speciesReference species="M_c02218_c" stoichiometry="1.000000"/>
</listOfProducts>
<kineticLaw>
	<math xmlns="http://www.w3.org/1998/Math/MathML">
			<ci> FLUX_VALUE </ci>
	</math>
	<listOfParameters>
		<parameter id="LOWER_BOUND" value="0" units="mmol_per_gDW_per_hr"/>
		<parameter id="UPPER_BOUND" value="1000" units="mmol_per_gDW_per_hr"/>
		<parameter id="OBJECTIVE_COEFFICIENT" value="0.0"/>
		<parameter id="FLUX_VALUE" value="0.0" units="mmol_per_gDW_per_hr"/>
	</listOfParameters>
</kineticLaw>
</reaction>
<reaction id="R_R00606" name="Unnamed199" reversible="false">
<notes>
<html:p>GENE_ASSOCIATION:</html:p>
<html:p>PROTEIN_ASSOCIATION:</html:p>
<html:p>SUBSYSTEM: NONE</html:p>
<html:p>PROTEIN_CLASS: NONE</html:p>
</notes>
<listOfReactants>
	<speciesReference species="M_c00001_c" stoichiometry="1.000000"/>
	<speciesReference species="M_c00218_c" stoichiometry="1.000000"/>
</listOfReactants>
<listOfProducts>
	<speciesReference species="M_c00014_c" stoichiometry="1.000000"/>
	<speciesReference species="M_c00067_c" stoichiometry="1.000000"/>
	<speciesReference species="M_c00080_c" stoichiometry="2.000000"/>
</listOfProducts>
<kineticLaw>
	<math xmlns="http://www.w3.org/1998/Math/MathML">
			<ci> FLUX_VALUE </ci>
	</math>
	<listOfParameters>
		<parameter id="LOWER_BOUND" value="0" units="mmol_per_gDW_per_hr"/>
		<parameter id="UPPER_BOUND" value="1000" units="mmol_per_gDW_per_hr"/>
		<parameter id="OBJECTIVE_COEFFICIENT" value="0.0"/>
		<parameter id="FLUX_VALUE" value="0.0" units="mmol_per_gDW_per_hr"/>
	</listOfParameters>
</kineticLaw>
</reaction>
<reaction id="R_R00613" name="Unnamed200" reversible="true">
<notes>
<html:p>GENE_ASSOCIATION:</html:p>
<html:p>PROTEIN_ASSOCIATION:</html:p>
<html:p>SUBSYSTEM: NONE</html:p>
<html:p>PROTEIN_CLASS: NONE</html:p>
</notes>
<listOfReactants>
	<speciesReference species="M_c00003_c" stoichiometry="1.000000"/>
	<speciesReference species="M_c00051_c" stoichiometry="1.000000"/>
	<speciesReference species="M_c00067_c" stoichiometry="1.000000"/>
</listOfReactants>
<listOfProducts>
	<speciesReference species="M_c00004_c" stoichiometry="1.000000"/>
	<speciesReference species="M_c01031_c" stoichiometry="1.000000"/>
</listOfProducts>
<kineticLaw>
	<math xmlns="http://www.w3.org/1998/Math/MathML">
			<ci> FLUX_VALUE </ci>
	</math>
	<listOfParameters>
		<parameter id="LOWER_BOUND" value="-1000" units="mmol_per_gDW_per_hr"/>
		<parameter id="UPPER_BOUND" value="1000" units="mmol_per_gDW_per_hr"/>
		<parameter id="OBJECTIVE_COEFFICIENT" value="0.0"/>
		<parameter id="FLUX_VALUE" value="0.0" units="mmol_per_gDW_per_hr"/>
	</listOfParameters>
</kineticLaw>
</reaction>
<reaction id="R_R00615" name="Unnamed201" reversible="false">
<notes>
<html:p>GENE_ASSOCIATION:</html:p>
<html:p>PROTEIN_ASSOCIATION:</html:p>
<html:p>SUBSYSTEM: NONE</html:p>
<html:p>PROTEIN_CLASS: NONE</html:p>
</notes>
<listOfReactants>
	<speciesReference species="M_c00001_c" stoichiometry="1.000000"/>
	<speciesReference species="M_c00068_c" stoichiometry="1.000000"/>
</listOfReactants>
<listOfProducts>
	<speciesReference species="M_c00009_c" stoichiometry="1.000000"/>
	<speciesReference species="M_c01081_c" stoichiometry="1.000000"/>
</listOfProducts>
<kineticLaw>
	<math xmlns="http://www.w3.org/1998/Math/MathML">
			<ci> FLUX_VALUE </ci>
	</math>
	<listOfParameters>
		<parameter id="LOWER_BOUND" value="0" units="mmol_per_gDW_per_hr"/>
		<parameter id="UPPER_BOUND" value="1000" units="mmol_per_gDW_per_hr"/>
		<parameter id="OBJECTIVE_COEFFICIENT" value="0.0"/>
		<parameter id="FLUX_VALUE" value="0.0" units="mmol_per_gDW_per_hr"/>
	</listOfParameters>
</kineticLaw>
</reaction>
<reaction id="R_R00616" name="Unnamed202" reversible="false">
<notes>
<html:p>GENE_ASSOCIATION:</html:p>
<html:p>PROTEIN_ASSOCIATION:</html:p>
<html:p>SUBSYSTEM: NONE</html:p>
<html:p>PROTEIN_CLASS: NONE</html:p>
</notes>
<listOfReactants>
	<speciesReference species="M_c00002_c" stoichiometry="1.000000"/>
	<speciesReference species="M_c00068_c" stoichiometry="1.000000"/>
</listOfReactants>
<listOfProducts>
	<speciesReference species="M_c00008_c" stoichiometry="1.000000"/>
	<speciesReference species="M_c03028_c" stoichiometry="1.000000"/>
</listOfProducts>
<kineticLaw>
	<math xmlns="http://www.w3.org/1998/Math/MathML">
			<ci> FLUX_VALUE </ci>
	</math>
	<listOfParameters>
		<parameter id="LOWER_BOUND" value="0" units="mmol_per_gDW_per_hr"/>
		<parameter id="UPPER_BOUND" value="1000" units="mmol_per_gDW_per_hr"/>
		<parameter id="OBJECTIVE_COEFFICIENT" value="0.0"/>
		<parameter id="FLUX_VALUE" value="0.0" units="mmol_per_gDW_per_hr"/>
	</listOfParameters>
</kineticLaw>
</reaction>
<reaction id="R_R00618" name="Unnamed203" reversible="false">
<notes>
<html:p>GENE_ASSOCIATION:</html:p>
<html:p>PROTEIN_ASSOCIATION:</html:p>
<html:p>SUBSYSTEM: NONE</html:p>
<html:p>PROTEIN_CLASS: NONE</html:p>
</notes>
<listOfReactants>
	<speciesReference species="M_c00001_c" stoichiometry="1.000000"/>
	<speciesReference species="M_c03028_c" stoichiometry="1.000000"/>
</listOfReactants>
<listOfProducts>
	<speciesReference species="M_c00009_c" stoichiometry="1.000000"/>
	<speciesReference species="M_c00068_c" stoichiometry="1.000000"/>
</listOfProducts>
<kineticLaw>
	<math xmlns="http://www.w3.org/1998/Math/MathML">
			<ci> FLUX_VALUE </ci>
	</math>
	<listOfParameters>
		<parameter id="LOWER_BOUND" value="0" units="mmol_per_gDW_per_hr"/>
		<parameter id="UPPER_BOUND" value="1000" units="mmol_per_gDW_per_hr"/>
		<parameter id="OBJECTIVE_COEFFICIENT" value="0.0"/>
		<parameter id="FLUX_VALUE" value="0.0" units="mmol_per_gDW_per_hr"/>
	</listOfParameters>
</kineticLaw>
</reaction>
<reaction id="R_R00621" name="Unnamed204" reversible="true">
<notes>
<html:p>GENE_ASSOCIATION:</html:p>
<html:p>PROTEIN_ASSOCIATION:</html:p>
<html:p>SUBSYSTEM: NONE</html:p>
<html:p>PROTEIN_CLASS: NONE</html:p>
</notes>
<listOfReactants>
	<speciesReference species="M_c00026_c" stoichiometry="1.000000"/>
	<speciesReference species="M_c00068_c" stoichiometry="1.000000"/>
</listOfReactants>
<listOfProducts>
	<speciesReference species="M_c00011_c" stoichiometry="1.000000"/>
	<speciesReference species="M_c05381_c" stoichiometry="1.000000"/>
</listOfProducts>
<kineticLaw>
	<math xmlns="http://www.w3.org/1998/Math/MathML">
			<ci> FLUX_VALUE </ci>
	</math>
	<listOfParameters>
		<parameter id="LOWER_BOUND" value="-1000" units="mmol_per_gDW_per_hr"/>
		<parameter id="UPPER_BOUND" value="1000" units="mmol_per_gDW_per_hr"/>
		<parameter id="OBJECTIVE_COEFFICIENT" value="0.0"/>
		<parameter id="FLUX_VALUE" value="0.0" units="mmol_per_gDW_per_hr"/>
	</listOfParameters>
</kineticLaw>
</reaction>
<reaction id="R_R00640" name="Unnamed205" reversible="false">
<notes>
<html:p>GENE_ASSOCIATION:</html:p>
<html:p>PROTEIN_ASSOCIATION:</html:p>
<html:p>SUBSYSTEM: NONE</html:p>
<html:p>PROTEIN_CLASS: NONE</html:p>
</notes>
<listOfReactants>
	<speciesReference species="M_c00125_c" stoichiometry="2.000000"/>
	<speciesReference species="M_c01115_c" stoichiometry="1.000000"/>
</listOfReactants>
<listOfProducts>
	<speciesReference species="M_c00072_c" stoichiometry="1.000000"/>
	<speciesReference species="M_c00126_c" stoichiometry="2.000000"/>
</listOfProducts>
<kineticLaw>
	<math xmlns="http://www.w3.org/1998/Math/MathML">
			<ci> FLUX_VALUE </ci>
	</math>
	<listOfParameters>
		<parameter id="LOWER_BOUND" value="0" units="mmol_per_gDW_per_hr"/>
		<parameter id="UPPER_BOUND" value="1000" units="mmol_per_gDW_per_hr"/>
		<parameter id="OBJECTIVE_COEFFICIENT" value="0.0"/>
		<parameter id="FLUX_VALUE" value="0.0" units="mmol_per_gDW_per_hr"/>
	</listOfParameters>
</kineticLaw>
</reaction>
<reaction id="R_R00647" name="Unnamed206" reversible="true">
<notes>
<html:p>GENE_ASSOCIATION:</html:p>
<html:p>PROTEIN_ASSOCIATION:</html:p>
<html:p>SUBSYSTEM: NONE</html:p>
<html:p>PROTEIN_CLASS: NONE</html:p>
</notes>
<listOfReactants>
	<speciesReference species="M_c00072_c" stoichiometry="1.000000"/>
</listOfReactants>
<listOfProducts>
	<speciesReference species="M_c03289_c" stoichiometry="1.000000"/>
</listOfProducts>
<kineticLaw>
	<math xmlns="http://www.w3.org/1998/Math/MathML">
			<ci> FLUX_VALUE </ci>
	</math>
	<listOfParameters>
		<parameter id="LOWER_BOUND" value="-1000" units="mmol_per_gDW_per_hr"/>
		<parameter id="UPPER_BOUND" value="1000" units="mmol_per_gDW_per_hr"/>
		<parameter id="OBJECTIVE_COEFFICIENT" value="0.0"/>
		<parameter id="FLUX_VALUE" value="0.0" units="mmol_per_gDW_per_hr"/>
	</listOfParameters>
</kineticLaw>
</reaction>
<reaction id="R_R00650" name="Unnamed207" reversible="false">
<notes>
<html:p>GENE_ASSOCIATION:</html:p>
<html:p>PROTEIN_ASSOCIATION:</html:p>
<html:p>SUBSYSTEM: NONE</html:p>
<html:p>PROTEIN_CLASS: NONE</html:p>
</notes>
<listOfReactants>
	<speciesReference species="M_c00019_c" stoichiometry="1.000000"/>
	<speciesReference species="M_c00155_c" stoichiometry="1.000000"/>
</listOfReactants>
<listOfProducts>
	<speciesReference species="M_c00021_c" stoichiometry="1.000000"/>
	<speciesReference species="M_c00073_c" stoichiometry="1.000000"/>
</listOfProducts>
<kineticLaw>
	<math xmlns="http://www.w3.org/1998/Math/MathML">
			<ci> FLUX_VALUE </ci>
	</math>
	<listOfParameters>
		<parameter id="LOWER_BOUND" value="0" units="mmol_per_gDW_per_hr"/>
		<parameter id="UPPER_BOUND" value="1000" units="mmol_per_gDW_per_hr"/>
		<parameter id="OBJECTIVE_COEFFICIENT" value="0.0"/>
		<parameter id="FLUX_VALUE" value="0.0" units="mmol_per_gDW_per_hr"/>
	</listOfParameters>
</kineticLaw>
</reaction>
<reaction id="R_R00651" name="Unnamed208" reversible="true">
<notes>
<html:p>GENE_ASSOCIATION:</html:p>
<html:p>PROTEIN_ASSOCIATION:</html:p>
<html:p>SUBSYSTEM: NONE</html:p>
<html:p>PROTEIN_CLASS: NONE</html:p>
</notes>
<listOfReactants>
	<speciesReference species="M_c00409_c" stoichiometry="1.000000"/>
	<speciesReference species="M_c01077_c" stoichiometry="1.000000"/>
</listOfReactants>
<listOfProducts>
	<speciesReference species="M_c00033_c" stoichiometry="1.000000"/>
	<speciesReference species="M_c00073_c" stoichiometry="1.000000"/>
</listOfProducts>
<kineticLaw>
	<math xmlns="http://www.w3.org/1998/Math/MathML">
			<ci> FLUX_VALUE </ci>
	</math>
	<listOfParameters>
		<parameter id="LOWER_BOUND" value="-1000" units="mmol_per_gDW_per_hr"/>
		<parameter id="UPPER_BOUND" value="1000" units="mmol_per_gDW_per_hr"/>
		<parameter id="OBJECTIVE_COEFFICIENT" value="0.0"/>
		<parameter id="FLUX_VALUE" value="0.0" units="mmol_per_gDW_per_hr"/>
	</listOfParameters>
</kineticLaw>
</reaction>
<reaction id="R_R00652" name="Unnamed209" reversible="true">
<notes>
<html:p>GENE_ASSOCIATION:</html:p>
<html:p>PROTEIN_ASSOCIATION:</html:p>
<html:p>SUBSYSTEM: NONE</html:p>
<html:p>PROTEIN_CLASS: NONE</html:p>
</notes>
<listOfReactants>
	<speciesReference species="M_c00048_c" stoichiometry="1.000000"/>
	<speciesReference species="M_c00073_c" stoichiometry="1.000000"/>
</listOfReactants>
<listOfProducts>
	<speciesReference species="M_c00037_c" stoichiometry="1.000000"/>
	<speciesReference species="M_c01180_c" stoichiometry="1.000000"/>
</listOfProducts>
<kineticLaw>
	<math xmlns="http://www.w3.org/1998/Math/MathML">
			<ci> FLUX_VALUE </ci>
	</math>
	<listOfParameters>
		<parameter id="LOWER_BOUND" value="-1000" units="mmol_per_gDW_per_hr"/>
		<parameter id="UPPER_BOUND" value="1000" units="mmol_per_gDW_per_hr"/>
		<parameter id="OBJECTIVE_COEFFICIENT" value="0.0"/>
		<parameter id="FLUX_VALUE" value="0.0" units="mmol_per_gDW_per_hr"/>
	</listOfParameters>
</kineticLaw>
</reaction>
<reaction id="R_R00654" name="Unnamed210" reversible="true">
<notes>
<html:p>GENE_ASSOCIATION:</html:p>
<html:p>PROTEIN_ASSOCIATION:</html:p>
<html:p>SUBSYSTEM: NONE</html:p>
<html:p>PROTEIN_CLASS: NONE</html:p>
</notes>
<listOfReactants>
	<speciesReference species="M_c00001_c" stoichiometry="1.000000"/>
	<speciesReference species="M_c00073_c" stoichiometry="1.000000"/>
</listOfReactants>
<listOfProducts>
	<speciesReference species="M_c00014_c" stoichiometry="1.000000"/>
	<speciesReference species="M_c00109_c" stoichiometry="1.000000"/>
	<speciesReference species="M_c00409_c" stoichiometry="1.000000"/>
</listOfProducts>
<kineticLaw>
	<math xmlns="http://www.w3.org/1998/Math/MathML">
			<ci> FLUX_VALUE </ci>
	</math>
	<listOfParameters>
		<parameter id="LOWER_BOUND" value="-1000" units="mmol_per_gDW_per_hr"/>
		<parameter id="UPPER_BOUND" value="1000" units="mmol_per_gDW_per_hr"/>
		<parameter id="OBJECTIVE_COEFFICIENT" value="0.0"/>
		<parameter id="FLUX_VALUE" value="0.0" units="mmol_per_gDW_per_hr"/>
	</listOfParameters>
</kineticLaw>
</reaction>
<reaction id="R_R00655" name="Unnamed211" reversible="true">
<notes>
<html:p>GENE_ASSOCIATION:</html:p>
<html:p>PROTEIN_ASSOCIATION:</html:p>
<html:p>SUBSYSTEM: NONE</html:p>
<html:p>PROTEIN_CLASS: NONE</html:p>
</notes>
<listOfReactants>
	<speciesReference species="M_c00073_c" stoichiometry="1.000000"/>
</listOfReactants>
<listOfProducts>
	<speciesReference species="M_c00855_c" stoichiometry="1.000000"/>
</listOfProducts>
<kineticLaw>
	<math xmlns="http://www.w3.org/1998/Math/MathML">
			<ci> FLUX_VALUE </ci>
	</math>
	<listOfParameters>
		<parameter id="LOWER_BOUND" value="-1000" units="mmol_per_gDW_per_hr"/>
		<parameter id="UPPER_BOUND" value="1000" units="mmol_per_gDW_per_hr"/>
		<parameter id="OBJECTIVE_COEFFICIENT" value="0.0"/>
		<parameter id="FLUX_VALUE" value="0.0" units="mmol_per_gDW_per_hr"/>
	</listOfParameters>
</kineticLaw>
</reaction>
<reaction id="R_R00661" name="Unnamed212" reversible="true">
<notes>
<html:p>GENE_ASSOCIATION:</html:p>
<html:p>PROTEIN_ASSOCIATION:</html:p>
<html:p>SUBSYSTEM: NONE</html:p>
<html:p>PROTEIN_CLASS: NONE</html:p>
</notes>
<listOfReactants>
	<speciesReference species="M_c00074_c" stoichiometry="1.000000"/>
</listOfReactants>
<listOfProducts>
	<speciesReference species="M_c02798_c" stoichiometry="1.000000"/>
</listOfProducts>
<kineticLaw>
	<math xmlns="http://www.w3.org/1998/Math/MathML">
			<ci> FLUX_VALUE </ci>
	</math>
	<listOfParameters>
		<parameter id="LOWER_BOUND" value="-1000" units="mmol_per_gDW_per_hr"/>
		<parameter id="UPPER_BOUND" value="1000" units="mmol_per_gDW_per_hr"/>
		<parameter id="OBJECTIVE_COEFFICIENT" value="0.0"/>
		<parameter id="FLUX_VALUE" value="0.0" units="mmol_per_gDW_per_hr"/>
	</listOfParameters>
</kineticLaw>
</reaction>
<reaction id="R_R00662" name="Unnamed213" reversible="false">
<notes>
<html:p>GENE_ASSOCIATION:</html:p>
<html:p>PROTEIN_ASSOCIATION:</html:p>
<html:p>SUBSYSTEM: NONE</html:p>
<html:p>PROTEIN_CLASS: NONE</html:p>
</notes>
<listOfReactants>
	<speciesReference species="M_c00001_c" stoichiometry="1.000000"/>
	<speciesReference species="M_c00075_c" stoichiometry="1.000000"/>
</listOfReactants>
<listOfProducts>
	<speciesReference species="M_c00013_c" stoichiometry="1.000000"/>
	<speciesReference species="M_c00105_c" stoichiometry="1.000000"/>
</listOfProducts>
<kineticLaw>
	<math xmlns="http://www.w3.org/1998/Math/MathML">
			<ci> FLUX_VALUE </ci>
	</math>
	<listOfParameters>
		<parameter id="LOWER_BOUND" value="0" units="mmol_per_gDW_per_hr"/>
		<parameter id="UPPER_BOUND" value="1000" units="mmol_per_gDW_per_hr"/>
		<parameter id="OBJECTIVE_COEFFICIENT" value="0.0"/>
		<parameter id="FLUX_VALUE" value="0.0" units="mmol_per_gDW_per_hr"/>
	</listOfParameters>
</kineticLaw>
</reaction>
<reaction id="R_R00667" name="Unnamed214" reversible="true">
<notes>
<html:p>GENE_ASSOCIATION:</html:p>
<html:p>PROTEIN_ASSOCIATION:</html:p>
<html:p>SUBSYSTEM: NONE</html:p>
<html:p>PROTEIN_CLASS: NONE</html:p>
</notes>
<listOfReactants>
	<speciesReference species="M_c00026_c" stoichiometry="1.000000"/>
	<speciesReference species="M_c00077_c" stoichiometry="1.000000"/>
</listOfReactants>
<listOfProducts>
	<speciesReference species="M_c00025_c" stoichiometry="1.000000"/>
	<speciesReference species="M_c01165_c" stoichiometry="1.000000"/>
</listOfProducts>
<kineticLaw>
	<math xmlns="http://www.w3.org/1998/Math/MathML">
			<ci> FLUX_VALUE </ci>
	</math>
	<listOfParameters>
		<parameter id="LOWER_BOUND" value="-1000" units="mmol_per_gDW_per_hr"/>
		<parameter id="UPPER_BOUND" value="1000" units="mmol_per_gDW_per_hr"/>
		<parameter id="OBJECTIVE_COEFFICIENT" value="0.0"/>
		<parameter id="FLUX_VALUE" value="0.0" units="mmol_per_gDW_per_hr"/>
	</listOfParameters>
</kineticLaw>
</reaction>
<reaction id="R_R00669" name="Unnamed215" reversible="false">
<notes>
<html:p>GENE_ASSOCIATION:</html:p>
<html:p>PROTEIN_ASSOCIATION:</html:p>
<html:p>SUBSYSTEM: NONE</html:p>
<html:p>PROTEIN_CLASS: NONE</html:p>
</notes>
<listOfReactants>
	<speciesReference species="M_c00001_c" stoichiometry="1.000000"/>
	<speciesReference species="M_c00437_c" stoichiometry="1.000000"/>
</listOfReactants>
<listOfProducts>
	<speciesReference species="M_c00033_c" stoichiometry="1.000000"/>
	<speciesReference species="M_c00077_c" stoichiometry="1.000000"/>
</listOfProducts>
<kineticLaw>
	<math xmlns="http://www.w3.org/1998/Math/MathML">
			<ci> FLUX_VALUE </ci>
	</math>
	<listOfParameters>
		<parameter id="LOWER_BOUND" value="0" units="mmol_per_gDW_per_hr"/>
		<parameter id="UPPER_BOUND" value="1000" units="mmol_per_gDW_per_hr"/>
		<parameter id="OBJECTIVE_COEFFICIENT" value="0.0"/>
		<parameter id="FLUX_VALUE" value="0.0" units="mmol_per_gDW_per_hr"/>
	</listOfParameters>
</kineticLaw>
</reaction>
<reaction id="R_R00670" name="Unnamed216" reversible="false">
<notes>
<html:p>GENE_ASSOCIATION:</html:p>
<html:p>PROTEIN_ASSOCIATION:</html:p>
<html:p>SUBSYSTEM: NONE</html:p>
<html:p>PROTEIN_CLASS: NONE</html:p>
</notes>
<listOfReactants>
	<speciesReference species="M_c00077_c" stoichiometry="1.000000"/>
</listOfReactants>
<listOfProducts>
	<speciesReference species="M_c00011_c" stoichiometry="1.000000"/>
	<speciesReference species="M_c00134_c" stoichiometry="1.000000"/>
</listOfProducts>
<kineticLaw>
	<math xmlns="http://www.w3.org/1998/Math/MathML">
			<ci> FLUX_VALUE </ci>
	</math>
	<listOfParameters>
		<parameter id="LOWER_BOUND" value="0" units="mmol_per_gDW_per_hr"/>
		<parameter id="UPPER_BOUND" value="1000" units="mmol_per_gDW_per_hr"/>
		<parameter id="OBJECTIVE_COEFFICIENT" value="0.0"/>
		<parameter id="FLUX_VALUE" value="0.0" units="mmol_per_gDW_per_hr"/>
	</listOfParameters>
</kineticLaw>
</reaction>
<reaction id="R_R00671" name="Unnamed217" reversible="true">
<notes>
<html:p>GENE_ASSOCIATION:</html:p>
<html:p>PROTEIN_ASSOCIATION:</html:p>
<html:p>SUBSYSTEM: NONE</html:p>
<html:p>PROTEIN_CLASS: NONE</html:p>
</notes>
<listOfReactants>
	<speciesReference species="M_c00077_c" stoichiometry="1.000000"/>
</listOfReactants>
<listOfProducts>
	<speciesReference species="M_c00014_c" stoichiometry="1.000000"/>
	<speciesReference species="M_c00148_c" stoichiometry="1.000000"/>
</listOfProducts>
<kineticLaw>
	<math xmlns="http://www.w3.org/1998/Math/MathML">
			<ci> FLUX_VALUE </ci>
	</math>
	<listOfParameters>
		<parameter id="LOWER_BOUND" value="-1000" units="mmol_per_gDW_per_hr"/>
		<parameter id="UPPER_BOUND" value="1000" units="mmol_per_gDW_per_hr"/>
		<parameter id="OBJECTIVE_COEFFICIENT" value="0.0"/>
		<parameter id="FLUX_VALUE" value="0.0" units="mmol_per_gDW_per_hr"/>
	</listOfParameters>
</kineticLaw>
</reaction>
<reaction id="R_R00672" name="Unnamed218" reversible="true">
<notes>
<html:p>GENE_ASSOCIATION:</html:p>
<html:p>PROTEIN_ASSOCIATION:</html:p>
<html:p>SUBSYSTEM: NONE</html:p>
<html:p>PROTEIN_CLASS: NONE</html:p>
</notes>
<listOfReactants>
	<speciesReference species="M_c00077_c" stoichiometry="1.000000"/>
</listOfReactants>
<listOfProducts>
	<speciesReference species="M_c00515_c" stoichiometry="1.000000"/>
</listOfProducts>
<kineticLaw>
	<math xmlns="http://www.w3.org/1998/Math/MathML">
			<ci> FLUX_VALUE </ci>
	</math>
	<listOfParameters>
		<parameter id="LOWER_BOUND" value="-1000" units="mmol_per_gDW_per_hr"/>
		<parameter id="UPPER_BOUND" value="1000" units="mmol_per_gDW_per_hr"/>
		<parameter id="OBJECTIVE_COEFFICIENT" value="0.0"/>
		<parameter id="FLUX_VALUE" value="0.0" units="mmol_per_gDW_per_hr"/>
	</listOfParameters>
</kineticLaw>
</reaction>
<reaction id="R_R00676" name="Unnamed219" reversible="true">
<notes>
<html:p>GENE_ASSOCIATION:</html:p>
<html:p>PROTEIN_ASSOCIATION:</html:p>
<html:p>SUBSYSTEM: NONE</html:p>
<html:p>PROTEIN_CLASS: NONE</html:p>
</notes>
<listOfReactants>
	<speciesReference species="M_c00001_c" stoichiometry="1.000000"/>
	<speciesReference species="M_c00006_c" stoichiometry="1.000000"/>
	<speciesReference species="M_c00078_c" stoichiometry="1.000000"/>
</listOfReactants>
<listOfProducts>
	<speciesReference species="M_c00005_c" stoichiometry="1.000000"/>
	<speciesReference species="M_c00014_c" stoichiometry="1.000000"/>
	<speciesReference species="M_c00080_c" stoichiometry="1.000000"/>
	<speciesReference species="M_c00331_c" stoichiometry="1.000000"/>
</listOfProducts>
<kineticLaw>
	<math xmlns="http://www.w3.org/1998/Math/MathML">
			<ci> FLUX_VALUE </ci>
	</math>
	<listOfParameters>
		<parameter id="LOWER_BOUND" value="-1000" units="mmol_per_gDW_per_hr"/>
		<parameter id="UPPER_BOUND" value="1000" units="mmol_per_gDW_per_hr"/>
		<parameter id="OBJECTIVE_COEFFICIENT" value="0.0"/>
		<parameter id="FLUX_VALUE" value="0.0" units="mmol_per_gDW_per_hr"/>
	</listOfParameters>
</kineticLaw>
</reaction>
<reaction id="R_R00678" name="Unnamed220" reversible="false">
<notes>
<html:p>GENE_ASSOCIATION:</html:p>
<html:p>PROTEIN_ASSOCIATION:</html:p>
<html:p>SUBSYSTEM: NONE</html:p>
<html:p>PROTEIN_CLASS: NONE</html:p>
</notes>
<listOfReactants>
	<speciesReference species="M_c00007_c" stoichiometry="1.000000"/>
	<speciesReference species="M_c00078_c" stoichiometry="1.000000"/>
</listOfReactants>
<listOfProducts>
	<speciesReference species="M_c02406_c" stoichiometry="1.000000"/>
</listOfProducts>
<kineticLaw>
	<math xmlns="http://www.w3.org/1998/Math/MathML">
			<ci> FLUX_VALUE </ci>
	</math>
	<listOfParameters>
		<parameter id="LOWER_BOUND" value="0" units="mmol_per_gDW_per_hr"/>
		<parameter id="UPPER_BOUND" value="1000" units="mmol_per_gDW_per_hr"/>
		<parameter id="OBJECTIVE_COEFFICIENT" value="0.0"/>
		<parameter id="FLUX_VALUE" value="0.0" units="mmol_per_gDW_per_hr"/>
	</listOfParameters>
</kineticLaw>
</reaction>
<reaction id="R_R00680" name="Unnamed221" reversible="true">
<notes>
<html:p>GENE_ASSOCIATION:</html:p>
<html:p>PROTEIN_ASSOCIATION:</html:p>
<html:p>SUBSYSTEM: NONE</html:p>
<html:p>PROTEIN_CLASS: NONE</html:p>
</notes>
<listOfReactants>
	<speciesReference species="M_c00007_c" stoichiometry="1.000000"/>
	<speciesReference species="M_c00078_c" stoichiometry="1.000000"/>
</listOfReactants>
<listOfProducts>
	<speciesReference species="M_c02700_c" stoichiometry="1.000000"/>
</listOfProducts>
<kineticLaw>
	<math xmlns="http://www.w3.org/1998/Math/MathML">
			<ci> FLUX_VALUE </ci>
	</math>
	<listOfParameters>
		<parameter id="LOWER_BOUND" value="-1000" units="mmol_per_gDW_per_hr"/>
		<parameter id="UPPER_BOUND" value="1000" units="mmol_per_gDW_per_hr"/>
		<parameter id="OBJECTIVE_COEFFICIENT" value="0.0"/>
		<parameter id="FLUX_VALUE" value="0.0" units="mmol_per_gDW_per_hr"/>
	</listOfParameters>
</kineticLaw>
</reaction>
<reaction id="R_R00684" name="Unnamed222" reversible="false">
<notes>
<html:p>GENE_ASSOCIATION:</html:p>
<html:p>PROTEIN_ASSOCIATION:</html:p>
<html:p>SUBSYSTEM: NONE</html:p>
<html:p>PROTEIN_CLASS: NONE</html:p>
</notes>
<listOfReactants>
	<speciesReference species="M_c00026_c" stoichiometry="1.000000"/>
	<speciesReference species="M_c00078_c" stoichiometry="1.000000"/>
</listOfReactants>
<listOfProducts>
	<speciesReference species="M_c00025_c" stoichiometry="1.000000"/>
	<speciesReference species="M_c00331_c" stoichiometry="1.000000"/>
</listOfProducts>
<kineticLaw>
	<math xmlns="http://www.w3.org/1998/Math/MathML">
			<ci> FLUX_VALUE </ci>
	</math>
	<listOfParameters>
		<parameter id="LOWER_BOUND" value="0" units="mmol_per_gDW_per_hr"/>
		<parameter id="UPPER_BOUND" value="1000" units="mmol_per_gDW_per_hr"/>
		<parameter id="OBJECTIVE_COEFFICIENT" value="0.0"/>
		<parameter id="FLUX_VALUE" value="0.0" units="mmol_per_gDW_per_hr"/>
	</listOfParameters>
</kineticLaw>
</reaction>
<reaction id="R_R00686" name="Unnamed223" reversible="true">
<notes>
<html:p>GENE_ASSOCIATION:</html:p>
<html:p>PROTEIN_ASSOCIATION:</html:p>
<html:p>SUBSYSTEM: NONE</html:p>
<html:p>PROTEIN_CLASS: NONE</html:p>
</notes>
<listOfReactants>
	<speciesReference species="M_c00001_c" stoichiometry="1.000000"/>
	<speciesReference species="M_c00002_c" stoichiometry="1.000000"/>
	<speciesReference species="M_c00079_c" stoichiometry="1.000000"/>
</listOfReactants>
<listOfProducts>
	<speciesReference species="M_c00013_c" stoichiometry="1.000000"/>
	<speciesReference species="M_c00020_c" stoichiometry="1.000000"/>
	<speciesReference species="M_c02265_c" stoichiometry="1.000000"/>
</listOfProducts>
<kineticLaw>
	<math xmlns="http://www.w3.org/1998/Math/MathML">
			<ci> FLUX_VALUE </ci>
	</math>
	<listOfParameters>
		<parameter id="LOWER_BOUND" value="-1000" units="mmol_per_gDW_per_hr"/>
		<parameter id="UPPER_BOUND" value="1000" units="mmol_per_gDW_per_hr"/>
		<parameter id="OBJECTIVE_COEFFICIENT" value="0.0"/>
		<parameter id="FLUX_VALUE" value="0.0" units="mmol_per_gDW_per_hr"/>
	</listOfParameters>
</kineticLaw>
</reaction>
<reaction id="R_R00688" name="Unnamed224" reversible="true">
<notes>
<html:p>GENE_ASSOCIATION:</html:p>
<html:p>PROTEIN_ASSOCIATION:</html:p>
<html:p>SUBSYSTEM: NONE</html:p>
<html:p>PROTEIN_CLASS: NONE</html:p>
</notes>
<listOfReactants>
	<speciesReference species="M_c00001_c" stoichiometry="1.000000"/>
	<speciesReference species="M_c00003_c" stoichiometry="1.000000"/>
	<speciesReference species="M_c00079_c" stoichiometry="1.000000"/>
</listOfReactants>
<listOfProducts>
	<speciesReference species="M_c00004_c" stoichiometry="1.000000"/>
	<speciesReference species="M_c00014_c" stoichiometry="1.000000"/>
	<speciesReference species="M_c00166_c" stoichiometry="1.000000"/>
</listOfProducts>
<kineticLaw>
	<math xmlns="http://www.w3.org/1998/Math/MathML">
			<ci> FLUX_VALUE </ci>
	</math>
	<listOfParameters>
		<parameter id="LOWER_BOUND" value="-1000" units="mmol_per_gDW_per_hr"/>
		<parameter id="UPPER_BOUND" value="1000" units="mmol_per_gDW_per_hr"/>
		<parameter id="OBJECTIVE_COEFFICIENT" value="0.0"/>
		<parameter id="FLUX_VALUE" value="0.0" units="mmol_per_gDW_per_hr"/>
	</listOfParameters>
</kineticLaw>
</reaction>
<reaction id="R_R00690" name="Unnamed225" reversible="false">
<notes>
<html:p>GENE_ASSOCIATION:</html:p>
<html:p>PROTEIN_ASSOCIATION:</html:p>
<html:p>SUBSYSTEM: NONE</html:p>
<html:p>PROTEIN_CLASS: NONE</html:p>
</notes>
<listOfReactants>
	<speciesReference species="M_c00007_c" stoichiometry="1.000000"/>
	<speciesReference species="M_c00079_c" stoichiometry="1.000000"/>
</listOfReactants>
<listOfProducts>
	<speciesReference species="M_c00001_c" stoichiometry="1.000000"/>
	<speciesReference species="M_c00011_c" stoichiometry="1.000000"/>
	<speciesReference species="M_c02505_c" stoichiometry="1.000000"/>
</listOfProducts>
<kineticLaw>
	<math xmlns="http://www.w3.org/1998/Math/MathML">
			<ci> FLUX_VALUE </ci>
	</math>
	<listOfParameters>
		<parameter id="LOWER_BOUND" value="0" units="mmol_per_gDW_per_hr"/>
		<parameter id="UPPER_BOUND" value="1000" units="mmol_per_gDW_per_hr"/>
		<parameter id="OBJECTIVE_COEFFICIENT" value="0.0"/>
		<parameter id="FLUX_VALUE" value="0.0" units="mmol_per_gDW_per_hr"/>
	</listOfParameters>
</kineticLaw>
</reaction>
<reaction id="R_R00691" name="Unnamed226" reversible="false">
<notes>
<html:p>GENE_ASSOCIATION:</html:p>
<html:p>PROTEIN_ASSOCIATION:</html:p>
<html:p>SUBSYSTEM: NONE</html:p>
<html:p>PROTEIN_CLASS: NONE</html:p>
</notes>
<listOfReactants>
	<speciesReference species="M_c00826_c" stoichiometry="1.000000"/>
</listOfReactants>
<listOfProducts>
	<speciesReference species="M_c00001_c" stoichiometry="1.000000"/>
	<speciesReference species="M_c00011_c" stoichiometry="1.000000"/>
	<speciesReference species="M_c00079_c" stoichiometry="1.000000"/>
</listOfProducts>
<kineticLaw>
	<math xmlns="http://www.w3.org/1998/Math/MathML">
			<ci> FLUX_VALUE </ci>
	</math>
	<listOfParameters>
		<parameter id="LOWER_BOUND" value="0" units="mmol_per_gDW_per_hr"/>
		<parameter id="UPPER_BOUND" value="1000" units="mmol_per_gDW_per_hr"/>
		<parameter id="OBJECTIVE_COEFFICIENT" value="0.0"/>
		<parameter id="FLUX_VALUE" value="0.0" units="mmol_per_gDW_per_hr"/>
	</listOfParameters>
</kineticLaw>
</reaction>
<reaction id="R_R00692" name="Unnamed227" reversible="true">
<notes>
<html:p>GENE_ASSOCIATION:</html:p>
<html:p>PROTEIN_ASSOCIATION:</html:p>
<html:p>SUBSYSTEM: NONE</html:p>
<html:p>PROTEIN_CLASS: NONE</html:p>
</notes>
<listOfReactants>
	<speciesReference species="M_c00022_c" stoichiometry="1.000000"/>
	<speciesReference species="M_c00079_c" stoichiometry="1.000000"/>
</listOfReactants>
<listOfProducts>
	<speciesReference species="M_c00041_c" stoichiometry="1.000000"/>
	<speciesReference species="M_c00166_c" stoichiometry="1.000000"/>
</listOfProducts>
<kineticLaw>
	<math xmlns="http://www.w3.org/1998/Math/MathML">
			<ci> FLUX_VALUE </ci>
	</math>
	<listOfParameters>
		<parameter id="LOWER_BOUND" value="-1000" units="mmol_per_gDW_per_hr"/>
		<parameter id="UPPER_BOUND" value="1000" units="mmol_per_gDW_per_hr"/>
		<parameter id="OBJECTIVE_COEFFICIENT" value="0.0"/>
		<parameter id="FLUX_VALUE" value="0.0" units="mmol_per_gDW_per_hr"/>
	</listOfParameters>
</kineticLaw>
</reaction>
<reaction id="R_R00695" name="Unnamed228" reversible="true">
<notes>
<html:p>GENE_ASSOCIATION:</html:p>
<html:p>PROTEIN_ASSOCIATION:</html:p>
<html:p>SUBSYSTEM: NONE</html:p>
<html:p>PROTEIN_CLASS: NONE</html:p>
</notes>
<listOfReactants>
	<speciesReference species="M_c00049_c" stoichiometry="1.000000"/>
	<speciesReference species="M_c00166_c" stoichiometry="1.000000"/>
</listOfReactants>
<listOfProducts>
	<speciesReference species="M_c00036_c" stoichiometry="1.000000"/>
	<speciesReference species="M_c00079_c" stoichiometry="1.000000"/>
</listOfProducts>
<kineticLaw>
	<math xmlns="http://www.w3.org/1998/Math/MathML">
			<ci> FLUX_VALUE </ci>
	</math>
	<listOfParameters>
		<parameter id="LOWER_BOUND" value="-1000" units="mmol_per_gDW_per_hr"/>
		<parameter id="UPPER_BOUND" value="1000" units="mmol_per_gDW_per_hr"/>
		<parameter id="OBJECTIVE_COEFFICIENT" value="0.0"/>
		<parameter id="FLUX_VALUE" value="0.0" units="mmol_per_gDW_per_hr"/>
	</listOfParameters>
</kineticLaw>
</reaction>
<reaction id="R_R00697" name="Unnamed229" reversible="true">
<notes>
<html:p>GENE_ASSOCIATION:</html:p>
<html:p>PROTEIN_ASSOCIATION:</html:p>
<html:p>SUBSYSTEM: NONE</html:p>
<html:p>PROTEIN_CLASS: NONE</html:p>
</notes>
<listOfReactants>
	<speciesReference species="M_c00079_c" stoichiometry="1.000000"/>
</listOfReactants>
<listOfProducts>
	<speciesReference species="M_c00014_c" stoichiometry="1.000000"/>
	<speciesReference species="M_c00423_c" stoichiometry="1.000000"/>
</listOfProducts>
<kineticLaw>
	<math xmlns="http://www.w3.org/1998/Math/MathML">
			<ci> FLUX_VALUE </ci>
	</math>
	<listOfParameters>
		<parameter id="LOWER_BOUND" value="-1000" units="mmol_per_gDW_per_hr"/>
		<parameter id="UPPER_BOUND" value="1000" units="mmol_per_gDW_per_hr"/>
		<parameter id="OBJECTIVE_COEFFICIENT" value="0.0"/>
		<parameter id="FLUX_VALUE" value="0.0" units="mmol_per_gDW_per_hr"/>
	</listOfParameters>
</kineticLaw>
</reaction>
<reaction id="R_R00699" name="Unnamed230" reversible="false">
<notes>
<html:p>GENE_ASSOCIATION:</html:p>
<html:p>PROTEIN_ASSOCIATION:</html:p>
<html:p>SUBSYSTEM: NONE</html:p>
<html:p>PROTEIN_CLASS: NONE</html:p>
</notes>
<listOfReactants>
	<speciesReference species="M_c00079_c" stoichiometry="1.000000"/>
</listOfReactants>
<listOfProducts>
	<speciesReference species="M_c00011_c" stoichiometry="1.000000"/>
	<speciesReference species="M_c05332_c" stoichiometry="1.000000"/>
</listOfProducts>
<kineticLaw>
	<math xmlns="http://www.w3.org/1998/Math/MathML">
			<ci> FLUX_VALUE </ci>
	</math>
	<listOfParameters>
		<parameter id="LOWER_BOUND" value="0" units="mmol_per_gDW_per_hr"/>
		<parameter id="UPPER_BOUND" value="1000" units="mmol_per_gDW_per_hr"/>
		<parameter id="OBJECTIVE_COEFFICIENT" value="0.0"/>
		<parameter id="FLUX_VALUE" value="0.0" units="mmol_per_gDW_per_hr"/>
	</listOfParameters>
</kineticLaw>
</reaction>
<reaction id="R_R00703" name="Unnamed231" reversible="true">
<notes>
<html:p>GENE_ASSOCIATION:</html:p>
<html:p>PROTEIN_ASSOCIATION:</html:p>
<html:p>SUBSYSTEM: NONE</html:p>
<html:p>PROTEIN_CLASS: NONE</html:p>
</notes>
<listOfReactants>
	<speciesReference species="M_c00003_c" stoichiometry="1.000000"/>
	<speciesReference species="M_c00186_c" stoichiometry="1.000000"/>
</listOfReactants>
<listOfProducts>
	<speciesReference species="M_c00004_c" stoichiometry="1.000000"/>
	<speciesReference species="M_c00022_c" stoichiometry="1.000000"/>
	<speciesReference species="M_c00080_c" stoichiometry="1.000000"/>
</listOfProducts>
<kineticLaw>
	<math xmlns="http://www.w3.org/1998/Math/MathML">
			<ci> FLUX_VALUE </ci>
	</math>
	<listOfParameters>
		<parameter id="LOWER_BOUND" value="-1000" units="mmol_per_gDW_per_hr"/>
		<parameter id="UPPER_BOUND" value="1000" units="mmol_per_gDW_per_hr"/>
		<parameter id="OBJECTIVE_COEFFICIENT" value="0.0"/>
		<parameter id="FLUX_VALUE" value="0.0" units="mmol_per_gDW_per_hr"/>
	</listOfParameters>
</kineticLaw>
</reaction>
<reaction id="R_R00706" name="Unnamed232" reversible="false">
<notes>
<html:p>GENE_ASSOCIATION:</html:p>
<html:p>PROTEIN_ASSOCIATION:</html:p>
<html:p>SUBSYSTEM: NONE</html:p>
<html:p>PROTEIN_CLASS: NONE</html:p>
</notes>
<listOfReactants>
	<speciesReference species="M_c00006_c" stoichiometry="1.000000"/>
	<speciesReference species="M_c00010_c" stoichiometry="1.000000"/>
	<speciesReference species="M_c00222_c" stoichiometry="1.000000"/>
</listOfReactants>
<listOfProducts>
	<speciesReference species="M_c00005_c" stoichiometry="1.000000"/>
	<speciesReference species="M_c00011_c" stoichiometry="1.000000"/>
	<speciesReference species="M_c00024_c" stoichiometry="1.000000"/>
	<speciesReference species="M_c00080_c" stoichiometry="1.000000"/>
</listOfProducts>
<kineticLaw>
	<math xmlns="http://www.w3.org/1998/Math/MathML">
			<ci> FLUX_VALUE </ci>
	</math>
	<listOfParameters>
		<parameter id="LOWER_BOUND" value="0" units="mmol_per_gDW_per_hr"/>
		<parameter id="UPPER_BOUND" value="1000" units="mmol_per_gDW_per_hr"/>
		<parameter id="OBJECTIVE_COEFFICIENT" value="0.0"/>
		<parameter id="FLUX_VALUE" value="0.0" units="mmol_per_gDW_per_hr"/>
	</listOfParameters>
</kineticLaw>
</reaction>
<reaction id="R_R00708" name="Unnamed233" reversible="true">
<notes>
<html:p>GENE_ASSOCIATION:</html:p>
<html:p>PROTEIN_ASSOCIATION:</html:p>
<html:p>SUBSYSTEM: NONE</html:p>
<html:p>PROTEIN_CLASS: NONE</html:p>
</notes>
<listOfReactants>
	<speciesReference species="M_c00001_c" stoichiometry="2.000000"/>
	<speciesReference species="M_c00006_c" stoichiometry="1.000000"/>
	<speciesReference species="M_c03912_c" stoichiometry="1.000000"/>
</listOfReactants>
<listOfProducts>
	<speciesReference species="M_c00005_c" stoichiometry="1.000000"/>
	<speciesReference species="M_c00025_c" stoichiometry="1.000000"/>
	<speciesReference species="M_c00080_c" stoichiometry="1.000000"/>
</listOfProducts>
<kineticLaw>
	<math xmlns="http://www.w3.org/1998/Math/MathML">
			<ci> FLUX_VALUE </ci>
	</math>
	<listOfParameters>
		<parameter id="LOWER_BOUND" value="-1000" units="mmol_per_gDW_per_hr"/>
		<parameter id="UPPER_BOUND" value="1000" units="mmol_per_gDW_per_hr"/>
		<parameter id="OBJECTIVE_COEFFICIENT" value="0.0"/>
		<parameter id="FLUX_VALUE" value="0.0" units="mmol_per_gDW_per_hr"/>
	</listOfParameters>
</kineticLaw>
</reaction>
<reaction id="R_R00714" name="Unnamed234" reversible="true">
<notes>
<html:p>GENE_ASSOCIATION:</html:p>
<html:p>PROTEIN_ASSOCIATION:</html:p>
<html:p>SUBSYSTEM: NONE</html:p>
<html:p>PROTEIN_CLASS: NONE</html:p>
</notes>
<listOfReactants>
	<speciesReference species="M_c00001_c" stoichiometry="1.000000"/>
	<speciesReference species="M_c00006_c" stoichiometry="1.000000"/>
	<speciesReference species="M_c00232_c" stoichiometry="1.000000"/>
</listOfReactants>
<listOfProducts>
	<speciesReference species="M_c00005_c" stoichiometry="1.000000"/>
	<speciesReference species="M_c00042_c" stoichiometry="1.000000"/>
	<speciesReference species="M_c00080_c" stoichiometry="1.000000"/>
</listOfProducts>
<kineticLaw>
	<math xmlns="http://www.w3.org/1998/Math/MathML">
			<ci> FLUX_VALUE </ci>
	</math>
	<listOfParameters>
		<parameter id="LOWER_BOUND" value="-1000" units="mmol_per_gDW_per_hr"/>
		<parameter id="UPPER_BOUND" value="1000" units="mmol_per_gDW_per_hr"/>
		<parameter id="OBJECTIVE_COEFFICIENT" value="0.0"/>
		<parameter id="FLUX_VALUE" value="0.0" units="mmol_per_gDW_per_hr"/>
	</listOfParameters>
</kineticLaw>
</reaction>
<reaction id="R_R00716" name="Unnamed235" reversible="true">
<notes>
<html:p>GENE_ASSOCIATION:</html:p>
<html:p>PROTEIN_ASSOCIATION:</html:p>
<html:p>SUBSYSTEM: NONE</html:p>
<html:p>PROTEIN_CLASS: NONE</html:p>
</notes>
<listOfReactants>
	<speciesReference species="M_c00001_c" stoichiometry="1.000000"/>
	<speciesReference species="M_c00006_c" stoichiometry="1.000000"/>
	<speciesReference species="M_c00449_c" stoichiometry="1.000000"/>
</listOfReactants>
<listOfProducts>
	<speciesReference species="M_c00005_c" stoichiometry="1.000000"/>
	<speciesReference species="M_c00026_c" stoichiometry="1.000000"/>
	<speciesReference species="M_c00047_c" stoichiometry="1.000000"/>
	<speciesReference species="M_c00080_c" stoichiometry="1.000000"/>
</listOfProducts>
<kineticLaw>
	<math xmlns="http://www.w3.org/1998/Math/MathML">
			<ci> FLUX_VALUE </ci>
	</math>
	<listOfParameters>
		<parameter id="LOWER_BOUND" value="-1000" units="mmol_per_gDW_per_hr"/>
		<parameter id="UPPER_BOUND" value="1000" units="mmol_per_gDW_per_hr"/>
		<parameter id="OBJECTIVE_COEFFICIENT" value="0.0"/>
		<parameter id="FLUX_VALUE" value="0.0" units="mmol_per_gDW_per_hr"/>
	</listOfParameters>
</kineticLaw>
</reaction>
<reaction id="R_R00719" name="Unnamed236" reversible="false">
<notes>
<html:p>GENE_ASSOCIATION:</html:p>
<html:p>PROTEIN_ASSOCIATION:</html:p>
<html:p>SUBSYSTEM: NONE</html:p>
<html:p>PROTEIN_CLASS: NONE</html:p>
</notes>
<listOfReactants>
	<speciesReference species="M_c00001_c" stoichiometry="1.000000"/>
	<speciesReference species="M_c00081_c" stoichiometry="1.000000"/>
</listOfReactants>
<listOfProducts>
	<speciesReference species="M_c00009_c" stoichiometry="1.000000"/>
	<speciesReference species="M_c00104_c" stoichiometry="1.000000"/>
</listOfProducts>
<kineticLaw>
	<math xmlns="http://www.w3.org/1998/Math/MathML">
			<ci> FLUX_VALUE </ci>
	</math>
	<listOfParameters>
		<parameter id="LOWER_BOUND" value="0" units="mmol_per_gDW_per_hr"/>
		<parameter id="UPPER_BOUND" value="1000" units="mmol_per_gDW_per_hr"/>
		<parameter id="OBJECTIVE_COEFFICIENT" value="0.0"/>
		<parameter id="FLUX_VALUE" value="0.0" units="mmol_per_gDW_per_hr"/>
	</listOfParameters>
</kineticLaw>
</reaction>
<reaction id="R_R00720" name="Unnamed237" reversible="false">
<notes>
<html:p>GENE_ASSOCIATION:</html:p>
<html:p>PROTEIN_ASSOCIATION:</html:p>
<html:p>SUBSYSTEM: NONE</html:p>
<html:p>PROTEIN_CLASS: NONE</html:p>
</notes>
<listOfReactants>
	<speciesReference species="M_c00001_c" stoichiometry="1.000000"/>
	<speciesReference species="M_c00081_c" stoichiometry="1.000000"/>
</listOfReactants>
<listOfProducts>
	<speciesReference species="M_c00013_c" stoichiometry="1.000000"/>
	<speciesReference species="M_c00130_c" stoichiometry="1.000000"/>
</listOfProducts>
<kineticLaw>
	<math xmlns="http://www.w3.org/1998/Math/MathML">
			<ci> FLUX_VALUE </ci>
	</math>
	<listOfParameters>
		<parameter id="LOWER_BOUND" value="0" units="mmol_per_gDW_per_hr"/>
		<parameter id="UPPER_BOUND" value="1000" units="mmol_per_gDW_per_hr"/>
		<parameter id="OBJECTIVE_COEFFICIENT" value="0.0"/>
		<parameter id="FLUX_VALUE" value="0.0" units="mmol_per_gDW_per_hr"/>
	</listOfParameters>
</kineticLaw>
</reaction>
<reaction id="R_R00722" name="Unnamed238" reversible="true">
<notes>
<html:p>GENE_ASSOCIATION:</html:p>
<html:p>PROTEIN_ASSOCIATION:</html:p>
<html:p>SUBSYSTEM: NONE</html:p>
<html:p>PROTEIN_CLASS: NONE</html:p>
</notes>
<listOfReactants>
	<speciesReference species="M_c00002_c" stoichiometry="1.000000"/>
	<speciesReference species="M_c00104_c" stoichiometry="1.000000"/>
</listOfReactants>
<listOfProducts>
	<speciesReference species="M_c00008_c" stoichiometry="1.000000"/>
	<speciesReference species="M_c00081_c" stoichiometry="1.000000"/>
</listOfProducts>
<kineticLaw>
	<math xmlns="http://www.w3.org/1998/Math/MathML">
			<ci> FLUX_VALUE </ci>
	</math>
	<listOfParameters>
		<parameter id="LOWER_BOUND" value="-1000" units="mmol_per_gDW_per_hr"/>
		<parameter id="UPPER_BOUND" value="1000" units="mmol_per_gDW_per_hr"/>
		<parameter id="OBJECTIVE_COEFFICIENT" value="0.0"/>
		<parameter id="FLUX_VALUE" value="0.0" units="mmol_per_gDW_per_hr"/>
	</listOfParameters>
</kineticLaw>
</reaction>
<reaction id="R_R00725" name="Unnamed239" reversible="true">
<notes>
<html:p>GENE_ASSOCIATION:</html:p>
<html:p>PROTEIN_ASSOCIATION:</html:p>
<html:p>SUBSYSTEM: NONE</html:p>
<html:p>PROTEIN_CLASS: NONE</html:p>
</notes>
<listOfReactants>
	<speciesReference species="M_c00031_c" stoichiometry="1.000000"/>
	<speciesReference species="M_c00081_c" stoichiometry="1.000000"/>
</listOfReactants>
<listOfProducts>
	<speciesReference species="M_c00092_c" stoichiometry="1.000000"/>
	<speciesReference species="M_c00104_c" stoichiometry="1.000000"/>
</listOfProducts>
<kineticLaw>
	<math xmlns="http://www.w3.org/1998/Math/MathML">
			<ci> FLUX_VALUE </ci>
	</math>
	<listOfParameters>
		<parameter id="LOWER_BOUND" value="-1000" units="mmol_per_gDW_per_hr"/>
		<parameter id="UPPER_BOUND" value="1000" units="mmol_per_gDW_per_hr"/>
		<parameter id="OBJECTIVE_COEFFICIENT" value="0.0"/>
		<parameter id="FLUX_VALUE" value="0.0" units="mmol_per_gDW_per_hr"/>
	</listOfParameters>
</kineticLaw>
</reaction>
<reaction id="R_R00727" name="Unnamed240" reversible="true">
<notes>
<html:p>GENE_ASSOCIATION:</html:p>
<html:p>PROTEIN_ASSOCIATION:</html:p>
<html:p>SUBSYSTEM: NONE</html:p>
<html:p>PROTEIN_CLASS: NONE</html:p>
</notes>
<listOfReactants>
	<speciesReference species="M_c00010_c" stoichiometry="1.000000"/>
	<speciesReference species="M_c00042_c" stoichiometry="1.000000"/>
	<speciesReference species="M_c00081_c" stoichiometry="1.000000"/>
</listOfReactants>
<listOfProducts>
	<speciesReference species="M_c00009_c" stoichiometry="1.000000"/>
	<speciesReference species="M_c00091_c" stoichiometry="1.000000"/>
	<speciesReference species="M_c00104_c" stoichiometry="1.000000"/>
</listOfProducts>
<kineticLaw>
	<math xmlns="http://www.w3.org/1998/Math/MathML">
			<ci> FLUX_VALUE </ci>
	</math>
	<listOfParameters>
		<parameter id="LOWER_BOUND" value="-1000" units="mmol_per_gDW_per_hr"/>
		<parameter id="UPPER_BOUND" value="1000" units="mmol_per_gDW_per_hr"/>
		<parameter id="OBJECTIVE_COEFFICIENT" value="0.0"/>
		<parameter id="FLUX_VALUE" value="0.0" units="mmol_per_gDW_per_hr"/>
	</listOfParameters>
</kineticLaw>
</reaction>
<reaction id="R_R00728" name="Unnamed241" reversible="true">
<notes>
<html:p>GENE_ASSOCIATION:</html:p>
<html:p>PROTEIN_ASSOCIATION:</html:p>
<html:p>SUBSYSTEM: NONE</html:p>
<html:p>PROTEIN_CLASS: NONE</html:p>
</notes>
<listOfReactants>
	<speciesReference species="M_c00001_c" stoichiometry="1.000000"/>
	<speciesReference species="M_c00082_c" stoichiometry="1.000000"/>
</listOfReactants>
<listOfProducts>
	<speciesReference species="M_c00014_c" stoichiometry="1.000000"/>
	<speciesReference species="M_c00022_c" stoichiometry="1.000000"/>
	<speciesReference species="M_c00146_c" stoichiometry="1.000000"/>
</listOfProducts>
<kineticLaw>
	<math xmlns="http://www.w3.org/1998/Math/MathML">
			<ci> FLUX_VALUE </ci>
	</math>
	<listOfParameters>
		<parameter id="LOWER_BOUND" value="-1000" units="mmol_per_gDW_per_hr"/>
		<parameter id="UPPER_BOUND" value="1000" units="mmol_per_gDW_per_hr"/>
		<parameter id="OBJECTIVE_COEFFICIENT" value="0.0"/>
		<parameter id="FLUX_VALUE" value="0.0" units="mmol_per_gDW_per_hr"/>
	</listOfParameters>
</kineticLaw>
</reaction>
<reaction id="R_R00730" name="Unnamed242" reversible="false">
<notes>
<html:p>GENE_ASSOCIATION:</html:p>
<html:p>PROTEIN_ASSOCIATION:</html:p>
<html:p>SUBSYSTEM: NONE</html:p>
<html:p>PROTEIN_CLASS: NONE</html:p>
</notes>
<listOfReactants>
	<speciesReference species="M_c00005_c" stoichiometry="1.000000"/>
	<speciesReference species="M_c00007_c" stoichiometry="1.000000"/>
	<speciesReference species="M_c00082_c" stoichiometry="1.000000"/>
</listOfReactants>
<listOfProducts>
	<speciesReference species="M_c00001_c" stoichiometry="1.000000"/>
	<speciesReference species="M_c00006_c" stoichiometry="1.000000"/>
	<speciesReference species="M_c03004_c" stoichiometry="1.000000"/>
</listOfProducts>
<kineticLaw>
	<math xmlns="http://www.w3.org/1998/Math/MathML">
			<ci> FLUX_VALUE </ci>
	</math>
	<listOfParameters>
		<parameter id="LOWER_BOUND" value="0" units="mmol_per_gDW_per_hr"/>
		<parameter id="UPPER_BOUND" value="1000" units="mmol_per_gDW_per_hr"/>
		<parameter id="OBJECTIVE_COEFFICIENT" value="0.0"/>
		<parameter id="FLUX_VALUE" value="0.0" units="mmol_per_gDW_per_hr"/>
	</listOfParameters>
</kineticLaw>
</reaction>
<reaction id="R_R00731" name="Unnamed243" reversible="false">
<notes>
<html:p>GENE_ASSOCIATION:</html:p>
<html:p>PROTEIN_ASSOCIATION:</html:p>
<html:p>SUBSYSTEM: NONE</html:p>
<html:p>PROTEIN_CLASS: NONE</html:p>
</notes>
<listOfReactants>
	<speciesReference species="M_c00007_c" stoichiometry="1.000000"/>
	<speciesReference species="M_c00082_c" stoichiometry="1.000000"/>
</listOfReactants>
<listOfProducts>
	<speciesReference species="M_c00001_c" stoichiometry="1.000000"/>
	<speciesReference species="M_c00355_c" stoichiometry="1.000000"/>
</listOfProducts>
<kineticLaw>
	<math xmlns="http://www.w3.org/1998/Math/MathML">
			<ci> FLUX_VALUE </ci>
	</math>
	<listOfParameters>
		<parameter id="LOWER_BOUND" value="0" units="mmol_per_gDW_per_hr"/>
		<parameter id="UPPER_BOUND" value="1000" units="mmol_per_gDW_per_hr"/>
		<parameter id="OBJECTIVE_COEFFICIENT" value="0.0"/>
		<parameter id="FLUX_VALUE" value="0.0" units="mmol_per_gDW_per_hr"/>
	</listOfParameters>
</kineticLaw>
</reaction>
<reaction id="R_R00732" name="Unnamed244" reversible="false">
<notes>
<html:p>GENE_ASSOCIATION:</html:p>
<html:p>PROTEIN_ASSOCIATION:</html:p>
<html:p>SUBSYSTEM: NONE</html:p>
<html:p>PROTEIN_CLASS: NONE</html:p>
</notes>
<listOfReactants>
	<speciesReference species="M_c00003_c" stoichiometry="1.000000"/>
	<speciesReference species="M_c00826_c" stoichiometry="1.000000"/>
</listOfReactants>
<listOfProducts>
	<speciesReference species="M_c00004_c" stoichiometry="1.000000"/>
	<speciesReference species="M_c00011_c" stoichiometry="1.000000"/>
	<speciesReference species="M_c00082_c" stoichiometry="1.000000"/>
</listOfProducts>
<kineticLaw>
	<math xmlns="http://www.w3.org/1998/Math/MathML">
			<ci> FLUX_VALUE </ci>
	</math>
	<listOfParameters>
		<parameter id="LOWER_BOUND" value="0" units="mmol_per_gDW_per_hr"/>
		<parameter id="UPPER_BOUND" value="1000" units="mmol_per_gDW_per_hr"/>
		<parameter id="OBJECTIVE_COEFFICIENT" value="0.0"/>
		<parameter id="FLUX_VALUE" value="0.0" units="mmol_per_gDW_per_hr"/>
	</listOfParameters>
</kineticLaw>
</reaction>
<reaction id="R_R00733" name="Unnamed245" reversible="false">
<notes>
<html:p>GENE_ASSOCIATION:</html:p>
<html:p>PROTEIN_ASSOCIATION:</html:p>
<html:p>SUBSYSTEM: NONE</html:p>
<html:p>PROTEIN_CLASS: NONE</html:p>
</notes>
<listOfReactants>
	<speciesReference species="M_c00006_c" stoichiometry="1.000000"/>
	<speciesReference species="M_c00826_c" stoichiometry="1.000000"/>
</listOfReactants>
<listOfProducts>
	<speciesReference species="M_c00005_c" stoichiometry="1.000000"/>
	<speciesReference species="M_c00011_c" stoichiometry="1.000000"/>
	<speciesReference species="M_c00082_c" stoichiometry="1.000000"/>
</listOfProducts>
<kineticLaw>
	<math xmlns="http://www.w3.org/1998/Math/MathML">
			<ci> FLUX_VALUE </ci>
	</math>
	<listOfParameters>
		<parameter id="LOWER_BOUND" value="0" units="mmol_per_gDW_per_hr"/>
		<parameter id="UPPER_BOUND" value="1000" units="mmol_per_gDW_per_hr"/>
		<parameter id="OBJECTIVE_COEFFICIENT" value="0.0"/>
		<parameter id="FLUX_VALUE" value="0.0" units="mmol_per_gDW_per_hr"/>
	</listOfParameters>
</kineticLaw>
</reaction>
<reaction id="R_R00736" name="Unnamed246" reversible="false">
<notes>
<html:p>GENE_ASSOCIATION:</html:p>
<html:p>PROTEIN_ASSOCIATION:</html:p>
<html:p>SUBSYSTEM: NONE</html:p>
<html:p>PROTEIN_CLASS: NONE</html:p>
</notes>
<listOfReactants>
	<speciesReference species="M_c00082_c" stoichiometry="1.000000"/>
</listOfReactants>
<listOfProducts>
	<speciesReference species="M_c00011_c" stoichiometry="1.000000"/>
	<speciesReference species="M_c00483_c" stoichiometry="1.000000"/>
</listOfProducts>
<kineticLaw>
	<math xmlns="http://www.w3.org/1998/Math/MathML">
			<ci> FLUX_VALUE </ci>
	</math>
	<listOfParameters>
		<parameter id="LOWER_BOUND" value="0" units="mmol_per_gDW_per_hr"/>
		<parameter id="UPPER_BOUND" value="1000" units="mmol_per_gDW_per_hr"/>
		<parameter id="OBJECTIVE_COEFFICIENT" value="0.0"/>
		<parameter id="FLUX_VALUE" value="0.0" units="mmol_per_gDW_per_hr"/>
	</listOfParameters>
</kineticLaw>
</reaction>
<reaction id="R_R00737" name="Unnamed247" reversible="false">
<notes>
<html:p>GENE_ASSOCIATION:</html:p>
<html:p>PROTEIN_ASSOCIATION:</html:p>
<html:p>SUBSYSTEM: NONE</html:p>
<html:p>PROTEIN_CLASS: NONE</html:p>
</notes>
<listOfReactants>
	<speciesReference species="M_c00082_c" stoichiometry="1.000000"/>
</listOfReactants>
<listOfProducts>
	<speciesReference species="M_c00014_c" stoichiometry="1.000000"/>
	<speciesReference species="M_c00811_c" stoichiometry="1.000000"/>
</listOfProducts>
<kineticLaw>
	<math xmlns="http://www.w3.org/1998/Math/MathML">
			<ci> FLUX_VALUE </ci>
	</math>
	<listOfParameters>
		<parameter id="LOWER_BOUND" value="0" units="mmol_per_gDW_per_hr"/>
		<parameter id="UPPER_BOUND" value="1000" units="mmol_per_gDW_per_hr"/>
		<parameter id="OBJECTIVE_COEFFICIENT" value="0.0"/>
		<parameter id="FLUX_VALUE" value="0.0" units="mmol_per_gDW_per_hr"/>
	</listOfParameters>
</kineticLaw>
</reaction>
<reaction id="R_R00744" name="Unnamed248" reversible="true">
<notes>
<html:p>GENE_ASSOCIATION:</html:p>
<html:p>PROTEIN_ASSOCIATION:</html:p>
<html:p>SUBSYSTEM: NONE</html:p>
<html:p>PROTEIN_CLASS: NONE</html:p>
</notes>
<listOfReactants>
	<speciesReference species="M_c00001_c" stoichiometry="1.000000"/>
	<speciesReference species="M_c00006_c" stoichiometry="1.000000"/>
	<speciesReference species="M_c00083_c" stoichiometry="1.000000"/>
</listOfReactants>
<listOfProducts>
	<speciesReference species="M_c00005_c" stoichiometry="1.000000"/>
	<speciesReference species="M_c00007_c" stoichiometry="1.000000"/>
	<speciesReference species="M_c05989_c" stoichiometry="1.000000"/>
</listOfProducts>
<kineticLaw>
	<math xmlns="http://www.w3.org/1998/Math/MathML">
			<ci> FLUX_VALUE </ci>
	</math>
	<listOfParameters>
		<parameter id="LOWER_BOUND" value="-1000" units="mmol_per_gDW_per_hr"/>
		<parameter id="UPPER_BOUND" value="1000" units="mmol_per_gDW_per_hr"/>
		<parameter id="OBJECTIVE_COEFFICIENT" value="0.0"/>
		<parameter id="FLUX_VALUE" value="0.0" units="mmol_per_gDW_per_hr"/>
	</listOfParameters>
</kineticLaw>
</reaction>
<reaction id="R_R00747" name="Unnamed249" reversible="false">
<notes>
<html:p>GENE_ASSOCIATION:</html:p>
<html:p>PROTEIN_ASSOCIATION:</html:p>
<html:p>SUBSYSTEM: NONE</html:p>
<html:p>PROTEIN_CLASS: NONE</html:p>
</notes>
<listOfReactants>
	<speciesReference species="M_c00001_c" stoichiometry="1.000000"/>
	<speciesReference species="M_c03167_c" stoichiometry="1.000000"/>
</listOfReactants>
<listOfProducts>
	<speciesReference species="M_c00009_c" stoichiometry="1.000000"/>
	<speciesReference species="M_c00084_c" stoichiometry="1.000000"/>
</listOfProducts>
<kineticLaw>
	<math xmlns="http://www.w3.org/1998/Math/MathML">
			<ci> FLUX_VALUE </ci>
	</math>
	<listOfParameters>
		<parameter id="LOWER_BOUND" value="0" units="mmol_per_gDW_per_hr"/>
		<parameter id="UPPER_BOUND" value="1000" units="mmol_per_gDW_per_hr"/>
		<parameter id="OBJECTIVE_COEFFICIENT" value="0.0"/>
		<parameter id="FLUX_VALUE" value="0.0" units="mmol_per_gDW_per_hr"/>
	</listOfParameters>
</kineticLaw>
</reaction>
<reaction id="R_R00748" name="Unnamed250" reversible="true">
<notes>
<html:p>GENE_ASSOCIATION:</html:p>
<html:p>PROTEIN_ASSOCIATION:</html:p>
<html:p>SUBSYSTEM: NONE</html:p>
<html:p>PROTEIN_CLASS: NONE</html:p>
</notes>
<listOfReactants>
	<speciesReference species="M_c00001_c" stoichiometry="1.000000"/>
	<speciesReference species="M_c00346_c" stoichiometry="1.000000"/>
</listOfReactants>
<listOfProducts>
	<speciesReference species="M_c00009_c" stoichiometry="1.000000"/>
	<speciesReference species="M_c00014_c" stoichiometry="1.000000"/>
	<speciesReference species="M_c00084_c" stoichiometry="1.000000"/>
</listOfProducts>
<kineticLaw>
	<math xmlns="http://www.w3.org/1998/Math/MathML">
			<ci> FLUX_VALUE </ci>
	</math>
	<listOfParameters>
		<parameter id="LOWER_BOUND" value="-1000" units="mmol_per_gDW_per_hr"/>
		<parameter id="UPPER_BOUND" value="1000" units="mmol_per_gDW_per_hr"/>
		<parameter id="OBJECTIVE_COEFFICIENT" value="0.0"/>
		<parameter id="FLUX_VALUE" value="0.0" units="mmol_per_gDW_per_hr"/>
	</listOfParameters>
</kineticLaw>
</reaction>
<reaction id="R_R00750" name="Unnamed251" reversible="true">
<notes>
<html:p>GENE_ASSOCIATION:</html:p>
<html:p>PROTEIN_ASSOCIATION:</html:p>
<html:p>SUBSYSTEM: NONE</html:p>
<html:p>PROTEIN_CLASS: NONE</html:p>
</notes>
<listOfReactants>
	<speciesReference species="M_c00022_c" stoichiometry="1.000000"/>
	<speciesReference species="M_c00084_c" stoichiometry="1.000000"/>
</listOfReactants>
<listOfProducts>
	<speciesReference species="M_c03589_c" stoichiometry="1.000000"/>
</listOfProducts>
<kineticLaw>
	<math xmlns="http://www.w3.org/1998/Math/MathML">
			<ci> FLUX_VALUE </ci>
	</math>
	<listOfParameters>
		<parameter id="LOWER_BOUND" value="-1000" units="mmol_per_gDW_per_hr"/>
		<parameter id="UPPER_BOUND" value="1000" units="mmol_per_gDW_per_hr"/>
		<parameter id="OBJECTIVE_COEFFICIENT" value="0.0"/>
		<parameter id="FLUX_VALUE" value="0.0" units="mmol_per_gDW_per_hr"/>
	</listOfParameters>
</kineticLaw>
</reaction>
<reaction id="R_R00753" name="Unnamed252" reversible="false">
<notes>
<html:p>GENE_ASSOCIATION:</html:p>
<html:p>PROTEIN_ASSOCIATION:</html:p>
<html:p>SUBSYSTEM: NONE</html:p>
<html:p>PROTEIN_CLASS: NONE</html:p>
</notes>
<listOfReactants>
	<speciesReference species="M_c00058_c" stoichiometry="1.000000"/>
	<speciesReference species="M_c00084_c" stoichiometry="1.000000"/>
</listOfReactants>
<listOfProducts>
	<speciesReference species="M_c00186_c" stoichiometry="1.000000"/>
</listOfProducts>
<kineticLaw>
	<math xmlns="http://www.w3.org/1998/Math/MathML">
			<ci> FLUX_VALUE </ci>
	</math>
	<listOfParameters>
		<parameter id="LOWER_BOUND" value="0" units="mmol_per_gDW_per_hr"/>
		<parameter id="UPPER_BOUND" value="1000" units="mmol_per_gDW_per_hr"/>
		<parameter id="OBJECTIVE_COEFFICIENT" value="0.0"/>
		<parameter id="FLUX_VALUE" value="0.0" units="mmol_per_gDW_per_hr"/>
	</listOfParameters>
</kineticLaw>
</reaction>
<reaction id="R_R00755" name="Unnamed253" reversible="false">
<notes>
<html:p>GENE_ASSOCIATION:</html:p>
<html:p>PROTEIN_ASSOCIATION:</html:p>
<html:p>SUBSYSTEM: NONE</html:p>
<html:p>PROTEIN_CLASS: NONE</html:p>
</notes>
<listOfReactants>
	<speciesReference species="M_c05125_c" stoichiometry="1.000000"/>
</listOfReactants>
<listOfProducts>
	<speciesReference species="M_c00068_c" stoichiometry="1.000000"/>
	<speciesReference species="M_c00084_c" stoichiometry="1.000000"/>
</listOfProducts>
<kineticLaw>
	<math xmlns="http://www.w3.org/1998/Math/MathML">
			<ci> FLUX_VALUE </ci>
	</math>
	<listOfParameters>
		<parameter id="LOWER_BOUND" value="0" units="mmol_per_gDW_per_hr"/>
		<parameter id="UPPER_BOUND" value="1000" units="mmol_per_gDW_per_hr"/>
		<parameter id="OBJECTIVE_COEFFICIENT" value="0.0"/>
		<parameter id="FLUX_VALUE" value="0.0" units="mmol_per_gDW_per_hr"/>
	</listOfParameters>
</kineticLaw>
</reaction>
<reaction id="R_R00757" name="Unnamed254" reversible="true">
<notes>
<html:p>GENE_ASSOCIATION:</html:p>
<html:p>PROTEIN_ASSOCIATION:</html:p>
<html:p>SUBSYSTEM: NONE</html:p>
<html:p>PROTEIN_CLASS: NONE</html:p>
</notes>
<listOfReactants>
	<speciesReference species="M_c00002_c" stoichiometry="1.000000"/>
	<speciesReference species="M_c00085_c" stoichiometry="1.000000"/>
</listOfReactants>
<listOfProducts>
	<speciesReference species="M_c00008_c" stoichiometry="1.000000"/>
	<speciesReference species="M_c00665_c" stoichiometry="1.000000"/>
</listOfProducts>
<kineticLaw>
	<math xmlns="http://www.w3.org/1998/Math/MathML">
			<ci> FLUX_VALUE </ci>
	</math>
	<listOfParameters>
		<parameter id="LOWER_BOUND" value="-1000" units="mmol_per_gDW_per_hr"/>
		<parameter id="UPPER_BOUND" value="1000" units="mmol_per_gDW_per_hr"/>
		<parameter id="OBJECTIVE_COEFFICIENT" value="0.0"/>
		<parameter id="FLUX_VALUE" value="0.0" units="mmol_per_gDW_per_hr"/>
	</listOfParameters>
</kineticLaw>
</reaction>
<reaction id="R_R00760" name="Unnamed255" reversible="true">
<notes>
<html:p>GENE_ASSOCIATION:</html:p>
<html:p>PROTEIN_ASSOCIATION:</html:p>
<html:p>SUBSYSTEM: NONE</html:p>
<html:p>PROTEIN_CLASS: NONE</html:p>
</notes>
<listOfReactants>
	<speciesReference species="M_c00002_c" stoichiometry="1.000000"/>
	<speciesReference species="M_c00095_c" stoichiometry="1.000000"/>
</listOfReactants>
<listOfProducts>
	<speciesReference species="M_c00008_c" stoichiometry="1.000000"/>
	<speciesReference species="M_c00085_c" stoichiometry="1.000000"/>
</listOfProducts>
<kineticLaw>
	<math xmlns="http://www.w3.org/1998/Math/MathML">
			<ci> FLUX_VALUE </ci>
	</math>
	<listOfParameters>
		<parameter id="LOWER_BOUND" value="-1000" units="mmol_per_gDW_per_hr"/>
		<parameter id="UPPER_BOUND" value="1000" units="mmol_per_gDW_per_hr"/>
		<parameter id="OBJECTIVE_COEFFICIENT" value="0.0"/>
		<parameter id="FLUX_VALUE" value="0.0" units="mmol_per_gDW_per_hr"/>
	</listOfParameters>
</kineticLaw>
</reaction>
<reaction id="R_R00761" name="Unnamed256" reversible="false">
<notes>
<html:p>GENE_ASSOCIATION:</html:p>
<html:p>PROTEIN_ASSOCIATION:</html:p>
<html:p>SUBSYSTEM: NONE</html:p>
<html:p>PROTEIN_CLASS: NONE</html:p>
</notes>
<listOfReactants>
	<speciesReference species="M_c00009_c" stoichiometry="1.000000"/>
	<speciesReference species="M_c00085_c" stoichiometry="1.000000"/>
</listOfReactants>
<listOfProducts>
	<speciesReference species="M_c00001_c" stoichiometry="1.000000"/>
	<speciesReference species="M_c00227_c" stoichiometry="1.000000"/>
	<speciesReference species="M_c00279_c" stoichiometry="1.000000"/>
</listOfProducts>
<kineticLaw>
	<math xmlns="http://www.w3.org/1998/Math/MathML">
			<ci> FLUX_VALUE </ci>
	</math>
	<listOfParameters>
		<parameter id="LOWER_BOUND" value="0" units="mmol_per_gDW_per_hr"/>
		<parameter id="UPPER_BOUND" value="1000" units="mmol_per_gDW_per_hr"/>
		<parameter id="OBJECTIVE_COEFFICIENT" value="0.0"/>
		<parameter id="FLUX_VALUE" value="0.0" units="mmol_per_gDW_per_hr"/>
	</listOfParameters>
</kineticLaw>
</reaction>
<reaction id="R_R00766" name="Unnamed257" reversible="false">
<notes>
<html:p>GENE_ASSOCIATION:</html:p>
<html:p>PROTEIN_ASSOCIATION:</html:p>
<html:p>SUBSYSTEM: NONE</html:p>
<html:p>PROTEIN_CLASS: NONE</html:p>
</notes>
<listOfReactants>
	<speciesReference species="M_c00029_c" stoichiometry="1.000000"/>
	<speciesReference species="M_c00085_c" stoichiometry="1.000000"/>
</listOfReactants>
<listOfProducts>
	<speciesReference species="M_c00015_c" stoichiometry="1.000000"/>
	<speciesReference species="M_c02591_c" stoichiometry="1.000000"/>
</listOfProducts>
<kineticLaw>
	<math xmlns="http://www.w3.org/1998/Math/MathML">
			<ci> FLUX_VALUE </ci>
	</math>
	<listOfParameters>
		<parameter id="LOWER_BOUND" value="0" units="mmol_per_gDW_per_hr"/>
		<parameter id="UPPER_BOUND" value="1000" units="mmol_per_gDW_per_hr"/>
		<parameter id="OBJECTIVE_COEFFICIENT" value="0.0"/>
		<parameter id="FLUX_VALUE" value="0.0" units="mmol_per_gDW_per_hr"/>
	</listOfParameters>
</kineticLaw>
</reaction>
<reaction id="R_R00773" name="Unnamed258" reversible="true">
<notes>
<html:p>GENE_ASSOCIATION:</html:p>
<html:p>PROTEIN_ASSOCIATION:</html:p>
<html:p>SUBSYSTEM: NONE</html:p>
<html:p>PROTEIN_CLASS: NONE</html:p>
</notes>
<listOfReactants>
	<speciesReference species="M_c00085_c" stoichiometry="1.000000"/>
</listOfReactants>
<listOfProducts>
	<speciesReference species="M_c06019_c" stoichiometry="1.000000"/>
</listOfProducts>
<kineticLaw>
	<math xmlns="http://www.w3.org/1998/Math/MathML">
			<ci> FLUX_VALUE </ci>
	</math>
	<listOfParameters>
		<parameter id="LOWER_BOUND" value="-1000" units="mmol_per_gDW_per_hr"/>
		<parameter id="UPPER_BOUND" value="1000" units="mmol_per_gDW_per_hr"/>
		<parameter id="OBJECTIVE_COEFFICIENT" value="0.0"/>
		<parameter id="FLUX_VALUE" value="0.0" units="mmol_per_gDW_per_hr"/>
	</listOfParameters>
</kineticLaw>
</reaction>
<reaction id="R_R00775" name="Unnamed259" reversible="true">
<notes>
<html:p>GENE_ASSOCIATION:</html:p>
<html:p>PROTEIN_ASSOCIATION:</html:p>
<html:p>SUBSYSTEM: NONE</html:p>
<html:p>PROTEIN_CLASS: NONE</html:p>
</notes>
<listOfReactants>
	<speciesReference species="M_c00001_c" stoichiometry="1.000000"/>
	<speciesReference species="M_c00581_c" stoichiometry="1.000000"/>
</listOfReactants>
<listOfProducts>
	<speciesReference species="M_c00037_c" stoichiometry="1.000000"/>
	<speciesReference species="M_c00086_c" stoichiometry="1.000000"/>
</listOfProducts>
<kineticLaw>
	<math xmlns="http://www.w3.org/1998/Math/MathML">
			<ci> FLUX_VALUE </ci>
	</math>
	<listOfParameters>
		<parameter id="LOWER_BOUND" value="-1000" units="mmol_per_gDW_per_hr"/>
		<parameter id="UPPER_BOUND" value="1000" units="mmol_per_gDW_per_hr"/>
		<parameter id="OBJECTIVE_COEFFICIENT" value="0.0"/>
		<parameter id="FLUX_VALUE" value="0.0" units="mmol_per_gDW_per_hr"/>
	</listOfParameters>
</kineticLaw>
</reaction>
<reaction id="R_R00776" name="Unnamed260" reversible="false">
<notes>
<html:p>GENE_ASSOCIATION:</html:p>
<html:p>PROTEIN_ASSOCIATION:</html:p>
<html:p>SUBSYSTEM: NONE</html:p>
<html:p>PROTEIN_CLASS: NONE</html:p>
</notes>
<listOfReactants>
	<speciesReference species="M_c00603_c" stoichiometry="1.000000"/>
</listOfReactants>
<listOfProducts>
	<speciesReference species="M_c00048_c" stoichiometry="1.000000"/>
	<speciesReference species="M_c00086_c" stoichiometry="1.000000"/>
</listOfProducts>
<kineticLaw>
	<math xmlns="http://www.w3.org/1998/Math/MathML">
			<ci> FLUX_VALUE </ci>
	</math>
	<listOfParameters>
		<parameter id="LOWER_BOUND" value="0" units="mmol_per_gDW_per_hr"/>
		<parameter id="UPPER_BOUND" value="1000" units="mmol_per_gDW_per_hr"/>
		<parameter id="OBJECTIVE_COEFFICIENT" value="0.0"/>
		<parameter id="FLUX_VALUE" value="0.0" units="mmol_per_gDW_per_hr"/>
	</listOfParameters>
</kineticLaw>
</reaction>
<reaction id="R_R00793" name="Unnamed261" reversible="false">
<notes>
<html:p>GENE_ASSOCIATION:</html:p>
<html:p>PROTEIN_ASSOCIATION:</html:p>
<html:p>SUBSYSTEM: NONE</html:p>
<html:p>PROTEIN_CLASS: NONE</html:p>
</notes>
<listOfReactants>
	<speciesReference species="M_c00007_c" stoichiometry="1.000000"/>
	<speciesReference species="M_c00192_c" stoichiometry="1.000000"/>
</listOfReactants>
<listOfProducts>
	<speciesReference species="M_c00001_c" stoichiometry="1.000000"/>
	<speciesReference species="M_c00088_c" stoichiometry="1.000000"/>
</listOfProducts>
<kineticLaw>
	<math xmlns="http://www.w3.org/1998/Math/MathML">
			<ci> FLUX_VALUE </ci>
	</math>
	<listOfParameters>
		<parameter id="LOWER_BOUND" value="0" units="mmol_per_gDW_per_hr"/>
		<parameter id="UPPER_BOUND" value="1000" units="mmol_per_gDW_per_hr"/>
		<parameter id="OBJECTIVE_COEFFICIENT" value="0.0"/>
		<parameter id="FLUX_VALUE" value="0.0" units="mmol_per_gDW_per_hr"/>
	</listOfParameters>
</kineticLaw>
</reaction>
<reaction id="R_R00794" name="Unnamed262" reversible="false">
<notes>
<html:p>GENE_ASSOCIATION:</html:p>
<html:p>PROTEIN_ASSOCIATION:</html:p>
<html:p>SUBSYSTEM: NONE</html:p>
<html:p>PROTEIN_CLASS: NONE</html:p>
</notes>
<listOfReactants>
	<speciesReference species="M_c00004_c" stoichiometry="1.000000"/>
	<speciesReference species="M_c00080_c" stoichiometry="1.000000"/>
	<speciesReference species="M_c00244_c" stoichiometry="1.000000"/>
</listOfReactants>
<listOfProducts>
	<speciesReference species="M_c00001_c" stoichiometry="1.000000"/>
	<speciesReference species="M_c00003_c" stoichiometry="1.000000"/>
	<speciesReference species="M_c00088_c" stoichiometry="1.000000"/>
</listOfProducts>
<kineticLaw>
	<math xmlns="http://www.w3.org/1998/Math/MathML">
			<ci> FLUX_VALUE </ci>
	</math>
	<listOfParameters>
		<parameter id="LOWER_BOUND" value="0" units="mmol_per_gDW_per_hr"/>
		<parameter id="UPPER_BOUND" value="1000" units="mmol_per_gDW_per_hr"/>
		<parameter id="OBJECTIVE_COEFFICIENT" value="0.0"/>
		<parameter id="FLUX_VALUE" value="0.0" units="mmol_per_gDW_per_hr"/>
	</listOfParameters>
</kineticLaw>
</reaction>
<reaction id="R_R00796" name="Unnamed263" reversible="false">
<notes>
<html:p>GENE_ASSOCIATION:</html:p>
<html:p>PROTEIN_ASSOCIATION:</html:p>
<html:p>SUBSYSTEM: NONE</html:p>
<html:p>PROTEIN_CLASS: NONE</html:p>
</notes>
<listOfReactants>
	<speciesReference species="M_c00005_c" stoichiometry="1.000000"/>
	<speciesReference species="M_c00080_c" stoichiometry="1.000000"/>
	<speciesReference species="M_c00244_c" stoichiometry="1.000000"/>
</listOfReactants>
<listOfProducts>
	<speciesReference species="M_c00001_c" stoichiometry="1.000000"/>
	<speciesReference species="M_c00006_c" stoichiometry="1.000000"/>
	<speciesReference species="M_c00088_c" stoichiometry="1.000000"/>
</listOfProducts>
<kineticLaw>
	<math xmlns="http://www.w3.org/1998/Math/MathML">
			<ci> FLUX_VALUE </ci>
	</math>
	<listOfParameters>
		<parameter id="LOWER_BOUND" value="0" units="mmol_per_gDW_per_hr"/>
		<parameter id="UPPER_BOUND" value="1000" units="mmol_per_gDW_per_hr"/>
		<parameter id="OBJECTIVE_COEFFICIENT" value="0.0"/>
		<parameter id="FLUX_VALUE" value="0.0" units="mmol_per_gDW_per_hr"/>
	</listOfParameters>
</kineticLaw>
</reaction>
<reaction id="R_R00801" name="Unnamed264" reversible="false">
<notes>
<html:p>GENE_ASSOCIATION:</html:p>
<html:p>PROTEIN_ASSOCIATION:</html:p>
<html:p>SUBSYSTEM: NONE</html:p>
<html:p>PROTEIN_CLASS: NONE</html:p>
</notes>
<listOfReactants>
	<speciesReference species="M_c00001_c" stoichiometry="1.000000"/>
	<speciesReference species="M_c00089_c" stoichiometry="1.000000"/>
</listOfReactants>
<listOfProducts>
	<speciesReference species="M_c00031_c" stoichiometry="1.000000"/>
	<speciesReference species="M_c00095_c" stoichiometry="1.000000"/>
</listOfProducts>
<kineticLaw>
	<math xmlns="http://www.w3.org/1998/Math/MathML">
			<ci> FLUX_VALUE </ci>
	</math>
	<listOfParameters>
		<parameter id="LOWER_BOUND" value="0" units="mmol_per_gDW_per_hr"/>
		<parameter id="UPPER_BOUND" value="1000" units="mmol_per_gDW_per_hr"/>
		<parameter id="OBJECTIVE_COEFFICIENT" value="0.0"/>
		<parameter id="FLUX_VALUE" value="0.0" units="mmol_per_gDW_per_hr"/>
	</listOfParameters>
</kineticLaw>
</reaction>
<reaction id="R_R00802" name="Unnamed265" reversible="false">
<notes>
<html:p>GENE_ASSOCIATION:</html:p>
<html:p>PROTEIN_ASSOCIATION:</html:p>
<html:p>SUBSYSTEM: NONE</html:p>
<html:p>PROTEIN_CLASS: NONE</html:p>
</notes>
<listOfReactants>
	<speciesReference species="M_c00001_c" stoichiometry="1.000000"/>
	<speciesReference species="M_c00089_c" stoichiometry="1.000000"/>
</listOfReactants>
<listOfProducts>
	<speciesReference species="M_c00267_c" stoichiometry="1.000000"/>
	<speciesReference species="M_c02336_c" stoichiometry="1.000000"/>
</listOfProducts>
<kineticLaw>
	<math xmlns="http://www.w3.org/1998/Math/MathML">
			<ci> FLUX_VALUE </ci>
	</math>
	<listOfParameters>
		<parameter id="LOWER_BOUND" value="0" units="mmol_per_gDW_per_hr"/>
		<parameter id="UPPER_BOUND" value="1000" units="mmol_per_gDW_per_hr"/>
		<parameter id="OBJECTIVE_COEFFICIENT" value="0.0"/>
		<parameter id="FLUX_VALUE" value="0.0" units="mmol_per_gDW_per_hr"/>
	</listOfParameters>
</kineticLaw>
</reaction>
<reaction id="R_R00803" name="Unnamed266" reversible="true">
<notes>
<html:p>GENE_ASSOCIATION:</html:p>
<html:p>PROTEIN_ASSOCIATION:</html:p>
<html:p>SUBSYSTEM: NONE</html:p>
<html:p>PROTEIN_CLASS: NONE</html:p>
</notes>
<listOfReactants>
	<speciesReference species="M_c00009_c" stoichiometry="1.000000"/>
	<speciesReference species="M_c00089_c" stoichiometry="1.000000"/>
</listOfReactants>
<listOfProducts>
	<speciesReference species="M_c00095_c" stoichiometry="1.000000"/>
	<speciesReference species="M_c00103_c" stoichiometry="1.000000"/>
</listOfProducts>
<kineticLaw>
	<math xmlns="http://www.w3.org/1998/Math/MathML">
			<ci> FLUX_VALUE </ci>
	</math>
	<listOfParameters>
		<parameter id="LOWER_BOUND" value="-1000" units="mmol_per_gDW_per_hr"/>
		<parameter id="UPPER_BOUND" value="1000" units="mmol_per_gDW_per_hr"/>
		<parameter id="OBJECTIVE_COEFFICIENT" value="0.0"/>
		<parameter id="FLUX_VALUE" value="0.0" units="mmol_per_gDW_per_hr"/>
	</listOfParameters>
</kineticLaw>
</reaction>
<reaction id="R_R00805" name="Unnamed267" reversible="false">
<notes>
<html:p>GENE_ASSOCIATION:</html:p>
<html:p>PROTEIN_ASSOCIATION:</html:p>
<html:p>SUBSYSTEM: NONE</html:p>
<html:p>PROTEIN_CLASS: NONE</html:p>
</notes>
<listOfReactants>
	<speciesReference species="M_c00001_c" stoichiometry="1.000000"/>
	<speciesReference species="M_c02591_c" stoichiometry="1.000000"/>
</listOfReactants>
<listOfProducts>
	<speciesReference species="M_c00009_c" stoichiometry="1.000000"/>
	<speciesReference species="M_c00089_c" stoichiometry="1.000000"/>
</listOfProducts>
<kineticLaw>
	<math xmlns="http://www.w3.org/1998/Math/MathML">
			<ci> FLUX_VALUE </ci>
	</math>
	<listOfParameters>
		<parameter id="LOWER_BOUND" value="0" units="mmol_per_gDW_per_hr"/>
		<parameter id="UPPER_BOUND" value="1000" units="mmol_per_gDW_per_hr"/>
		<parameter id="OBJECTIVE_COEFFICIENT" value="0.0"/>
		<parameter id="FLUX_VALUE" value="0.0" units="mmol_per_gDW_per_hr"/>
	</listOfParameters>
</kineticLaw>
</reaction>
<reaction id="R_R00813" name="Unnamed268" reversible="true">
<notes>
<html:p>GENE_ASSOCIATION:</html:p>
<html:p>PROTEIN_ASSOCIATION:</html:p>
<html:p>SUBSYSTEM: NONE</html:p>
<html:p>PROTEIN_CLASS: NONE</html:p>
</notes>
<listOfReactants>
	<speciesReference species="M_c00003_c" stoichiometry="1.000000"/>
	<speciesReference species="M_c06321_c" stoichiometry="1.000000"/>
</listOfReactants>
<listOfProducts>
	<speciesReference species="M_c00004_c" stoichiometry="1.000000"/>
	<speciesReference species="M_c00011_c" stoichiometry="1.000000"/>
	<speciesReference species="M_c00090_c" stoichiometry="1.000000"/>
</listOfProducts>
<kineticLaw>
	<math xmlns="http://www.w3.org/1998/Math/MathML">
			<ci> FLUX_VALUE </ci>
	</math>
	<listOfParameters>
		<parameter id="LOWER_BOUND" value="-1000" units="mmol_per_gDW_per_hr"/>
		<parameter id="UPPER_BOUND" value="1000" units="mmol_per_gDW_per_hr"/>
		<parameter id="OBJECTIVE_COEFFICIENT" value="0.0"/>
		<parameter id="FLUX_VALUE" value="0.0" units="mmol_per_gDW_per_hr"/>
	</listOfParameters>
</kineticLaw>
</reaction>
<reaction id="R_R00815" name="Unnamed269" reversible="false">
<notes>
<html:p>GENE_ASSOCIATION:</html:p>
<html:p>PROTEIN_ASSOCIATION:</html:p>
<html:p>SUBSYSTEM: NONE</html:p>
<html:p>PROTEIN_CLASS: NONE</html:p>
</notes>
<listOfReactants>
	<speciesReference species="M_c00005_c" stoichiometry="1.000000"/>
	<speciesReference species="M_c00007_c" stoichiometry="1.000000"/>
	<speciesReference species="M_c00146_c" stoichiometry="1.000000"/>
</listOfReactants>
<listOfProducts>
	<speciesReference species="M_c00001_c" stoichiometry="1.000000"/>
	<speciesReference species="M_c00006_c" stoichiometry="1.000000"/>
	<speciesReference species="M_c00090_c" stoichiometry="1.000000"/>
</listOfProducts>
<kineticLaw>
	<math xmlns="http://www.w3.org/1998/Math/MathML">
			<ci> FLUX_VALUE </ci>
	</math>
	<listOfParameters>
		<parameter id="LOWER_BOUND" value="0" units="mmol_per_gDW_per_hr"/>
		<parameter id="UPPER_BOUND" value="1000" units="mmol_per_gDW_per_hr"/>
		<parameter id="OBJECTIVE_COEFFICIENT" value="0.0"/>
		<parameter id="FLUX_VALUE" value="0.0" units="mmol_per_gDW_per_hr"/>
	</listOfParameters>
</kineticLaw>
</reaction>
<reaction id="R_R00816" name="Unnamed270" reversible="true">
<notes>
<html:p>GENE_ASSOCIATION:</html:p>
<html:p>PROTEIN_ASSOCIATION:</html:p>
<html:p>SUBSYSTEM: NONE</html:p>
<html:p>PROTEIN_CLASS: NONE</html:p>
</notes>
<listOfReactants>
	<speciesReference species="M_c00007_c" stoichiometry="1.000000"/>
	<speciesReference species="M_c00090_c" stoichiometry="1.000000"/>
</listOfReactants>
<listOfProducts>
	<speciesReference species="M_c00682_c" stoichiometry="1.000000"/>
</listOfProducts>
<kineticLaw>
	<math xmlns="http://www.w3.org/1998/Math/MathML">
			<ci> FLUX_VALUE </ci>
	</math>
	<listOfParameters>
		<parameter id="LOWER_BOUND" value="-1000" units="mmol_per_gDW_per_hr"/>
		<parameter id="UPPER_BOUND" value="1000" units="mmol_per_gDW_per_hr"/>
		<parameter id="OBJECTIVE_COEFFICIENT" value="0.0"/>
		<parameter id="FLUX_VALUE" value="0.0" units="mmol_per_gDW_per_hr"/>
	</listOfParameters>
</kineticLaw>
</reaction>
<reaction id="R_R00817" name="Unnamed271" reversible="true">
<notes>
<html:p>GENE_ASSOCIATION:</html:p>
<html:p>PROTEIN_ASSOCIATION:</html:p>
<html:p>SUBSYSTEM: NONE</html:p>
<html:p>PROTEIN_CLASS: NONE</html:p>
</notes>
<listOfReactants>
	<speciesReference species="M_c00007_c" stoichiometry="1.000000"/>
	<speciesReference species="M_c00090_c" stoichiometry="1.000000"/>
</listOfReactants>
<listOfProducts>
	<speciesReference species="M_c02480_c" stoichiometry="1.000000"/>
</listOfProducts>
<kineticLaw>
	<math xmlns="http://www.w3.org/1998/Math/MathML">
			<ci> FLUX_VALUE </ci>
	</math>
	<listOfParameters>
		<parameter id="LOWER_BOUND" value="-1000" units="mmol_per_gDW_per_hr"/>
		<parameter id="UPPER_BOUND" value="1000" units="mmol_per_gDW_per_hr"/>
		<parameter id="OBJECTIVE_COEFFICIENT" value="0.0"/>
		<parameter id="FLUX_VALUE" value="0.0" units="mmol_per_gDW_per_hr"/>
	</listOfParameters>
</kineticLaw>
</reaction>
<reaction id="R_R00821" name="Unnamed272" reversible="true">
<notes>
<html:p>GENE_ASSOCIATION:</html:p>
<html:p>PROTEIN_ASSOCIATION:</html:p>
<html:p>SUBSYSTEM: NONE</html:p>
<html:p>PROTEIN_CLASS: NONE</html:p>
</notes>
<listOfReactants>
	<speciesReference species="M_c00196_c" stoichiometry="1.000000"/>
</listOfReactants>
<listOfProducts>
	<speciesReference species="M_c00011_c" stoichiometry="1.000000"/>
	<speciesReference species="M_c00090_c" stoichiometry="1.000000"/>
</listOfProducts>
<kineticLaw>
	<math xmlns="http://www.w3.org/1998/Math/MathML">
			<ci> FLUX_VALUE </ci>
	</math>
	<listOfParameters>
		<parameter id="LOWER_BOUND" value="-1000" units="mmol_per_gDW_per_hr"/>
		<parameter id="UPPER_BOUND" value="1000" units="mmol_per_gDW_per_hr"/>
		<parameter id="OBJECTIVE_COEFFICIENT" value="0.0"/>
		<parameter id="FLUX_VALUE" value="0.0" units="mmol_per_gDW_per_hr"/>
	</listOfParameters>
</kineticLaw>
</reaction>
<reaction id="R_R00822" name="Unnamed273" reversible="true">
<notes>
<html:p>GENE_ASSOCIATION:</html:p>
<html:p>PROTEIN_ASSOCIATION:</html:p>
<html:p>SUBSYSTEM: NONE</html:p>
<html:p>PROTEIN_CLASS: NONE</html:p>
</notes>
<listOfReactants>
	<speciesReference species="M_c00230_c" stoichiometry="1.000000"/>
</listOfReactants>
<listOfProducts>
	<speciesReference species="M_c00011_c" stoichiometry="1.000000"/>
	<speciesReference species="M_c00090_c" stoichiometry="1.000000"/>
</listOfProducts>
<kineticLaw>
	<math xmlns="http://www.w3.org/1998/Math/MathML">
			<ci> FLUX_VALUE </ci>
	</math>
	<listOfParameters>
		<parameter id="LOWER_BOUND" value="-1000" units="mmol_per_gDW_per_hr"/>
		<parameter id="UPPER_BOUND" value="1000" units="mmol_per_gDW_per_hr"/>
		<parameter id="OBJECTIVE_COEFFICIENT" value="0.0"/>
		<parameter id="FLUX_VALUE" value="0.0" units="mmol_per_gDW_per_hr"/>
	</listOfParameters>
</kineticLaw>
</reaction>
<reaction id="R_R00823" name="Unnamed274" reversible="false">
<notes>
<html:p>GENE_ASSOCIATION:</html:p>
<html:p>PROTEIN_ASSOCIATION:</html:p>
<html:p>SUBSYSTEM: NONE</html:p>
<html:p>PROTEIN_CLASS: NONE</html:p>
</notes>
<listOfReactants>
	<speciesReference species="M_c00004_c" stoichiometry="1.000000"/>
	<speciesReference species="M_c00007_c" stoichiometry="1.000000"/>
	<speciesReference species="M_c00080_c" stoichiometry="1.000000"/>
	<speciesReference species="M_c00108_c" stoichiometry="1.000000"/>
</listOfReactants>
<listOfProducts>
	<speciesReference species="M_c00003_c" stoichiometry="1.000000"/>
	<speciesReference species="M_c00011_c" stoichiometry="1.000000"/>
	<speciesReference species="M_c00014_c" stoichiometry="1.000000"/>
	<speciesReference species="M_c00090_c" stoichiometry="1.000000"/>
</listOfProducts>
<kineticLaw>
	<math xmlns="http://www.w3.org/1998/Math/MathML">
			<ci> FLUX_VALUE </ci>
	</math>
	<listOfParameters>
		<parameter id="LOWER_BOUND" value="0" units="mmol_per_gDW_per_hr"/>
		<parameter id="UPPER_BOUND" value="1000" units="mmol_per_gDW_per_hr"/>
		<parameter id="OBJECTIVE_COEFFICIENT" value="0.0"/>
		<parameter id="FLUX_VALUE" value="0.0" units="mmol_per_gDW_per_hr"/>
	</listOfParameters>
</kineticLaw>
</reaction>
<reaction id="R_R00825" name="Unnamed275" reversible="false">
<notes>
<html:p>GENE_ASSOCIATION:</html:p>
<html:p>PROTEIN_ASSOCIATION:</html:p>
<html:p>SUBSYSTEM: NONE</html:p>
<html:p>PROTEIN_CLASS: NONE</html:p>
</notes>
<listOfReactants>
	<speciesReference species="M_c00005_c" stoichiometry="1.000000"/>
	<speciesReference species="M_c00007_c" stoichiometry="1.000000"/>
	<speciesReference species="M_c00080_c" stoichiometry="1.000000"/>
	<speciesReference species="M_c00108_c" stoichiometry="1.000000"/>
</listOfReactants>
<listOfProducts>
	<speciesReference species="M_c00006_c" stoichiometry="1.000000"/>
	<speciesReference species="M_c00011_c" stoichiometry="1.000000"/>
	<speciesReference species="M_c00014_c" stoichiometry="1.000000"/>
	<speciesReference species="M_c00090_c" stoichiometry="1.000000"/>
</listOfProducts>
<kineticLaw>
	<math xmlns="http://www.w3.org/1998/Math/MathML">
			<ci> FLUX_VALUE </ci>
	</math>
	<listOfParameters>
		<parameter id="LOWER_BOUND" value="0" units="mmol_per_gDW_per_hr"/>
		<parameter id="UPPER_BOUND" value="1000" units="mmol_per_gDW_per_hr"/>
		<parameter id="OBJECTIVE_COEFFICIENT" value="0.0"/>
		<parameter id="FLUX_VALUE" value="0.0" units="mmol_per_gDW_per_hr"/>
	</listOfParameters>
</kineticLaw>
</reaction>
<reaction id="R_R00829" name="Unnamed276" reversible="true">
<notes>
<html:p>GENE_ASSOCIATION:</html:p>
<html:p>PROTEIN_ASSOCIATION:</html:p>
<html:p>SUBSYSTEM: NONE</html:p>
<html:p>PROTEIN_CLASS: NONE</html:p>
</notes>
<listOfReactants>
	<speciesReference species="M_c00024_c" stoichiometry="1.000000"/>
	<speciesReference species="M_c00091_c" stoichiometry="1.000000"/>
</listOfReactants>
<listOfProducts>
	<speciesReference species="M_c00010_c" stoichiometry="1.000000"/>
	<speciesReference species="M_c02232_c" stoichiometry="1.000000"/>
</listOfProducts>
<kineticLaw>
	<math xmlns="http://www.w3.org/1998/Math/MathML">
			<ci> FLUX_VALUE </ci>
	</math>
	<listOfParameters>
		<parameter id="LOWER_BOUND" value="-1000" units="mmol_per_gDW_per_hr"/>
		<parameter id="UPPER_BOUND" value="1000" units="mmol_per_gDW_per_hr"/>
		<parameter id="OBJECTIVE_COEFFICIENT" value="0.0"/>
		<parameter id="FLUX_VALUE" value="0.0" units="mmol_per_gDW_per_hr"/>
	</listOfParameters>
</kineticLaw>
</reaction>
<reaction id="R_R00831" name="Unnamed277" reversible="false">
<notes>
<html:p>GENE_ASSOCIATION:</html:p>
<html:p>PROTEIN_ASSOCIATION:</html:p>
<html:p>SUBSYSTEM: NONE</html:p>
[truncated: 1,184,115 more chars]
